# Supplementary material for: A machine learning approach to integrate big data for precision medicine in acute myeloid leukemia
Source: Nat Commun. 2018 Jan 3;9:42. doi: 10.1038/s41467-017-02465-5 (PMC5752671; doi:10.1038/s41467-017-02465-5)
Supplement: Supplementary file 4 — Supplementary Data 1 [file 41467_2017_2465_MOESM4_ESM.xlsx]

## Sheet: patientExpression
Supplementary Data 1: Expression data and drug sensitivity measures (AUC, IC50, EC50 and Amax) from the 30 AML patient samples and 14 leukemia cell lines
UID	sparrow hub	AML017	AML030	AML044	AML056	AML059	AML060	AML061	AML067	AML068	AML069	AML070	AML076	AML063	AML074	AML077	AML078	AML083	AML086	AML012	AML039	AML052	AML055	AML062Ph	AML071	AML010	AML013	AML051	AML079	AML098	AML099
AKT3	11	3.57006	3.87403	3.78908	4.71408	4.03992	4.87879	4.49429	4.25593	4.05014	3.5358	4.12874	4.0915	3.75193	3.5358	3.70046	4.14802	3.905	4.40253	4.06979	4.64388	4.61644	4.87879	4.27572	3.77623	4.15159	4.24003	3.99624	4.86417	4.55156	4.12086
MED6	29	6.61852	6.86674	6.72543	6.69248	6.83138	6.65415	6.70469	6.82228	6.70308	6.62761	6.08202	6.83856	6.19699	6.53512	6.82706	6.52219	6.55695	6.07441	6.4957	6.74203	6.44729	6.6315	6.5426	6.52315	6.84342	6.79164	6.86197	6.07441	6.86674	6.6398
NR2E3	0	2.06918	3.11402	3.99392	3.97109	2.81034	4.06775	3.42024	3.44159	4.10463	1.86773	2.93587	3.27862	3.36908	3.21407	3.34356	1.83736	3.32468	3.66311	3.83633	3.45452	1.83736	3.66508	3.92621	3.13189	3.02635	3.33199	2.33308	4.10463	2.45499	3.31202
NAALAD2	-1	2.46432	3.4784	2.81265	2.96256	3.35771	1.67937	1.59157	3.85794	2.45985	2.09432	3.15438	3.65083	1.54548	3.66118	1.69416	2.92953	1.62117	3.85794	3.79452	3.38603	3.25331	1.99992	3.25118	3.40162	1.54548	3.48378	1.91951	3.2292	3.33136	3.05971
CDKN2B-AS1	-1	3.62857	1.77288	3.90255	3.64706	2.97082	3.91053	3.97592	3.33878	4.37946	3.59853	2.21749	2.48246	1.77288	3.82876	3.32555	2.78328	3.10999	4.36599	4.16814	3.99281	3.57285	3.89674	4.07517	2.23536	3.22088	3.56001	2.762	4.37946	3.32169	3.3716
LOC100049716	-1	5.13696	5.66882	5.753	4.93008	5.753	5.38396	5.55278	5.3712	5.60606	5.27712	5.73403	4.9342	5.55772	5.11799	5.36681	5.04112	4.87201	5.57936	5.41075	4.92498	5.51841	5.6725	5.34889	5.63102	5.50235	5.52562	4.87201	5.6793	5.21324	5.25774
NAALADL1	-1	4.17105	3.86072	2.49065	4.9631	5.29835	4.27255	4.18089	4.37549	4.85001	4.63261	5.41333	4.41978	2.47045	4.10503	4.33926	3.26159	2.5329	5.28831	5.37258	4.78953	4.3879	5.41333	4.8367	5.13878	5.11618	5.12763	3.89236	5.40937	4.40981	2.47045
ACOT8	-1	6.04026	6.20643	6.40806	6.43658	5.99313	6.03821	6.1636	5.69825	6.32067	6.05281	6.3332	5.9874	6.23727	6.33315	5.89686	6.14	6.07127	6.08367	6.30978	6.43658	6.23553	6.00869	5.9682	6.01781	6.07648	6.00134	6.05987	5.69825	6.03203	6.20327
ABI1	-1	8.15517	8.22275	8.09018	8.0475	8.03928	8.03697	8.00093	7.77552	8.05245	7.9381	7.74236	7.77746	8.08945	8.02191	8.03711	7.85529	7.9101	7.78589	7.97711	8.22275	7.71706	8.0499	7.80655	7.86562	8.15204	8.22074	7.95546	7.71706	8.14711	7.97972
GNPDA1	-1	7.87316	8.04655	5.92449	7.56877	5.91272	7.45671	6.83856	6.47907	6.69478	7.46744	6.88175	7.29621	8.04655	5.91272	7.28844	7.51871	7.78298	6.45809	7.91447	7.79551	7.13473	7.2277	7.57007	6.91899	7.19287	7.25945	6.99973	6.49183	7.21745	7.81275
KCNE3	-1	6.63312	6.05751	6.18617	6.87309	6.70451	6.56022	6.38431	6.31282	6.56102	6.67974	6.80738	6.19794	6.38896	6.54299	6.505	6.57873	6.4982	6.36325	6.90249	6.4257	6.05751	6.93931	6.21195	6.52129	6.73332	6.93931	6.26535	6.14007	6.4343	6.22193
SNHG8	-1	7.75665	6.73412	7.95704	8.13286	8.4437	7.17004	8.15988	7.82175	8.41655	8.18463	7.85301	7.97036	7.16928	8.4437	7.90809	7.81659	7.94188	8.3588	6.73412	7.23251	8.07543	8.20257	7.22592	8.18486	7.99522	7.94579	7.83223	6.94079	7.70884	8.23047
ZBTB33	13	6.09921	6.15033	6.514	6.27183	6.6737	6.20126	6.40174	6.23745	6.43546	6.20259	6.6737	6.51949	5.96683	6.56119	6.67304	6.2221	6.23707	6.09513	5.96683	6.61324	6.38665	6.63354	6.61123	6.21331	6.2611	6.44472	6.59734	6.28166	6.39375	6.10599
CDH2	-1	3.71772	2.67141	3.61351	3.88798	5.58538	2.68845	3.49021	5.58538	3.50863	3.6832	4.29362	3.4627	4.03557	4.245	3.70006	2.67141	3.43302	4.4188	3.81964	2.89808	3.89345	4.30021	4.189	3.18534	3.36647	3.14699	3.57337	5.34229	3.77355	4.16265
ZSCAN30	-1	5.42005	5.08617	6.10054	6.02725	6.17025	5.60012	6.14832	6.13669	6.2333	5.61371	6.06573	5.43496	5.53904	5.99268	5.75704	5.31886	5.10325	6.25487	5.26575	5.08617	6.07177	6.1191	5.52578	6.0956	5.60025	5.75975	5.34744	6.25487	5.80166	5.43684
TANK	-1	7.48179	7.62392	7.09312	7.00549	7.46755	7.46786	6.64736	6.67254	7.17157	7.48101	6.92379	6.96962	6.8745	6.74873	7.09852	7.15278	7.06634	6.82603	7.62392	7.5856	6.64736	6.7621	7.33887	7.04996	7.15568	7.28004	6.7322	6.89938	7.51555	7.23198
TMEM170B	-1	6.31437	7.42076	6.39137	6.52092	6.38583	8.14539	6.01893	6.32769	6.88173	5.86731	8.14539	6.80593	7.47721	6.04738	7.70795	5.69376	5.69376	7.11725	7.88307	6.7025	6.41403	6.51229	7.68295	7.38935	7.44535	7.46367	6.61853	6.50871	7.52753	6.11365
SRA1	32	7.09299	6.8197	6.91406	6.16522	6.41631	7.13075	6.35571	5.9677	6.23558	7.05934	6.51128	6.65238	7.34876	6.24012	6.33547	7.15662	7.25315	6.25428	7.42053	6.98724	6.62215	6.14066	6.55409	6.41891	5.99796	5.9677	6.00009	7.42053	6.74477	6.92958
HOTAIR	-1	2.67903	2.16512	0.341437	0.289452	1.02536	1.81235	0.622182	2.56719	0.647863	3.10211	2.93831	3.21419	0.617991	1.09473	3.23266	2.62982	0.289452	1.10684	1.69299	2.66681	0.632902	2.48757	3.27812	1.08685	0.308112	2.78716	1.5746	3.27812	2.44241	1.39327
ZGLP1	-1	4.81326	4.6012	2.82254	3.32363	3.79077	3.7442	3.86791	3.4085	4.76624	3.49857	3.52748	2.80648	4.64423	2.95232	2.93383	3.97568	4.40456	3.2484	4.51953	4.49497	4.81326	4.34363	4.10333	3.18563	3.20282	3.73295	3.05435	4.39044	3.34349	2.80648
LOC100126784	-1	1.92518	1.61521	2.2825	3.43761	2.6216	1.43868	2.44232	3.07	3.63163	1.72553	2.0363	2.10837	1.95875	3.4198	3.29018	3.38998	1.54675	2.40917	3.63163	3.23167	1.60364	2.41876	2.40039	1.47073	3.35949	2.52119	1.76106	3.18617	1.67453	1.43868
NA	-1	4.2129	4.66642	4.10758	4.53866	4.34188	4.43403	3.84628	4.72158	3.99139	4.83002	4.83002	4.60372	4.7594	4.45037	3.98899	4.3218	4.60285	4.61291	4.60553	4.66059	4.26045	4.48922	4.0624	3.84628	4.56232	3.89008	4.30906	4.13188	4.43359	4.43931
LOC100127983	-1	3.77076	3.91817	4.0251	4.20386	5.43109	5.75197	3.90426	5.8019	5.55646	4.50629	4.70242	4.10525	3.77076	5.47989	3.97977	4.20426	3.88527	4.9348	4.47698	3.82005	5.8019	5.60535	4.64442	3.95872	4.58701	4.76153	5.11264	5.52847	5.3052	4.03218
NA	-1	2.28161	4.00263	2.22669	2.47778	3.70512	3.86646	3.71578	3.72783	3.09633	3.20717	2.40392	2.11925	3.28492	2.78862	3.94277	3.28211	2.9867	3.68658	3.89586	3.38659	3.13188	3.23169	3.63957	2.11209	2.11209	3.28842	3.52062	4.00263	2.96389	3.51774
LOC100128071	-1	3.25858	1.86047	4.74321	5.21564	4.11231	3.27383	3.71396	4.37954	4.31728	3.90765	5.00948	4.65237	3.01172	2.38382	4.14285	4.00693	4.04524	4.01887	4.31544	1.86047	4.58398	5.05408	5.19193	4.91969	4.00093	3.96035	1.93376	5.21564	3.96538	3.92997
LOC100128098	-1	4.13387	2.44654	1.66403	1.67005	2.85009	1.9994	1.81407	2.41106	3.86772	1.85515	4.14499	1.45652	1.75625	2.14632	3.43628	1.50554	1.45652	3.84055	2.23454	2.31076	1.98201	4.20299	3.53013	3.45445	3.62085	3.10469	1.6777	4.20299	1.60024	1.65392
LOC100128139	-1	3.39853	0.772154	0.10806	2.26631	3.30522	0.177918	1.0529	2.70104	3.41199	2.57344	2.42452	1.42998	0.980948	3.07849	3.19451	0.569702	0.512165	1.95071	1.24725	2.10938	2.30565	1.54064	3.17304	3.4988	2.188	0.756824	0.10806	3.4988	3.08749	2.87334
TMPO-AS1	-1	4.50385	3.3922	4.67246	4.68876	3.98155	4.39499	4.93178	5.04829	4.44676	4.71732	5.26665	4.55112	3.555	4.33634	4.46048	5.07739	5.12916	3.4568	4.28862	4.30547	5.34232	4.6009	3.78326	4.8117	4.27304	4.10768	5.34232	3.3922	4.06827	4.471
LOC100128288	-1	3.33583	3.70189	4.89349	5.21919	4.71267	4.28281	4.92467	4.72698	5.35304	3.99247	5.26928	3.33148	4.25826	4.88637	4.75932	4.13616	3.33148	5.61745	3.39421	3.72927	4.82108	5.28167	5.05285	4.15658	4.14526	4.50716	4.87099	5.61745	4.58417	4.32078
NA	-1	4.19089	4.26776	3.79113	3.63961	4.08982	3.85636	3.77113	2.63339	4.32224	3.84739	4.61979	4.52331	4.47633	4.24755	3.78871	3.21318	2.94956	4.20816	4.81729	2.63339	4.04699	4.4705	4.78984	4.40337	3.75162	4.16531	3.74284	4.81729	3.48998	3.12112
LOC100128361	-1	4.56848	4.38747	4.40728	4.90214	4.06645	5.02572	4.6419	5.40667	4.85141	4.43168	5.09616	4.95333	4.67584	4.98455	4.48901	5.11896	4.59378	4.69237	4.06645	4.10591	5.17203	5.12146	5.32006	4.85322	4.39155	4.38021	4.58737	5.40667	4.248	4.73557
C20orf78	-1	4.22319	3.95028	3.53416	4.05547	3.57942	4.09189	4.23642	1.69634	2.76922	4.38827	3.86178	1.90857	4.20564	3.41237	4.23223	3.38377	2.53217	4.30221	2.38951	2.41619	3.85107	4.1731	2.5713	4.22509	3.72219	3.99363	1.69634	4.38827	3.92929	3.47322
LOC100128511	-1	1.32987	0.9993	1.46076	2.03158	1.03295	2.20559	2.54782	0.50753	1.51434	2.25342	1.93793	2.20429	3.16175	2.56126	1.51522	0.417859	1.12979	3.11223	3.36751	2.47728	2.04857	0.5807	3.17251	0.372125	2.0958	1.95073	0.372125	3.36751	1.88875	2.2632
SLC8A1-AS1	-1	2.64802	3.82304	1.30589	1.7638	1.89323	3.86812	1.27931	3.21415	3.51063	2.90805	1.43129	2.89068	2.95265	1.27931	3.08169	2.75822	2.54263	3.56324	3.60192	3.65045	3.13315	3.5367	3.52501	3.52596	2.60912	3.07008	2.79144	3.86812	3.10257	2.1844
OST4	-1	8.75841	8.4887	8.93015	8.25215	8.91379	8.62882	8.93809	8.84689	8.62646	8.85328	8.65968	8.56105	8.71434	8.73036	8.72745	8.62007	8.77742	8.54938	8.80711	8.93809	8.62163	8.75554	8.74308	8.21489	8.47549	8.61366	8.65813	8.21489	8.6819	8.80638
NA	-1	5.29356	4.41146	5.55577	4.78413	5.05131	5.58581	5.10219	4.57629	5.5064	4.64167	5.75152	4.93985	5.18253	4.88362	5.27782	5.10022	4.72874	5.24374	5.27865	4.67733	5.27915	5.8059	5.52701	5.03789	5.56338	5.4446	4.95099	5.8059	4.41146	5.00859
LOC100128751	-1	3.37296	3.81036	5.69285	5.67305	4.93205	5.75788	5.56739	5.15474	5.64141	5.53199	6.273	5.71281	5.81171	3.37296	5.27692	3.45019	4.58526	5.93988	5.30466	4.49366	5.8694	5.54903	6.13414	6.273	6.05696	5.92602	4.81094	5.47379	5.9549	5.36646
LINC00476	-1	4.3986	3.86945	4.90852	4.17753	4.05865	4.77427	4.66299	3.79454	4.75757	4.61699	5.02606	4.70632	4.36634	4.29797	4.92967	3.77338	3.85015	4.63946	4.31413	3.77338	4.70944	4.79142	5.0022	4.34029	4.17746	4.47324	3.99602	5.02606	4.39695	4.08474
LOC100128822	-1	6.60795	6.43486	7.41139	7.40337	7.21279	7.02019	7.16906	7.30275	7.08163	6.91426	7.41139	6.76289	6.7492	7.1538	6.93317	7.11506	7.16196	7.07874	6.64922	6.43486	6.62887	7.32631	6.59787	6.72407	7.40105	7.34171	6.9892	6.69702	6.9377	6.62022
LOC100128881	-1	3.21537	2.71004	2.4003	3.49098	2.90968	2.99361	4.7449	2.8527	4.81955	3.88914	3.9037	3.19262	3.95413	2.25677	3.84708	2.25677	3.78997	3.33684	3.13053	2.91381	4.54807	4.7053	4.53593	2.75953	3.27854	4.02939	2.49285	4.81955	2.81923	3.74613
LOC100128909	-1	1.57413	1.49216	1.53821	1.50959	0.829444	1.62154	1.59286	2.21032	1.95779	1.5171	1.39285	2.71121	1.68594	1.65238	0.99286	2.21061	0.729107	2.59551	1.53377	1.30713	2.39846	2.71121	2.43247	1.17752	1.65163	1.88711	0.729107	2.21042	1.90862	1.88067
ZBTB42	-1	3.73588	4.14435	3.56878	4.48756	4.70406	2.5923	3.25418	2.67053	4.45295	3.94525	4.75271	4.35191	3.20495	4.7611	4.7611	4.58766	3.95174	4.5877	4.39982	3.72204	3.86533	2.90291	3.18023	2.5923	4.36887	3.73121	3.66301	3.64425	3.12193	3.49695
MAPT-AS1	-1	3.94686	3.22784	4.05782	3.46776	3.39718	3.39791	3.74938	3.50299	4.20275	3.98393	4.2897	4.06539	3.22784	3.64867	3.76831	4.00414	3.60647	3.50263	4.38709	3.7539	3.49146	4.42903	3.82392	4.42903	3.32877	3.97274	3.4024	4.07807	3.67547	4.0561
C20orf181	-1	2.48901	2.28927	1.37198	2.26873	2.41098	2.38503	2.25931	2.19322	2.93941	2.27647	2.33141	2.63218	3.51991	2.40788	2.17239	1.49206	1.37198	2.77513	3.25857	2.1631	1.93497	2.33053	2.5441	3.51991	2.38923	2.62034	1.46066	3.47639	1.64646	1.85335
LOC100129034	-1	5.50566	5.0459	4.83154	5.15702	4.81503	5.77397	4.92737	5.28051	5.47199	5.29196	5.37679	5.46836	5.39862	4.99181	4.79892	4.92453	5.14214	5.71597	5.6022	5.16138	5.4	5.33231	5.68067	5.22044	5.42833	5.43371	4.79892	5.77397	5.14668	5.24518
LOC100129098	-1	2.60102	2.09416	1.82983	3.03832	2.48916	2.38752	2.25458	1.93536	2.75922	2.4405	3.65536	1.92733	3.5505	2.0862	2.47783	2.70273	3.45148	1.80816	3.65536	2.22627	3.02346	3.55808	1.92759	2.09436	3.16488	2.58341	2.37998	3.344	1.80816	2.65488
LOC100129104	-1	4.86168	4.19845	4.31013	4.21146	3.89254	5.0117	5.08159	4.1731	4.57364	4.71595	4.82215	4.42278	4.95029	4.62184	4.29538	4.68002	4.7098	5.08159	4.85816	4.49618	4.12025	4.90237	3.75447	3.79297	4.52066	4.4501	3.75447	4.95754	4.75585	4.65686
KHDC1L	-1	1.23523	0.460281	2.97949	2.94481	2.63477	1.63769	3.05462	1.40036	3.1925	2.0641	0.5731	3.02133	0.321828	0.321828	3.03194	1.85972	3.13001	2.49266	2.85076	1.00755	3.18886	3.1925	2.00104	1.2328	1.07374	1.46097	2.80682	2.99257	0.724525	1.17229
LOC100129195	-1	4.54935	4.33625	5.37431	5.46413	4.87269	4.47804	4.814	4.96225	5.4192	5.1959	5.12623	4.9775	4.53685	4.51527	4.33625	5.06516	4.67732	5.45184	4.94627	4.80326	4.79994	5.02711	4.97106	5.46413	5.18131	5.26368	4.34241	5.33679	4.88244	4.96675
LOC100129250	-1	5.98925	5.50159	6.69185	6.50266	6.11157	5.64168	6.14232	6.343	6.69185	6.10731	6.09349	5.89846	5.81933	6.63816	5.78379	5.53812	5.59347	6.39581	5.97976	5.93602	6.21512	6.59252	6.07027	6.30549	6.48364	6.57511	5.97152	6.17368	5.50159	5.75477
C1orf68	-1	3.95152	3.55169	4.03481	3.70826	4.14524	3.16197	2.57636	3.84832	4.71795	4.48381	3.74321	3.03037	3.63465	4.25302	4.37313	3.41292	3.36263	2.78044	3.56124	2.96031	3.26248	2.65696	4.71795	3.41971	2.57636	3.76132	4.00758	3.56991	4.18599	3.52015
GABPB1-AS1	-1	5.09831	4.89359	5.30442	5.36913	5.56036	5.05116	5.32642	5.585	5.65328	5.37388	5.84538	5.33832	5.43144	5.81648	5.35174	5.15944	5.02335	5.57474	5.26569	4.96307	5.62523	5.7037	5.46261	5.84538	5.60975	5.54187	4.89359	5.8402	5.40043	5.46792
ZNF37BP	-1	4.83894	5.48591	5.27037	6.11114	5.54851	5.51885	5.28287	5.46876	6.00764	4.94399	5.78209	5.81509	5.40242	5.51332	5.06059	4.83894	5.02813	6.04877	5.66607	5.09037	5.68253	5.49205	5.73856	6.11114	5.68793	5.71934	5.22948	6.0212	6.04693	5.57958
LINC00462	-1	3.87586	4.54165	3.44261	3.19602	3.52021	3.25784	2.6322	3.06169	3.50415	4.00903	4.31067	3.02665	4.08966	2.46609	3.43992	2.52108	3.38602	3.42551	4.20304	2.46609	3.23601	4.06174	4.40392	4.18962	3.76377	3.29351	2.95561	4.54165	3.56742	3.68081
LOC100129617	-1	4.8585	4.61413	5.00993	4.35648	3.9843	4.52942	5.30229	4.53944	4.76388	3.85907	4.61815	4.22529	4.40398	4.70077	4.18972	4.75736	3.80237	3.92335	4.64383	3.5722	4.68017	4.63723	5.2671	4.39419	4.50908	4.5575	3.5722	5.30229	4.19834	4.80311
NA	-1	4.9645	4.85918	5.5051	6.01738	5.31933	5.36138	5.35642	5.89711	5.87673	5.24519	5.82117	5.68219	5.188	5.79188	5.30125	5.03781	4.97015	5.99849	4.85918	5.1735	5.45543	5.38002	5.47077	6.01738	5.53051	5.49773	5.15463	5.96653	5.48341	5.24608
ARRDC3-AS1	-1	4.58857	4.04496	4.87006	4.62471	4.19136	4.75508	4.77182	3.9748	4.90582	4.467	4.57018	4.02824	4.93127	4.74543	4.76255	4.59988	3.88979	4.5343	3.96241	3.88979	4.95055	3.97686	4.24058	4.47567	4.14861	4.15146	4.06493	4.95055	4.45318	4.02585
LOC100129726	-1	2.62868	3.66011	3.58764	3.51574	3.43417	3.8334	4.14459	4.03479	4.02388	3.66943	5.05161	3.87134	2.70847	3.55589	4.00049	3.27204	2.62868	4.43786	3.38326	4.39237	3.42321	4.58647	4.03665	4.62721	3.57842	3.80263	3.5455	5.05161	3.31273	3.39887
CCDC152	-1	3.53536	1.8725	2.99604	3.44017	2.08073	1.58571	3.37736	3.02234	3.62632	2.48029	3.54742	1.58571	3.57543	2.08637	1.85163	3.33083	3.26547	3.24437	1.70323	2.10283	3.17521	3.61602	1.78801	3.56341	3.0552	3.62632	1.95956	2.18753	3.22146	3.1377
LOC100129794	-1	2.43859	3.02784	1.47619	2.83032	0.577203	0.683772	0.925466	2.78656	1.02103	1.98351	2.12192	1.93859	2.1091	3.02784	0.97522	0.328387	1.30989	1.82595	2.82252	1.88173	2.86638	1.93263	1.30112	1.23393	2.07313	1.72838	2.5254	2.55257	2.59811	0.328387
MRVI1-AS1	-1	4.36966	4.77692	4.28377	3.46208	4.49856	4.70711	4.46845	4.05928	4.89868	4.76924	4.93734	3.06191	3.73937	4.07551	4.59955	3.92379	3.06191	4.83519	4.24969	3.59579	4.74839	5.10574	5.05039	4.7526	4.262	4.30886	4.07324	5.10574	4.26341	3.06505
PCOLCE-AS1	-1	4.67877	5.26948	4.7732	5.04598	4.72474	4.59888	4.9117	4.68269	5.46738	4.73534	4.38541	4.94083	4.64221	4.66385	4.76838	4.59723	4.38541	4.8632	5.12143	4.82598	5.15737	5.28527	5.08809	4.89918	4.78236	4.57587	4.45676	5.46738	4.71851	4.72264
LOC100129858	-1	3.84068	4.37619	5.04118	4.19344	5.30841	4.31244	4.37817	3.56629	4.27167	3.60275	5.34155	3.891	2.28696	4.63379	4.14151	4.35468	4.54802	5.10934	4.22676	2.28696	4.51295	4.90416	4.74077	4.98235	4.41674	4.67792	4.34783	5.34155	4.10649	2.31624
NA	-1	3.53754	3.60899	4.41505	4.43078	4.05892	3.94162	4.49493	4.96964	4.73933	4.10854	3.77279	4.61465	4.0463	4.2265	4.25204	3.73747	3.53754	4.39707	4.6024	4.31161	4.86719	4.97409	4.7535	4.71314	4.82769	4.35475	3.77863	4.97409	3.8091	3.97011
NA	-1	0.942035	0.96756	3.98501	0.239243	0.81191	1.15741	1.51842	1.08019	1.68791	0.0602181	0.767358	2.26847	0.325449	2.86522	0.2615	1.00931	0.070716	1.70778	0.889122	0.0602181	3.94873	3.98501	1.44179	0.400229	1.9369	0.878445	2.09573	2.84796	0.984606	0.284118
LOC100130100	-1	1.23662	1.52598	1.31853	2.07349	2.09381	1.5227	1.68245	1.681	2.03531	2.03116	1.95856	1.73374	1.22778	1.3674	2.55107	2.04113	1.22778	1.77818	1.71664	2.30682	2.22762	1.73326	2.35741	1.65837	1.4046	2.55107	1.69324	2.48077	1.46647	1.59177
LOC100130219	-1	4.27425	4.33095	4.73938	4.96243	4.78675	4.65619	4.95005	5.0622	4.49734	4.96377	4.10228	4.50792	4.85953	5.0622	4.60819	4.45256	4.90305	5.01286	4.40382	4.13216	4.8473	4.36922	4.39614	4.94689	4.60767	4.69306	4.10228	4.85142	4.68817	4.65027
NA	-1	4.32966	4.29915	3.55226	3.67298	3.68516	3.86605	3.76147	3.05442	4.32334	2.67321	4.58428	3.67251	3.11863	3.75665	3.19824	2.67321	3.51561	4.76478	4.20896	3.55816	4.24478	4.21684	4.18729	3.94521	3.37389	3.8394	3.62578	4.76478	4.59198	3.7984
LOC100130428	-1	4.60974	3.82547	4.31343	4.53906	4.41724	5.11649	4.50237	3.82547	4.54952	4.54301	4.62932	4.01665	4.71378	4.16948	3.98807	4.18466	3.95254	4.68651	4.09633	4.94292	3.92642	4.31412	4.86784	4.20247	4.13644	4.19699	3.962	5.11649	4.15261	4.49531
PP14571	-1	3.6269	3.15217	2.79375	3.26945	1.47868	3.46195	3.60265	1.6736	3.80807	1.17728	2.9933	3.76935	3.52241	2.75966	3.29381	2.97657	3.545	3.76081	1.10548	3.36638	2.74901	3.7126	3.28867	3.03205	3.67208	3.19085	1.10548	3.80807	3.10804	2.51944
LOC100130452	-1	2.76304	0.718051	2.68921	1.18763	0.981033	3.48987	1.87123	1.08054	3.45212	0.784332	3.84896	0.609191	1.05113	0.695183	1.07268	1.6174	1.53409	1.44606	1.56349	1.92344	2.48871	0.903494	3.84896	3.66577	0.609191	2.92373	2.50171	2.85689	1.45009	2.61824
LOC100130458	-1	1.00534	2.88101	3.64066	2.20691	1.49581	4.7314	2.84783	2.93603	1.72466	3.45831	3.62492	4.80152	1.28275	1.81162	4.80152	3.78028	3.27115	4.08435	1.00534	1.61667	1.06306	4.42629	2.46094	2.50049	3.28009	3.71911	2.60512	4.17883	2.78831	2.48266
LOC100130502	-1	2.1605	4.06752	4.16386	4.13718	3.70214	4.32065	4.66918	3.95947	4.6729	3.89179	4.76128	3.60324	4.18436	4.40244	3.85876	2.7171	3.67078	4.77933	4.57682	2.1605	3.81927	4.53448	4.27592	3.76755	3.17555	4.19465	3.78264	4.77933	3.63801	3.79629
LOC100130503	-1	1.39399	0.312584	3.75715	4.01943	0.2574	0.268295	2.75636	2.19651	3.01589	0.2574	3.04441	3.48782	0.320123	1.18534	2.89492	3.26951	3.02784	2.4577	1.48802	2.68221	0.825092	4.01943	2.0594	2.00401	2.86188	0.766531	2.26671	3.96785	0.856415	2.29403
LOC100130548	-1	3.65549	3.86441	3.50474	3.19014	1.80157	3.81868	3.99285	1.76554	3.8932	2.99181	3.81992	2.98753	2.95354	3.80713	3.8257	3.52818	2.64569	2.9451	4.18875	2.40548	1.76554	3.45465	3.22982	4.18875	2.96239	3.47636	2.53774	4.17114	3.77491	2.47976
LOC100130557	-1	4.02603	4.07073	4.64115	3.91945	4.25304	3.68695	4.40844	4.66864	4.63387	4.92688	5.31146	4.30734	4.11963	4.66446	4.35873	3.7112	3.68695	5.08859	4.61174	4.40038	4.2071	4.7292	4.65673	5.16877	4.06166	4.39218	4.3276	5.31146	4.04609	3.84373
CXorf64	-1	3.13421	3.16245	3.63236	3.45128	1.63659	2.23932	3.14964	1.53955	3.55648	2.99368	3.50545	3.21715	3.60604	3.55916	2.68439	3.54569	1.88402	3.63236	2.76836	2.10326	3.07966	1.53955	3.22645	2.32968	2.15268	2.44415	3.06214	3.01163	2.36204	2.47041
LOC100130700	-1	3.63427	2.81496	4.01579	4.55089	4.11928	4.21506	4.44188	4.12529	3.92967	4.13381	2.81496	3.4155	4.66461	3.87081	2.91416	4.03108	3.83294	2.83501	4.66461	3.79009	3.74187	2.99365	4.60156	4.42274	3.87241	4.34095	3.43404	4.61383	3.82978	2.82347
LRRC70	-1	3.94817	3.53089	4.95904	5.32756	3.99272	3.93365	6.05954	6.05954	4.7191	4.46877	4.12029	4.41372	4.97976	4.37703	3.59454	3.53089	4.10277	4.6974	3.70582	4.19942	5.7549	5.91937	4.61257	4.28372	4.83801	4.95795	5.13692	4.85326	3.96815	4.67683
LOC100130776	-1	1.74032	0.9906	1.13276	2.13234	1.57808	2.09684	2.99492	1.94206	2.99492	1.99697	2.7612	2.07152	1.92139	2.88393	2.10037	1.72159	1.11596	1.20685	2.23512	1.89608	2.5635	1.22517	1.59854	2.13639	2.09154	2.00997	0.9906	2.70205	1.83607	2.08615
LOC100130938	-1	2.19834	2.46986	2.02986	3.13176	3.5261	3.24602	3.39235	3.7978	3.59811	3.64005	3.55227	3.0367	3.28363	1.99827	3.56163	3.81663	2.03197	3.46743	2.07253	2.19275	3.35847	3.81663	2.38147	2.68018	3.35053	3.52039	2.74895	2.8972	2.90929	1.99827
SYCE1L	-1	4.35731	2.21438	4.31909	5.03505	4.74027	1.56985	4.12616	4.52714	4.57417	3.62178	4.77674	4.34372	4.87069	4.61567	4.62044	3.18412	1.53992	4.50701	4.91031	4.00964	4.66996	4.80924	3.71461	1.53992	4.57144	4.11323	3.39169	5.03505	4.0662	2.56618
C6orf99	-1	1.70542	2.83313	3.37338	1.06286	2.7266	1.17103	2.15079	2.84499	3.27669	1.9235	3.51938	1.35654	1.79132	3.73688	1.93272	1.48774	1.06286	3.51042	2.38834	3.7093	2.93186	1.90293	1.43578	1.13626	1.593	1.94794	1.74998	3.73688	2.4351	1.70952
NA	-1	2.00384	2.2311	2.4859	3.78157	2.68847	3.08838	3.41393	3.07042	3.85362	2.63693	3.62792	3.52087	1.98413	3.42115	2.99431	3.55651	3.27844	2.89548	2.68341	2.21143	1.98413	3.68092	3.81631	3.85362	2.96543	3.52678	2.84208	3.64911	2.67466	2.64689
LOC100131138	-1	3.40235	2.78267	2.23439	1.01035	3.02171	2.27317	0.874697	2.69138	3.2425	0.791435	1.70785	3.55258	1.59092	1.55748	1.87626	3.14944	0.791435	3.59583	2.03	3.36696	1.71039	3.68191	2.28219	3.6366	1.86975	2.01515	1.86188	2.13848	1.11705	3.68191
TSTD1	-1	7.41611	6.11401	7.41317	7.34197	7.68371	6.11401	7.81683	7.49964	7.73864	7.40563	7.28597	7.25636	6.70206	7.81683	7.44762	6.98746	7.08905	7.00628	6.69582	7.53878	6.79328	7.47071	7.09304	7.08642	7.60087	7.72023	7.12695	6.32188	6.66809	7.38428
TMEM194B	-1	4.23121	4.21707	4.80075	4.87778	4.80076	4.38085	4.62874	4.99319	4.40658	4.17027	4.11031	4.41054	4.18101	4.45361	4.76681	4.5757	4.35982	4.44072	3.99558	3.99558	4.86446	4.99781	4.40167	4.97048	4.46224	4.34893	4.67404	4.99781	4.11707	4.52987
ZNF503-AS2	-1	2.55351	2.14884	3.47943	2.31046	2.10871	2.42767	2.53718	2.28524	4.32575	2.95569	2.9983	4.34072	2.42029	4.05465	2.13885	3.68383	2.91823	3.57314	3.45274	2.87435	2.58198	2.68024	2.17981	2.86301	2.10871	3.35726	2.38851	4.34072	2.74149	2.4047
NA	-1	2.7783	4.29432	3.56813	3.05654	3.28708	4.02591	3.51191	1.26269	3.31284	2.30768	3.98882	2.79066	3.96683	2.10246	4.21393	3.66078	1.26269	3.60886	2.96895	3.06523	2.87174	3.4179	3.65638	2.73982	3.35974	1.85199	3.65027	4.29432	3.5788	2.49945
LOC100131347	-1	2.37731	1.15671	3.66575	1.1058	1.44892	1.5528	1.79536	2.9821	2.16507	1.43795	3.65192	3.6314	1.05873	1.05873	2.9097	2.13472	1.66074	3.07354	2.20972	3.70367	1.30534	1.86628	2.67802	2.04266	2.36161	2.51699	1.31489	3.70367	1.56657	1.47245
NA	-1	4.00346	3.68655	3.86961	3.90358	3.43308	3.57002	3.90806	4.77023	4.70801	4.30953	4.64358	4.60058	4.52275	4.69698	3.75463	4.53857	3.87323	4.56202	3.64908	3.36744	4.82306	3.36744	4.38531	3.80725	4.09577	4.25466	3.51172	4.82306	4.12123	3.90231
LINC00605	-1	4.50947	4.17091	4.88641	4.36189	4.71473	4.92119	4.96599	4.29825	4.97575	4.51857	4.95174	4.41579	4.85984	4.61441	4.47158	4.56144	4.12057	4.7451	4.37912	4.18915	4.12057	4.74356	4.75448	4.97575	4.85781	4.81166	4.16018	4.25955	4.14739	4.44548
FKSG29	-1	3.93791	3.42721	3.92077	3.69241	3.72426	3.32898	3.68531	3.62898	3.84968	4.01604	4.78613	3.74364	4.08177	3.24578	3.89102	3.53139	3.22767	4.40747	3.6083	3.38324	3.22767	3.63696	4.03105	4.78613	3.89805	3.62508	3.39231	4.71933	4.06572	3.65965
LOC100131564	-1	7.13803	6.97211	8.17212	8.23076	7.82702	7.01058	7.99472	7.24862	8.21008	7.3931	7.43773	7.17718	7.27705	8.16948	7.57252	7.00399	6.99383	7.95566	7.46724	7.22736	8.13449	8.23076	7.24946	7.73516	8.01504	8.09175	6.97211	7.48778	7.52997	7.75369
USP30-AS1	-1	3.88756	5.30651	5.30651	4.97428	3.58142	3.85312	4.74119	4.33833	3.83898	3.60169	4.03116	3.17053	4.15598	4.4235	4.76386	3.69521	3.02593	4.50879	3.02593	4.69933	4.60701	5.17224	4.18588	3.76513	4.08465	4.03523	3.90675	4.58664	4.71224	3.99279
PET100	-1	7.11243	7.09256	7.43188	7.52603	7.32094	7.43317	7.20559	7.10976	7.4908	7.3986	7.54066	7.40622	7.47178	7.3901	7.03743	7.11405	7.23218	7.3143	7.45788	7.37807	7.25056	7.54066	7.35588	7.23018	7.03743	7.16542	7.28138	7.49188	7.45614	7.28337
UBE2DNL	-1	2.76239	3.1399	3.09465	1.32873	3.1399	2.93176	1.08393	1.64976	1.89736	1.40013	2.925	1.35478	1.41186	1.08393	1.26019	1.6696	1.3592	2.06888	2.3602	2.64711	2.18104	2.26834	1.76618	3.12299	1.99886	3.05443	2.60609	2.46282	1.19575	1.22333
ZNF717	0	1.78791	1.4162	2.20353	1.86734	3.36113	1.71754	1.83733	2.12849	2.51777	1.63325	2.10303	1.54521	1.90725	2.22571	2.02785	1.78311	1.4162	1.77192	1.87355	1.76544	1.50213	3.13661	2.17514	1.7834	1.62852	1.82252	2.05364	3.36113	2.02014	1.4774
RRN3P3	-1	4.0934	4.06337	4.69936	5.0193	5.24372	4.62055	4.73524	4.65102	4.83945	4.82195	4.40717	4.88964	4.55826	4.66505	4.89623	4.49044	3.9694	5.59833	3.59848	4.00679	3.94965	3.59848	5.00897	5.55067	4.76424	4.62157	3.98586	5.59833	4.59544	4.58592
LINC00543	-1	1.05862	-0.0254398	2.45589	0.986635	0.127439	0.839916	0.818905	0.949603	2.66988	0.223961	2.66988	1.36147	0.0500427	1.98203	0.523605	0.912586	-0.0254398	2.35502	0.709709	0.430875	1.79568	1.30769	2.04477	0.665804	1.17678	1.15589	2.59146	2.17979	0.241997	0.358669
KIAA0664L3	-1	4.44662	4.18198	5.29005	4.71174	4.5235	4.66784	4.86798	4.76967	4.76195	4.66302	3.47265	4.39612	4.61638	3.73597	5.07036	3.86372	4.53362	4.58017	3.60202	4.75401	5.09623	5.18196	4.91038	5.50271	4.59022	4.4844	4.38994	5.50271	3.47265	4.70552
LOC100132356	-1	4.22919	4.04181	4.88125	4.81538	4.99574	4.74737	4.51017	4.89217	5.33011	4.07424	5.2603	4.70311	4.04181	5.12651	5.12648	4.11828	4.3898	5.36696	4.73831	4.81101	4.37232	5.45592	5.03205	5.48608	4.88793	5.01219	4.2084	5.48608	4.87987	4.62674
KRTAP4-9	-1	2.82563	1.8524	3.93116	3.14743	3.6833	2.53522	4.40347	3.60727	4.26394	2.94118	4.46797	3.07218	4.37425	2.20758	3.58211	2.85718	3.31285	4.20431	3.97316	3.9241	3.37515	3.42395	4.5014	1.75472	3.29811	3.96479	1.75472	4.5014	3.29933	3.05102
XGPY2	-1	2.22895	0.820567	0.708393	1.40017	1.22414	2.21797	1.55519	1.71122	3.80921	1.28368	2.0102	3.38846	1.13908	1.46747	1.66951	0.582312	1.667	1.93987	1.2034	0.582312	3.65832	2.13952	2.25807	2.29108	1.16987	1.72787	1.36316	3.80921	1.52562	2.05343
ZRANB2-AS1	-1	2.46528	1.88997	1.00553	1.85565	0.973681	1.15747	1.03033	2.00568	0.931023	1.36344	2.10962	1.72923	2.11982	1.02826	1.09714	1.60331	1.20564	1.39594	2.27205	0.931023	1.6635	1.37742	1.69377	0.979065	2.46528	0.965685	1.00641	2.05864	1.06734	1.00899
NA	-1	2.85852	4.0588	2.98206	3.89696	4.70843	4.51874	4.13276	3.11504	4.04334	4.53153	4.92631	4.18576	4.18821	4.46423	3.57858	2.8293	4.10984	2.8293	4.50157	4.21512	4.34645	4.81871	3.36935	4.92631	3.91981	2.95398	4.28906	4.85659	4.40905	4.22059
LOC100132707	-1	4.65208	5.46688	5.53058	5.68617	5.24103	4.67777	5.63693	5.14964	5.64878	4.99446	4.97257	5.16033	4.65208	5.51598	4.93849	5.12839	5.21591	5.64774	4.71578	5.03234	5.59358	5.68617	4.95147	5.18972	5.10634	5.30942	5.16736	5.25111	5.53846	4.87798
DPH3P1	-1	3.34683	4.07677	3.90492	3.25986	4.48699	2.13985	3.8814	3.95698	3.43921	4.17164	4.01623	3.31089	3.11011	4.45583	3.39405	2.22825	3.83559	3.71302	4.1163	4.38495	3.75289	3.06813	4.48699	2.24012	3.43787	4.24296	3.6836	4.2436	3.65075	2.13985
HOXA-AS3	-1	3.97362	2.28704	3.53339	3.00232	4.48322	3.94997	3.06045	1.81403	4.65127	1.72913	3.1321	3.62699	2.54022	4.65127	2.73812	1.66224	2.41871	4.13001	4.22983	1.88419	3.32749	2.75306	2.78655	4.40195	1.66224	2.87006	3.1854	3.62985	4.60969	2.57465
HDAC6	25	5.21804	5.76528	5.73002	4.84796	5.33103	4.97424	5.71378	5.23003	5.97695	5.40939	5.91002	5.2184	4.84796	5.41765	5.41819	5.47299	4.84982	5.45077	5.48963	5.39543	6.10147	5.76128	5.46879	6.1048	5.83588	5.60942	5.31922	6.1048	5.18253	5.22832
HDAC5	3	3.988	3.11894	4.75828	5.33835	4.45957	4.98594	4.75672	4.95645	4.7435	3.20826	5.18775	5.39971	4.50233	4.28831	4.39014	4.04276	3.28761	4.79513	4.67364	3.11894	5.4548	5.20554	4.78216	4.7578	5.04689	4.89446	3.6232	5.4548	4.70891	3.38829
PDCD6IP	-1	7.66436	7.69988	7.72451	8.03219	7.88591	7.7214	7.87791	7.58966	7.84215	7.81263	8.03219	7.58981	7.81361	7.89337	7.84706	7.63963	7.63897	7.91093	7.7239	7.67646	7.67701	7.83855	7.59004	7.79061	7.84979	7.99616	7.68515	7.58966	7.90726	7.76121
PDCD6	-1	7.99662	7.7487	8.59361	8.46993	8.32031	8.13977	8.08114	8.34706	8.1985	8.33312	8.21189	8.38917	7.94818	8.3578	8.11018	8.21898	8.15475	8.04868	8.27619	8.25109	8.40666	8.54637	8.3268	7.76961	8.29378	8.33014	8.59361	7.7487	8.1516	8.28073
BCL2L10	-1	3.64141	3.1079	4.76997	3.16977	3.88834	2.14153	2.46114	4.25008	4.15045	3.5042	4.76997	2.97923	4.28088	4.19112	2.71608	2.14153	3.44397	4.27089	3.45977	3.60957	3.45028	2.16638	4.63134	4.10085	3.44787	4.04419	3.12767	4.39153	3.8204	3.64627
BCL2L11	61	5.22714	5.22572	4.59795	4.69157	5.12984	5.32593	5.07596	5.18096	4.77055	5.04664	5.62714	4.87683	5.29449	4.64888	4.60384	4.91241	4.85208	4.97063	5.70927	5.30721	5.27885	4.69296	5.61361	5.27311	4.59795	4.66169	4.6454	5.70927	5.00875	4.92497
SH2B3	-1	8.14195	8.34911	7.42751	7.17138	7.72058	8.64193	8.2709	8.22719	7.67075	8.24716	8.4558	7.43318	8.64193	7.66972	7.70764	8.15867	8.30042	7.63755	8.46405	8.49371	7.96876	7.17138	7.7629	7.28567	7.54852	7.38784	7.43004	7.64463	8.25726	8.37774
CDH3	-1	1.94223	2.31855	1.77921	1.90499	1.24376	1.3558	2.12828	1.41011	2.55297	1.24376	2.5508	1.7195	2.13943	2.54709	1.30422	1.64673	1.57439	3.04685	2.22299	2.98572	1.64046	2.41775	2.17547	2.23863	1.60124	1.82535	1.6745	3.04685	1.7355	1.73874
GNE	57	6.95006	7.00709	6.66361	6.96867	7.07766	6.68785	6.7969	7.02373	6.99139	6.99878	7.19494	7.00558	6.74908	7.11699	7.08732	6.87646	6.95954	6.93864	6.66361	6.81527	6.7413	6.97745	6.92276	7.05546	7.20263	7.20263	6.76921	6.70581	6.881	6.85882
HCN4	-1	4.22001	4.00881	4.23316	2.86696	2.63762	2.93138	4.15299	3.57565	4.4742	3.82885	4.01348	2.96861	3.8073	3.6889	4.0459	3.37681	3.48245	4.36066	4.05705	2.63762	3.8373	3.79467	3.76644	4.2731	2.79143	3.83722	3.84062	4.4742	3.52964	3.40483
INSL5	-1	1.89274	3.02056	2.09953	1.75282	1.27819	2.41314	3.89202	3.61777	4.48366	3.15834	3.89158	2.38835	3.70812	3.34064	1.88033	3.53204	1.81953	2.71012	3.85588	1.27819	2.15457	3.11002	4.48366	2.40365	2.20015	3.56881	1.35396	4.34485	3.22884	3.46457
FRAT1	-1	6.07417	5.8671	6.55219	6.48567	6.22295	6.75614	6.10796	5.96269	6.48885	6.32273	6.85275	6.3764	6.22657	6.07992	6.40713	5.94985	5.99218	6.11231	6.85275	6.18781	6.05272	6.3298	6.40703	6.54898	6.73225	6.70578	5.8671	6.23803	6.55082	6.20655
TROAP	-1	4.80597	4.742	5.6191	4.99318	4.45903	4.67452	5.01254	5.53254	4.57532	4.95734	4.64663	4.96534	4.21818	4.74039	5.30493	4.78599	4.82798	4.8409	4.48703	4.44407	5.6191	5.05228	4.27613	5.48768	4.56164	4.75055	5.37348	4.9721	4.60704	4.21818
MED16	45	5.33945	5.57019	5.86776	5.43925	5.56046	5.33419	5.81341	5.12476	5.65568	5.22722	5.44754	5.64604	5.33122	5.42103	5.34099	5.20253	5.14631	5.84751	5.59791	5.29565	5.57839	5.74003	5.76365	5.95385	5.38419	5.44334	5.39555	5.95385	5.12476	5.3665
PIGK	-1	7.27055	6.44651	6.97589	7.03516	7.04629	6.59682	6.76403	6.5251	7.08723	7.27055	6.83781	7.18285	6.51127	6.91764	7.05211	7.16097	7.20508	6.92805	6.31274	6.31543	6.78873	7.12999	6.83704	7.14557	6.87724	7.01699	7.02425	6.31274	7.12024	7.16757
CDH4	-1	1.9684	1.55533	4.05451	2.06942	1.80708	2.25907	3.9283	4.11742	3.18689	1.46084	3.38878	1.70447	1.39133	3.79297	3.2831	1.47343	1.39133	3.62403	1.60718	3.73262	4.11742	3.47417	3.99406	3.9288	3.54893	1.65258	1.91655	3.72735	3.34583	1.41277
CHAF1A	58	5.48065	5.36612	5.74977	5.78719	5.44512	5.87129	5.70181	6.16629	5.60001	5.64658	5.75769	5.90247	5.46298	5.73239	5.67143	6.03082	5.84424	5.93991	5.39567	5.55433	6.16629	5.72175	5.52426	5.71657	5.36612	5.40819	6.08752	6.09263	5.48394	5.56514
PARP2	-1	6.26053	6.65219	6.70607	6.78642	6.53587	6.13915	6.53468	6.786	6.55972	6.29304	6.55861	6.76892	6.13915	6.70677	6.41842	6.67043	6.61856	6.54618	6.55691	6.46619	6.81246	6.7681	6.14454	6.5796	6.40983	6.28904	6.81246	6.41245	6.69692	6.33288
PARP3	-1	4.65847	5.38209	3.94426	4.94758	4.84245	4.72372	5.31971	4.71754	5.15079	3.77482	5.18021	4.99115	4.21967	4.10217	4.62263	4.4171	4.03497	4.389	3.79712	4.30741	5.38209	5.08488	5.16771	5.33373	5.07443	5.15309	4.02335	3.77482	4.59864	4.77693
CDH5	-1	3.48346	2.0082	2.31486	3.46116	3.75745	3.47681	4.47696	4.03833	2.82811	1.18093	2.79287	1.31007	1.88208	3.13102	3.2755	3.67615	3.09068	2.30282	4.47696	2.87739	3.99678	3.93747	4.22609	2.0627	3.65783	3.67018	1.18093	3.89609	3.21505	1.60939
TOM1L1	-1	3.21152	4.88173	2.69877	3.38534	5.1293	2.69633	4.48779	5.31793	5.28405	2.96727	3.33354	2.98527	3.02601	5.34275	3.93688	1.47251	3.01972	5.34275	3.24839	2.876	5.30518	4.11479	3.4651	4.1711	4.90206	4.71263	3.50799	1.67903	3.78935	1.47251
HMGXB4	-1	6.87095	7.06759	6.70067	7.0824	6.67597	6.8003	6.74435	7.06316	6.67491	6.83406	7.16592	7.06674	6.95441	6.71971	6.68144	6.92627	6.99971	6.6674	7.12715	6.64171	6.97378	6.77328	6.77284	7.16592	6.62936	6.66822	7.1499	6.92757	6.62936	6.90935
TOM1	-1	5.43626	6.07603	4.77628	4.96027	5.25018	5.53065	4.57062	4.23821	5.53866	5.29711	5.06946	5.08486	5.79233	4.31578	5.05088	5.04236	5.15168	5.20819	6.01325	5.25123	5.49835	5.47296	4.23821	5.29085	5.06735	4.35869	4.60184	6.07603	4.8021	5.36424
SH2D3C	-1	5.3465	5.25177	6.12453	5.22222	5.41382	6.04713	5.9798	5.88282	5.76945	4.77786	4.6369	6.12453	5.22008	5.193	5.32062	4.5416	4.82832	5.81554	5.57066	4.96288	6.05806	5.97369	5.56874	6.00457	5.99484	5.77841	5.4598	4.5416	5.30792	5.01312
SH2D3A	-1	2.94949	3.62688	1.7242	1.64563	3.18447	1.55117	3.72417	2.40638	1.86984	1.85652	4.17062	3.2035	2.70886	2.12963	3.24275	1.32919	1.20023	1.90232	3.3051	1.20023	4.18581	3.34357	3.87709	2.81723	3.07794	1.42098	2.563	4.18581	3.06681	2.28025
MAMLD1	-1	4.3535	3.6306	4.21548	3.82614	4.17987	4.65673	4.48235	4.33218	4.44912	4.49715	2.94137	2.94137	4.26296	4.32523	3.64789	4.21309	4.10832	4.03141	5.18813	4.93809	2.98602	3.7736	4.34513	4.21068	3.49926	3.92462	3.66949	5.18813	3.90289	4.30902
CST8	-1	2.55252	0.85191	1.86513	1.27265	0.760905	1.54509	0.834837	0.866614	2.67698	1.77317	1.91064	2.82341	1.72239	1.56652	1.62178	1.47208	0.760905	2.30736	1.68678	0.994389	1.64023	2.19885	2.82341	1.57709	1.40655	1.19441	1.04851	2.37785	1.87502	2.10214
RANBP9	-1	7.01245	6.83227	7.23078	7.13478	7.09557	6.99048	7.03569	7.16191	7.05632	6.86988	7.07607	6.77286	6.77286	7.14276	7.08178	7.01955	7.02397	6.84563	7.12984	6.97019	7.00825	7.18012	6.89119	6.90959	7.21552	7.23078	7.14991	6.8118	7.14833	6.88885
DNAJB6	72	7.33312	6.70952	7.47796	7.67601	7.10194	7.00822	7.30468	6.70952	7.08958	7.47297	7.26891	7.53626	7.19467	6.72652	7.01716	7.4052	7.51639	6.87226	7.67601	7.61238	7.19183	7.3382	7.20801	6.8541	7.06066	7.00579	7.63322	6.80443	7.35798	7.35239
CDH6	-1	2.62127	2.85971	3.29968	3.12602	1.12307	1.22807	2.70932	2.41632	3.24855	2.88181	3.10465	3.02231	2.69858	3.18742	2.91411	2.64059	1.2337	2.30584	1.12307	3.1591	3.43896	3.02076	3.38883	3.14271	2.4499	2.63746	1.32891	3.43896	2.98306	2.84565
SLC17A4	-1	4.26879	3.12396	3.4699	3.7221	2.89326	2.54765	2.22045	3.8036	3.28428	1.8123	4.1931	3.77844	2.31085	3.05804	3.66983	3.719	1.75603	2.93512	4.01193	1.75603	3.46784	3.54088	2.58287	2.21525	3.01509	3.52359	2.86799	4.26879	2.42765	3.20407
SMC4	-1	7.63477	7.58207	7.74627	8.49833	8.71232	7.60713	8.00858	7.65292	8.66837	7.62817	7.77176	9.12355	7.29042	9.12355	7.75609	8.06304	7.9814	9.03934	7.3977	7.29042	8.15064	8.16064	7.84283	8.65217	8.00171	8.17324	8.45833	8.39849	7.96584	7.53564
GJC1	-1	1.73719	1.26371	1.89443	2.81859	1.588	1.99707	2.65511	3.44497	2.41942	2.41212	2.61377	2.78027	3.0254	2.04891	1.90505	2.86808	2.23656	2.15194	3.32238	1.26371	2.83689	3.15096	2.4096	2.618	2.83945	1.40619	2.30279	3.44497	1.65021	1.60063
AP1M2	-1	2.87015	1.93564	2.63284	2.49296	2.2327	3.1737	2.81072	2.08451	3.17374	2.68156	3.08694	2.03097	3.5531	3.04199	2.66506	2.38133	2.27966	2.48749	3.09617	2.50683	2.30108	3.79974	3.79974	2.47318	2.9923	2.32165	1.93564	3.74016	2.51113	2.84234
UBA2	54	8.84033	8.6268	8.92823	9.18146	9.05655	8.87074	9.02152	9.26422	9.12755	9.15702	9.13577	9.2446	8.92937	9.26422	8.97246	9.25675	9.04006	9.1954	8.6268	8.68788	9.02343	9.07568	8.87822	8.99896	9.09387	9.03005	9.23457	8.66674	9.01722	9.06877
SAE1	-1	7.0549	6.86678	7.1423	7.00381	6.94068	7.05916	7.07195	7.20709	6.84541	7.02051	7.01463	7.44396	7.21883	6.99221	7.05978	7.41607	7.11343	6.91237	6.89313	6.85299	7.31143	7.10118	7.13089	6.98395	6.86556	6.84541	7.44396	7.184	6.87327	7.07718
FARSB	-1	6.51861	6.22632	6.37687	7.36121	7.34328	6.49665	6.94838	7.50125	7.1017	7.21521	7.23795	7.04269	6.86062	7.60161	7.27959	7.39773	7.27877	7.5413	6.22632	6.70917	6.99934	6.77716	6.75989	6.89387	6.90681	6.80962	7.60161	6.48473	6.61019	7.1631
ABCC5	-1	6.69246	6.75251	6.36446	6.66274	6.47659	6.11879	6.29083	6.50808	6.66908	6.39126	7.02599	6.67308	7.02599	6.22944	6.34382	6.60336	6.64517	6.69028	6.78107	6.459	6.37734	6.11879	6.27324	6.86107	6.74518	6.87295	6.14903	6.79116	6.17601	6.5921
ABCB6	-1	4.53498	5.25233	3.9521	3.96802	4.91861	4.41626	5.20728	4.96882	4.95875	4.67371	4.57912	3.9521	4.90661	4.52634	4.70279	4.52881	4.69394	4.88688	5.07537	4.5162	5.07776	4.66632	4.74333	4.78019	4.7047	4.81967	4.412	5.25233	4.47191	4.68971
DNM1L	-1	7.63472	7.69935	7.75732	7.5032	7.66859	7.87022	7.64231	7.65502	7.4122	7.71233	7.59932	7.28335	7.4308	7.71587	7.69714	7.93591	7.90813	7.61557	7.29419	7.52735	7.50394	7.28335	7.56004	7.48719	7.57568	7.58083	7.93591	7.37921	7.56566	7.62662
CDH7	-1	2.54177	1.45615	1.25702	3.69109	3.38019	1.50254	1.51449	1.72025	1.9614	1.99683	1.17494	1.15315	2.07013	2.14584	1.10855	0.95478	0.95478	3.26558	1.73301	3.69237	1.62195	1.2926	2.12604	2.08259	2.23353	2.5206	2.28199	3.69237	1.02651	2.71407
ABCC9	-1	1.64003	2.64688	2.49493	3.30687	3.44118	3.28839	3.69358	3.20364	4.18314	3.36578	2.47463	3.06276	2.63722	2.80611	2.99089	3.18263	2.30952	3.99385	2.78762	1.64003	3.8265	3.45911	4.18415	2.36839	2.95773	3.02086	3.03794	4.18415	2.85142	2.22043
ABCF2	-1	5.25447	5.10893	5.29538	5.81681	5.49391	5.41485	5.5595	5.33453	5.75779	5.60522	5.91557	5.58578	5.33105	5.82063	5.30507	5.52785	5.38886	5.91557	5.10893	5.41549	5.31019	5.5196	5.83098	5.50481	5.49063	5.54246	5.14841	5.89739	5.43814	5.59254
NR1H3	57	6.49572	6.71041	6.0396	5.7378	6.23661	5.141	6.55802	5.41286	6.17644	6.07719	5.64254	5.4197	6.55558	5.62418	5.1783	5.70262	5.914	6.43024	5.4966	6.71041	5.28141	6.44885	5.61519	6.01783	6.44587	6.23024	5.141	6.32906	5.4157	6.13422
SCAMP2	-1	7.42301	7.63916	7.29244	7.32366	7.04829	7.63079	7.22781	7.32303	6.83794	7.15458	6.78397	6.95294	7.63916	6.93125	7.25584	7.09573	7.27744	7.05039	7.33316	7.49206	7.33258	7.27179	7.18458	6.78397	6.8545	6.80502	7.24111	7.27404	6.85401	7.20057
SCAMP3	-1	7.00506	7.13056	6.76408	6.93189	6.88595	6.90629	7.23673	6.88788	6.88001	6.81446	7.01455	6.94168	7.23673	6.92513	6.96591	7.10821	6.98693	7.12377	7.00375	6.83558	6.89039	6.9853	6.79511	7.06257	7.03018	6.83881	6.84448	7.19588	6.76408	6.90562
IL18BP	-1	7.11961	7.3083	5.88037	4.84619	4.68962	5.18082	5.49355	5.27919	5.72035	6.47172	5.47235	5.27912	7.3083	4.68962	5.66976	6.15619	6.45541	5.78846	5.44808	6.70483	6.49876	5.43243	6.31185	5.70992	4.83929	5.04611	5.29261	5.98759	5.43757	7.19858
RWDD2B	-1	5.76379	5.81468	6.22093	5.55491	6.28197	5.60905	5.94468	6.07522	5.7222	6.05155	6.14531	5.53043	5.65461	6.28197	6.1413	5.77977	5.86436	6.26098	5.53043	6.13936	5.81477	5.72928	6.05862	5.79218	5.88742	5.8775	5.90964	5.7584	5.93707	5.86547
CDH8	-1	3.85892	3.54207	4.31108	3.80519	3.67882	2.80534	4.01109	1.88054	3.93233	3.62364	4.30666	4.15102	4.22285	3.93173	2.47936	1.88054	3.16373	4.06471	3.7904	2.55499	3.60227	4.01449	4.38759	3.03102	3.35556	3.9499	3.34224	4.38759	3.40244	2.05484
MUC12	-1	3.7684	3.17901	1.71063	1.91804	1.67538	1.51405	2.17703	1.68646	3.86309	1.3849	2.57089	3.53941	1.35256	2.43314	2.45282	2.33601	1.80278	3.26111	2.19222	3.13409	1.81049	2.09978	2.54903	1.33812	1.33812	1.48855	2.03668	3.86309	2.18288	1.90876
DPP3	-1	6.42574	6.26999	6.20215	6.4073	6.42249	5.96024	5.96035	6.33147	6.09293	6.47987	6.40189	6.48763	6.20376	6.5126	6.42507	6.55471	6.55471	6.33722	5.96024	6.24437	6.43345	6.05534	6.07999	6.36428	6.19222	6.03786	6.41009	6.07294	6.0382	6.52386
SNUPN	-1	7.22808	7.06005	7.00077	7.0902	7.07575	6.68225	7.0409	7.51822	6.89887	7.27961	6.7427	6.94699	7.28602	7.10631	6.96982	7.40238	7.38633	7.01214	7.51822	7.24213	7.16308	7.00301	6.8924	6.85163	7.21176	7.05829	7.43472	6.68225	7.00057	7.1772
HUWE1	-1	5.16452	5.16452	5.56142	5.82289	5.31121	5.75827	5.75262	5.47626	5.86818	5.32928	5.60881	5.5785	5.58581	5.75958	5.31017	5.52531	5.17063	5.81286	5.54368	5.2732	5.4424	5.64759	5.56723	5.48815	5.57089	5.38612	5.25958	5.86818	5.2661	5.36957
PTPRU	-1	2.97547	4.0862	3.09946	4.60032	3.24871	3.46263	3.27411	3.03811	4.90414	3.04503	3.37649	4.90414	3.04551	3.59763	2.75851	4.40778	3.15031	3.50102	3.9843	4.16993	4.29335	4.32305	3.91185	3.78466	2.75851	2.87147	4.12454	4.75129	4.03269	4.32284
TSPAN32	-1	4.31971	4.31971	6.12993	6.34868	6.1113	5.28431	6.02873	5.78987	6.02021	4.59118	5.69136	5.59923	4.45579	6.40234	4.41232	4.5339	4.78251	5.94353	4.77725	5.32008	5.63646	6.01128	5.78645	6.40234	5.96669	6.18975	4.93169	6.02761	5.52075	4.66345
TSSC4	-1	5.36068	5.72539	5.69741	5.99051	5.68488	5.64571	5.36159	5.52599	5.62821	5.82103	5.97645	5.76786	5.7475	5.44543	5.36068	5.44696	5.40295	5.88511	5.8913	5.62646	5.63371	5.52998	5.8388	5.74867	5.47577	5.52797	5.6084	5.99051	5.46644	5.67955
ATP9A	-1	3.87428	2.26227	2.41653	5.85291	6.71449	2.33833	6.53833	6.73352	4.56957	3.67159	2.26227	6.84985	4.07044	6.5362	5.06521	4.76197	4.76715	5.01883	5.08992	3.79648	6.84985	4.92544	2.32681	3.1936	4.61766	4.66826	5.91411	3.81861	4.10305	3.75322
CDH9	-1	1.06081	3.1065	3.64597	1.19585	5.15183	1.12329	2.87152	2.84265	5.80483	0.963896	1.06965	5.80483	1.71947	3.74795	3.11398	0.682966	0.682966	3.03797	1.42957	3.87267	4.07856	3.19147	2.03473	4.20405	1.93591	2.11033	0.715264	4.5137	3.19557	1.65478
PDCD7	-1	7.24574	6.91077	7.70363	7.80371	7.5256	7.0727	7.55092	7.80371	7.23479	7.34129	7.56788	7.2885	7.12287	7.6088	7.43814	7.51324	7.51897	7.40239	6.91077	7.05341	6.98692	7.67578	7.27082	7.3064	7.70272	7.51682	7.67821	6.93146	7.239	7.36189
GPC6	-1	3.09645	3.007	2.89702	2.66054	5.35067	3.35639	2.29224	4.40946	3.98158	3.01489	3.40666	3.60575	2.42484	1.92014	1.93345	3.04308	1.92014	3.87163	4.64249	3.12764	3.83889	4.34941	5.19603	3.31622	3.61812	3.13823	1.96631	5.35067	3.69132	2.23299
USH1C	-1	4.01061	4.10565	3.3609	2.97338	3.78405	3.86587	3.55938	2.28336	3.10159	2.28336	3.49814	2.29132	3.9208	2.74804	2.58666	3.9524	2.67799	4.11781	2.85504	3.84872	3.59058	2.72644	3.37282	3.50814	2.38687	2.56051	3.24135	4.11781	3.40489	3.12899
PQBP1	-1	6.73055	6.52696	7.19066	7.10141	6.86864	6.79759	6.91765	6.76924	7.1129	6.80402	6.92208	6.8217	6.54503	7.14158	6.78833	6.7313	6.78432	6.52696	6.80046	6.79732	6.69633	7.19066	6.83224	6.83414	6.8564	6.84476	6.77243	6.60755	6.69347	6.80669
EDIL3	-1	2.90548	3.50551	3.39287	4.01483	3.79057	4.26219	3.87619	3.1229	4.57586	3.45893	4.50343	3.90175	3.68499	4.25235	4.13073	3.35769	3.53494	4.55426	3.81868	2.73261	2.73261	4.34984	4.50573	4.52344	3.584	3.62634	3.24371	4.57586	3.81159	3.66277
HHLA1	-1	2.62092	2.85679	2.26727	2.78436	2.12874	2.71736	2.50111	1.99665	2.79658	1.76021	2.52028	2.65658	2.30223	2.562	2.21986	1.68082	2.10744	2.11708	2.47458	1.68082	2.7881	2.90707	2.92514	2.89889	2.42309	2.60703	1.98717	2.92514	2.2172	2.26198
COL4A3BP	-1	7.18355	7.46153	6.98587	6.83933	7.00557	7.03744	7.00204	6.74336	6.71605	6.78951	6.65878	6.92395	7.25801	6.74371	7.02166	6.68161	6.73843	6.69832	7.27655	7.46153	6.83195	7.02708	7.02859	6.98136	7.28231	7.28035	6.74728	6.65878	7.13832	6.91347
KCNK7	-1	2.23668	1.83857	2.01212	2.40213	2.23151	2.7651	2.36757	1.86256	2.56654	2.49723	2.94311	2.37114	2.16473	2.22405	2.27196	2.19978	1.83857	2.68436	2.31934	2.93942	1.94738	2.7438	2.76082	2.48421	2.49701	2.19142	1.91533	2.94311	2.19278	1.92047
CDH10	-1	3.5042	3.619	4.03132	4.04114	3.34345	3.90034	4.45551	3.26845	4.73698	3.64217	4.47655	3.16264	3.86762	4.08626	3.27351	3.77606	3.5147	4.35437	3.31082	3.27619	3.66343	4.68217	4.40662	3.60942	3.48306	3.95039	3.16264	4.73698	3.70421	3.96977
UST	-1	4.57107	4.08546	4.27605	4.28039	3.96851	5.45258	4.05391	3.78289	3.66403	4.43985	2.98323	5.45247	4.07385	5.03235	3.99098	4.11276	4.1102	4.48269	3.95578	4.74073	4.47027	3.44293	5.45258	3.80683	3.52357	2.98323	3.68297	4.95594	4.33397	4.86882
ARPC5	-1	8.70059	8.88786	8.79811	7.99395	8.02974	8.7031	8.21354	8.20804	7.67161	8.57944	8.36706	8.37392	8.36448	7.65077	8.53997	8.66508	8.50289	7.621	8.92383	8.92383	8.3963	8.30056	8.66792	7.62284	8.38044	8.45899	8.5132	7.621	8.56646	8.53121
ARPC4	-1	7.02783	6.58692	7.17755	6.65543	6.76499	7.31998	6.77246	6.93281	6.70108	7.01134	7.15199	6.66879	6.99584	6.8126	6.79682	6.90244	6.94626	6.52124	7.31998	7.29373	7.07043	7.04631	7.12589	6.52124	6.53736	6.61921	6.76031	6.74773	6.83523	6.77183
ARPC1B	-1	9.32942	9.13264	9.00865	8.51912	8.68621	9.25846	8.82011	8.83088	8.68358	9.17145	8.7769	8.76123	9.42631	8.99085	8.7715	9.36708	9.25158	9.09747	8.99246	9.42631	9.12961	9.33406	8.96548	8.54813	8.56202	8.64971	8.51912	8.93965	9.16717	9.01732
ACTR3	-1	9.37358	9.64022	9.50528	9.1299	9.09507	9.64023	9.12761	9.29309	9.11951	9.45986	9.19406	8.99558	9.3299	9.07022	9.41953	9.5438	9.28785	9.05408	9.32877	9.39727	9.36744	9.17303	9.64023	8.99557	9.23298	9.25748	9.35678	8.99557	9.49025	9.48617
ACTR2	-1	9.14941	8.77555	9.40168	9.09862	9.20663	9.53354	9.05573	9.21754	9.17241	9.53764	9.40101	9.53764	8.98501	9.38557	9.30356	9.15489	9.48085	9.0001	9.29727	9.2429	8.74043	8.8014	9.27737	8.99285	9.33278	9.08238	9.39155	8.74043	9.43399	9.39405
TSPAN5	-1	3.45804	3.58513	4.36338	5.87756	4.81315	3.7705	5.50842	5.87756	4.46412	2.79413	4.68426	4.74515	2.90457	5.42862	3.97077	3.18678	2.79413	4.62122	4.85309	4.77287	5.72211	5.31437	4.76121	3.39103	4.9071	4.78643	5.35713	5.12385	4.41715	2.97303
TSPAN3	-1	6.65006	7.09249	6.48556	6.80797	6.64021	6.3119	6.63752	7.04743	6.83633	6.47321	6.17243	6.82489	6.83377	6.9677	6.74787	6.74197	6.67344	6.49224	6.73236	6.85992	6.5693	6.63864	6.47838	6.17243	6.65004	6.61679	7.09249	6.21968	6.67404	6.62078
CDH11	-1	2.06806	3.75521	3.61265	3.40578	1.67861	2.16747	1.96935	2.91521	3.46241	3.14319	4.00334	2.05045	2.75356	3.85371	1.67861	2.87562	3.20815	4.03472	2.81032	3.57745	2.12028	3.80994	3.99023	1.93093	3.26793	2.5275	2.16402	4.03472	3.38479	2.00734
ADA	-1	7.55269	8.63301	7.73383	8.65629	8.58782	7.35236	7.84679	7.22107	7.84143	7.69739	6.81619	6.81619	6.89027	8.38159	6.92878	7.3847	7.51009	7.7321	8.2065	8.06715	7.62488	8.27319	8.65629	7.81796	7.60318	7.3781	8.36397	8.5938	7.4183	7.46756
TSPAN2	-1	3.58179	3.74146	3.64626	3.12045	4.18581	3.17252	4.85838	5.21427	4.81433	4.07547	5.21427	3.12045	3.71306	4.71703	3.26254	4.11819	3.34685	4.20593	4.15339	3.35489	5.06006	4.25536	4.43387	4.53832	5.131	5.15838	4.70472	4.39912	3.24662	3.71751
NUBP2	-1	5.61864	6.01451	5.87023	4.96242	5.28278	5.65374	5.51852	6.07153	4.57019	5.56118	5.35715	5.5795	5.67687	5.2596	4.57019	6.07153	6.03718	5.09438	5.23637	5.5077	5.49317	4.74455	5.37282	5.58898	5.22497	4.70675	5.72377	4.76623	4.62805	5.04493
TSFM	26	5.06163	4.88885	4.98718	5.52335	5.29823	5.24061	5.45012	5.37274	5.45665	5.37685	5.60077	5.23101	5.33559	5.67197	5.36595	5.16634	5.30166	5.67197	4.98674	4.91619	5.11052	5.24596	5.06484	5.01113	5.30196	5.39498	5.02727	4.88885	5.47003	5.36223
TSPAN1	-1	1.68552	1.59589	2.47252	1.43747	1.49815	2.85061	3.17872	2.75173	1.85876	2.70754	2.00556	2.8716	2.04002	3.22708	1.77936	2.88587	1.43747	2.01384	1.75731	3.07126	1.64265	2.20592	2.20991	1.92555	2.81353	1.89008	1.51793	3.22708	1.7215	1.91375
PPIF	-1	7.20037	7.22101	7.62786	7.32688	7.1096	7.41416	6.7254	7.85496	6.67809	7.36731	7.33042	7.0598	6.97496	6.67809	7.06863	7.1774	7.1857	6.7185	7.78343	7.59545	7.81231	7.61454	7.85496	6.69186	6.90381	6.82999	7.39483	7.78237	7.1474	7.44359
CTDSP2	44	6.5599	6.79065	6.33006	5.97221	6.00771	6.80312	6.34204	6.40982	5.96685	6.52619	6.30159	6.56403	6.66259	5.96685	6.19682	6.45114	6.44411	6.17902	6.86256	6.38063	6.68619	6.37437	6.36947	6.42929	6.34405	6.14768	6.45837	6.86256	6.13159	6.31768
TRIM10	138	3.56169	3.19007	3.75585	3.77767	3.91832	3.55542	4.04335	4.08163	4.24574	3.72115	4.1622	3.79176	3.83224	3.96833	3.78858	3.763	3.21798	4.5061	3.63272	3.45041	4.07208	4.2035	4.48921	3.96931	3.77336	3.8471	3.19007	4.5061	3.81541	3.52558
ARPC2	-1	9.67729	9.791	9.89006	9.60585	9.65854	9.87133	9.60585	9.61694	9.7554	9.76429	9.98842	9.68406	9.8521	9.74268	9.66487	9.90684	9.6406	9.62424	9.97685	9.79348	9.88299	9.82194	9.98842	9.63892	9.72066	9.63751	9.75532	9.62219	9.72957	9.90103
CDH12	-1	2.58088	3.14468	2.5111	1.51985	2.89427	2.61683	3.04042	3.44255	2.52906	0.914953	2.70083	3.66188	3.00481	1.29455	2.4097	1.13726	3.03361	4.11693	1.41507	3.48768	3.20032	3.94772	4.41592	0.902241	3.04218	3.13179	0.902241	4.41592	3.33774	3.41009
SGK2	-1	3.80166	2.73013	4.54247	3.56217	4.25837	4.47294	4.35197	3.00704	4.77738	4.20832	4.44639	3.97456	4.15433	3.36344	3.80146	3.41295	3.42147	4.59811	4.58583	3.45879	4.29592	4.73359	4.42681	4.29245	4.73156	3.98269	3.82977	4.77738	2.8266	2.73013
RAD50	-1	5.7737	5.53253	6.07571	5.32454	6.05166	5.29049	5.74864	5.33296	5.54725	5.59066	5.56641	6.07571	5.63257	6.0562	5.8137	6.01113	5.95486	6.03343	5.29049	5.6526	5.87	5.5584	5.60597	5.72235	5.57721	5.54663	5.68533	5.84055	5.42384	5.60724
KIF20A	-1	6.0187	5.20177	6.51095	5.85267	5.2346	4.7306	5.84481	5.91682	5.75197	5.84514	5.53513	6.15452	4.93274	5.29797	6.36725	5.93713	6.25963	5.50416	5.54264	5.26913	6.51095	6.11173	4.7306	6.26637	4.73325	4.92091	6.38179	5.53445	4.86797	5.47144
PREB	72	6.55224	6.76067	6.56099	6.62769	6.63765	6.61925	6.38447	6.27417	6.56455	6.65235	6.7878	6.48955	6.83734	6.62826	6.27417	6.79482	6.76897	6.72407	6.84251	6.43031	6.70421	6.661	6.673	6.70389	6.42874	6.38856	6.50946	6.84251	6.33217	6.54696
HIPK3	-1	4.80668	4.58593	4.47204	4.19071	3.97281	4.95851	4.09323	4.29821	4.19165	4.75965	4.71451	3.94908	4.54185	4.3253	4.97384	4.64601	4.50909	4.12288	4.53478	4.67822	3.94908	4.62298	4.97384	4.18696	4.67082	4.84518	4.6139	4.38416	4.90966	4.46519
FEM1B	-1	5.65208	5.69332	5.33516	5.29765	5.08487	4.90266	4.85702	4.7926	4.89622	5.60399	5.72435	5.06479	5.51596	5.05346	5.39048	5.12468	5.36845	4.87815	5.36631	5.72435	5.20129	4.47263	4.74315	5.28698	5.17447	5.30672	5.27239	4.47263	5.01609	5.38399
ENAM	-1	1.16799	0.735248	3.19201	2.10543	1.91265	1.34436	3.40081	1.31044	1.68971	2.21109	2.11656	2.7684	3.34822	1.688	2.5005	3.40081	0.735248	2.17021	1.30046	3.02463	3.0984	1.66567	1.61022	0.860813	1.24758	2.56206	1.0589	2.42724	1.51754	3.15679
ACTR1B	-1	6.6447	6.42743	6.61399	6.7517	6.5911	6.23144	6.73499	6.48074	6.71648	6.66016	6.41772	6.56807	6.7517	6.64844	6.51543	6.4163	6.51794	6.63971	6.22391	6.69843	6.48937	6.56302	6.34252	6.60532	6.46069	6.38129	6.50423	6.61795	6.22391	6.42492
ACTR1A	-1	6.43921	6.77417	6.58007	6.24234	6.31304	6.54408	6.14871	6.10672	6.3832	6.44007	6.68306	6.52	6.77417	6.44234	6.34546	6.48485	6.48891	6.19746	6.68658	6.678	6.61103	6.2874	6.57808	6.10672	6.12424	6.14747	6.36537	6.75103	6.28923	6.55186
ARL4C	-1	7.87859	7.20022	7.53655	5.1034	6.76881	5.12798	6.00152	6.63167	6.6306	6.94264	6.9433	6.2444	7.71324	5.31985	5.1034	7.45699	7.49381	6.37906	7.98742	7.98742	7.19373	5.94102	6.4602	6.44339	5.66301	5.78711	6.46374	7.03439	7.48878	7.09324
RASGRP1	-1	5.24632	3.37464	6.06539	4.53501	5.75641	4.56305	6.42935	5.31421	5.32405	3.91685	5.59548	6.692	5.47812	3.49351	5.53918	4.79724	4.82106	5.81844	3.37464	5.9753	6.692	5.58661	6.65722	4.46845	5.45229	5.35322	5.92941	6.26178	5.68392	3.84185
DNAL4	-1	4.92305	4.84744	5.14271	5.69987	5.61975	4.77717	5.36881	5.24656	5.39039	4.97423	5.69987	5.28313	5.55723	5.39573	5.21109	4.56433	5.48844	5.49716	5.41501	4.5999	5.38442	5.64293	5.10915	5.26549	5.49495	5.34811	4.56433	5.66914	4.7974	5.32667
ZNF263	24	6.28523	6.10088	6.55889	6.83517	6.68857	6.76845	6.49671	6.79073	6.61846	6.60044	6.94364	6.79781	6.66043	6.88782	6.39222	6.72914	6.561	6.74194	6.10088	6.60406	6.67909	6.76127	6.56573	6.57466	6.89368	6.6454	6.92129	6.94364	6.55457	6.34032
LRPPRC	-1	7.30811	6.71257	7.47304	7.71836	7.5723	7.19129	7.59569	7.91044	7.46039	7.54711	7.91044	7.32176	7.33042	7.90884	7.61069	7.72796	7.82165	7.60314	6.71257	7.27161	7.48744	7.35502	7.46323	7.41382	7.63271	7.63966	7.8543	7.06885	7.34986	7.51803
FRY	-1	6.89866	5.76534	7.03471	6.41091	7.09161	6.76581	6.31474	6.21265	6.72138	6.87849	6.87104	6.628	6.08337	5.95033	6.95236	6.60369	6.56639	6.58687	5.76534	5.97704	6.4902	7.09161	6.92625	6.80728	6.90321	6.94454	6.44343	6.98986	6.92036	6.46802
CDH13	-1	0.157583	2.41198	0.391085	-0.183202	-0.0652814	0.471147	0.590447	0.159805	0.489289	0.408792	0.338283	0.458743	1.67161	0.549731	-0.183202	-0.100305	-0.0439558	2.50869	0.114668	1.37303	-0.0163905	2.50869	2.12751	0.159208	0.40841	0.555096	0.152043	2.01972	-0.0704445	0.237036
PDIA6	-1	8.78172	8.69673	8.04793	8.44189	8.28508	8.28857	8.23078	8.58522	8.1433	8.90082	8.42133	8.97159	8.57039	8.35809	8.53038	9.0234	9.0234	8.00901	8.14497	8.59524	8.1909	8.11535	8.63654	8.07997	8.24444	8.21669	8.71634	8.00901	8.66734	8.80149
TRAP1	-1	6.6081	6.05734	6.13698	6.93468	6.24659	6.3805	6.53481	6.85456	6.46743	6.92095	6.61966	6.07633	6.91968	6.78465	6.80446	6.76398	6.68471	6.57427	5.87983	6.74271	6.75207	6.76307	6.79838	5.87983	6.2995	6.29826	6.93468	6.54589	6.26916	6.80452
OPTN	-1	6.76596	7.0625	5.32964	6.62767	6.30781	5.14426	6.81655	6.8066	5.19769	6.16217	5.05876	4.79216	6.53011	4.79216	6.08048	6.1168	6.11416	5.12251	7.05472	6.97289	6.85478	6.75842	6.514	5.31043	5.77875	5.61732	5.7655	6.36998	6.15056	7.0625
BCAP31	-1	9.4127	9.47066	9.15963	9.10638	9.18092	9.03432	9.06496	8.90904	9.14922	9.14286	9.32847	9.52282	9.52282	9.28874	8.89272	9.1102	9.19106	9.00905	9.51189	9.4185	8.99427	9.01905	9.08234	8.86651	9.29298	9.22037	9.09028	8.86651	9.0296	9.28201
NAMPT	-1	7.47813	7.96125	6.44458	6.72475	6.41258	7.56869	7.27713	7.12206	6.5435	7.1085	6.20582	6.79228	7.04442	6.58014	7.45979	7.14555	7.1298	6.20582	7.97715	7.97715	6.64276	6.50298	6.67447	6.57381	6.84159	6.86652	7.67619	7.70747	6.28798	7.30905
CELA3A	-1	4.25341	4.25755	4.65532	4.11571	3.96951	4.39507	4.66221	4.26929	4.50006	4.63398	4.65599	4.06998	4.02827	4.48377	4.33148	4.4696	3.86314	4.75613	4.74918	4.54411	4.47152	4.5097	4.51304	3.86314	4.06675	4.51058	3.99451	4.75613	4.04413	4.08175
RBM12	-1	6.93064	6.46563	6.76067	7.26654	7.14828	7.08717	7.25571	7.22129	7.27034	7.21311	7.43832	7.32545	6.84289	7.43832	7.13499	7.13471	7.14325	7.22687	6.46563	6.80461	7.19171	7.17244	7.10651	6.99144	7.27531	7.17472	7.14519	6.58547	7.31199	7.14232
YAF2	15	4.99138	5.18975	5.6837	5.10178	5.53307	5.58587	5.42174	5.6837	5.39767	5.14401	5.56139	5.05465	5.26758	5.48089	5.29958	5.40943	4.99903	5.30854	4.99982	4.99138	5.29283	5.39454	5.50578	5.38775	5.42153	5.46001	5.67954	5.34962	5.14507	5.30863
ARFRP1	-1	4.65771	4.60309	4.79703	4.52289	4.79717	4.79768	4.5412	4.93449	4.43129	4.98152	5.09439	4.46841	4.90891	5.06109	4.54464	4.82025	4.55058	4.75071	5.0225	4.8589	5.07246	4.74398	4.89947	4.43129	4.84885	4.7406	4.6861	5.09439	4.61303	4.70655
CDH15	-1	1.47918	1.2565	1.56638	2.31503	1.3982	3.27575	2.45514	2.88612	1.92608	2.40152	2.50803	1.86841	1.63242	1.2565	1.89708	1.42226	1.66194	2.6591	3.27575	1.96271	1.96755	2.34822	2.43473	2.31312	2.63896	2.15422	2.71546	3.15275	1.35749	1.51547
TOB1	44	8.02316	8.01806	7.39747	7.29384	7.24603	7.9032	6.80747	7.01411	7.23191	7.64932	7.61178	7.78214	8.02316	6.99095	7.56159	7.54335	7.61705	7.08194	7.69147	7.78293	7.1151	7.64562	7.70855	7.0759	7.5315	7.67931	7.30241	6.80747	7.808	7.56671
C4orf6	-1	1.8186	0.394426	1.09474	2.03194	2.83821	3.5851	1.50874	2.54137	0.394426	3.32125	2.93693	0.517313	0.74718	0.633872	3.43975	1.22858	2.89061	0.77391	1.75474	0.843317	1.85472	1.12255	3.66503	1.12009	0.482794	3.01834	1.75061	3.66503	0.616722	2.00726
AKAP9	-1	7.76086	7.16803	7.80881	8.018	7.63139	7.43364	7.76327	7.56509	7.83356	7.66092	7.31525	7.66314	7.23713	7.51875	7.94538	7.49578	7.47142	7.68978	7.16803	7.21869	7.53997	7.64321	7.41248	8.018	7.95255	7.97732	7.59336	7.26953	7.92215	7.72762
CLEC3A	-1	2.20231	2.04354	1.58452	1.48055	1.17295	1.70609	4.455	4.196	4.78453	3.23207	2.74287	2.13801	4.17726	3.62403	1.17295	1.39465	3.74314	1.28456	1.19154	3.4438	4.05496	4.56384	1.93146	4.196	2.00083	2.89484	1.61619	4.78453	3.62986	1.73217
FAM13A	-1	5.69815	5.05809	5.09791	5.68388	5.19589	5.50287	5.58692	5.55164	5.2139	5.01429	4.77807	4.77807	5.80912	4.9326	5.29103	5.47712	5.39164	5.26998	5.80912	5.25672	5.18792	5.53935	5.17442	5.05171	5.35397	5.52151	5.32862	5.50112	5.56131	4.85198
G3BP1	-1	7.47532	7.81457	7.22431	7.49767	7.55523	7.18239	7.52151	6.98646	7.26612	7.52949	7.29836	7.37535	7.28142	7.62884	7.47834	7.69701	7.56404	7.1492	7.50787	7.81457	7.2773	7.17836	7.2055	7.04431	7.02393	6.99739	7.45982	6.98646	7.54189	7.75219
SUGP2	-1	5.86483	5.86483	6.34657	6.79092	6.37911	6.06043	6.0898	6.50829	6.44756	6.03961	6.37477	6.4481	5.91176	6.28501	5.94799	6.07113	6.0976	6.75257	6.10989	5.87082	6.41173	6.51305	6.28539	6.62041	6.39741	6.30045	6.14934	6.79092	6.20075	6.02245
EBI3	-1	4.06014	5.97399	2.12728	1.26891	2.60574	6.60455	3.76359	3.35813	3.5636	4.30418	1.05245	4.0851	1.14798	1.05245	3.80748	4.37332	3.58707	1.98741	2.0418	6.60455	5.77257	3.96425	5.49244	2.74595	1.09578	3.19694	3.22638	6.30274	4.6662	3.89264
GPR64	-1	3.96058	3.59899	3.01775	3.71975	3.94129	2.30685	3.80146	3.61771	4.34531	2.42235	3.55807	1.00919	2.00129	2.89464	1.70077	1.18983	1.00919	3.96676	4.64916	3.76998	4.24204	4.05814	4.77298	4.51803	3.50144	1.83564	3.35278	4.77298	2.72936	2.87185
CDH16	-1	0.982956	2.57675	1.57555	1.52381	0.956894	0.899917	2.75218	1.71374	2.43577	1.59652	1.16235	2.45193	2.75218	1.22488	1.09522	2.72557	0.899917	1.72233	1.18262	1.85415	1.33759	1.2016	1.00384	0.937608	1.23911	1.25376	0.965988	2.50957	1.3552	1.2669
MBNL2	39	5.19745	4.80468	4.95303	4.82134	5.01739	4.87726	5.03256	5.05655	4.95664	4.77617	4.55323	4.56711	4.81274	4.75686	4.76382	5.03617	4.69685	4.94047	5.13324	4.73341	4.55323	5.10351	5.18974	4.86822	4.88487	5.15646	4.86051	5.19745	4.83573	4.62036
HNRNPA3P1	-1	3.83076	3.55247	4.24221	4.63935	4.20314	4.22105	4.17571	3.89179	4.02622	3.96136	4.39802	4.66051	4.48433	4.66051	4.43552	4.30501	4.16085	4.63148	4.16549	3.9995	4.11597	4.38713	4.52577	3.42592	4.41491	4.40178	4.36588	3.42592	4.07818	4.25784
ABI2	-1	5.99549	5.3652	5.3652	6.07642	6.22174	5.86949	6.34367	6.33979	5.92153	6.04161	5.70268	6.3617	5.96071	6.19438	5.72887	6.07277	5.98548	6.22079	6.17205	5.47767	6.11609	5.87132	5.68573	5.71625	5.93889	6.07908	5.70787	6.3617	5.74825	5.92519
CEBPZ	52	7.84367	7.52189	7.74642	8.22067	8.02206	7.96067	7.94719	8.30329	7.90386	8.11814	7.91685	7.92166	7.73858	8.30527	8.03173	8.08242	8.10304	8.1413	7.48303	7.80899	7.63934	7.76046	7.73225	7.83243	7.9846	8.03077	8.30527	7.48303	8.01899	8.17493
PLXNC1	-1	4.17307	4.60801	5.83701	5.18453	3.56053	4.79635	5.44675	5.82653	5.64275	3.04319	3.04319	4.69015	3.59549	4.94828	4.22617	3.38663	3.29939	5.09343	5.7659	5.83701	4.79597	4.72818	5.5368	5.28923	5.24392	5.42578	4.85397	4.51157	5.7798	3.12739
TRIM28	56	6.60176	6.54101	6.88603	7.06628	6.93598	6.4033	6.94134	6.71587	6.89108	6.75618	6.96689	6.91697	6.79863	7.06628	6.44702	6.81004	6.76014	6.90322	6.69561	6.54338	6.93493	6.86787	6.61015	6.97259	6.5146	6.45424	6.92317	6.93595	6.4033	6.67937
AASS	-1	2.52981	2.67043	3.29995	3.39255	5.00421	5.47854	2.4288	2.89654	4.22689	2.37146	3.86831	3.76698	3.09867	3.45635	2.35075	2.65882	2.41536	4.43767	3.06211	2.35075	5.33787	5.39476	4.38489	2.91248	3.78866	3.73869	2.62469	5.47854	3.39358	3.07119
PDZK1IP1	-1	3.28069	3.15074	1.98055	3.52714	3.37915	3.61145	4.42348	4.50808	3.59043	3.44855	4.24503	3.01421	1.98055	3.8995	3.7364	2.81971	1.98721	4.26535	3.44171	3.25947	4.08583	4.66584	3.28991	3.92759	3.99119	4.32385	3.08092	4.66584	3.03595	3.18088
ATP6AP2	-1	9.49451	9.07697	8.75262	8.71605	8.91399	9.2584	8.70279	8.99042	8.76212	9.48925	8.56404	8.83085	9.47864	8.43162	8.96022	9.26921	9.19125	8.42104	9.13858	9.49451	8.71856	8.67575	9.15289	8.45722	9.0289	8.99548	8.96082	8.42104	9.03211	9.24633
CDH17	-1	3.56625	2.90858	4.15486	2.24083	2.34383	3.68542	3.05461	4.09617	4.24903	3.28671	3.99167	1.7462	3.02277	1.7646	3.56519	4.20577	3.04848	3.94212	4.51224	3.28815	4.82105	2.51909	2.80071	3.37631	3.72316	3.05996	2.12792	4.82105	3.2224	1.7462
FARP1	-1	5.3498	2.35396	3.54086	3.6409	2.95163	4.4987	4.15171	4.33373	2.77352	4.09473	2.71624	4.00883	5.25042	2.74366	3.37806	4.58424	4.52599	2.35396	5.3498	4.9444	4.5905	4.16415	2.67625	2.57029	3.83263	4.16597	2.89989	3.87696	3.79583	4.01935
LPAR6	-1	8.68272	8.23304	8.70948	4.35311	7.90635	9.20613	8.38747	6.99909	5.37844	8.26165	6.12914	3.6766	9.20613	4.12334	9.09284	8.28399	8.3659	6.56984	4.50774	7.59273	8.01421	7.77838	8.4501	3.6766	6.22374	6.06041	5.56509	7.97512	8.83734	8.15421
LPCAT3	-1	4.98292	5.5061	5.09223	4.51085	5.68879	5.05281	5.01098	4.52929	5.66116	5.044	5.68879	5.25571	5.15201	5.60343	4.38854	5.24842	5.1491	5.11226	5.40109	5.09202	4.59166	5.32108	5.17928	5.13685	5.30039	5.41549	4.90926	4.38854	4.60137	5.0592
WASF2	-1	7.34636	7.04351	7.51997	7.71168	6.98395	7.25048	7.25468	7.36682	6.98459	7.02153	7.15277	7.33696	7.38648	7.2351	7.22392	7.112	7.4612	7.03474	7.71168	7.37668	7.10497	7.43483	7.10979	7.44671	7.40563	7.39168	7.07688	6.98395	7.13044	7.19252
CHST4	-1	3.60181	4.20014	4.46088	4.05868	3.65418	4.29562	4.1745	3.79494	4.26225	4.05505	4.45718	3.99599	4.12248	4.11523	3.99692	3.85624	3.63035	4.65059	4.09195	3.60089	3.93153	4.30339	4.65059	4.34466	4.24099	3.96777	3.60089	4.63217	4.07283	4.23005
SLC25A13	-1	6.41629	6.40605	5.95566	5.95583	6.17509	6.17679	6.07017	5.95566	6.14383	5.99835	6.07724	6.05814	6.7311	6.15945	6.30297	6.30246	6.44979	6.16962	6.30821	6.16859	6.34627	6.08807	6.14255	6.7311	6.29567	6.20306	5.98435	6.5181	6.2078	6.67683
SLC25A15	-1	4.6313	3.84689	4.41306	5.14765	5.38965	4.62207	5.27802	5.5692	4.70363	4.8335	4.89248	4.52792	4.86228	5.5692	4.83333	5.33798	5.40253	5.33423	4.48201	4.19319	4.91557	4.80389	3.91608	4.28959	4.97008	5.44999	5.50815	3.84689	4.53023	4.48773
ZNF197	1	4.67345	4.3861	4.99694	4.95734	5.22566	4.85102	5.15992	5.44756	5.19474	4.42085	5.29923	4.94079	4.3861	5.25077	4.99266	4.56812	4.91447	4.96879	5.07132	4.61286	5.05687	5.42973	5.23288	4.79209	5.31566	5.02629	4.62107	5.44756	4.80135	4.77855
SERF2	-1	7.61	7.2513	7.8561	7.87087	7.9253	7.80363	7.76643	7.81244	7.94743	7.7001	7.24414	7.97681	7.7182	8.01111	7.55877	7.4175	7.52337	7.90665	7.86296	7.80722	7.59334	7.93706	7.98386	7.27793	8.01111	7.91026	7.73596	7.24414	7.74501	7.90459
CDH18	-1	3.51424	3.70056	1.63949	3.96329	1.39292	2.52792	2.55707	3.57986	2.53796	2.39932	2.38818	3.3027	2.28426	1.65621	3.37237	3.22368	2.89339	1.92735	1.3962	3.05958	4.22304	4.1609	3.73966	3.50082	1.39292	3.36285	2.71218	4.22304	1.81024	3.34636
DHRS9	-1	6.90129	7.66298	6.20302	5.04574	5.33871	7.14819	6.48291	5.64998	6.3131	6.05433	6.80478	5.04574	7.66298	5.72161	6.9072	6.66339	6.68667	5.62456	5.17019	6.48201	6.02945	5.48362	7.36993	5.44947	5.4948	5.48169	5.83598	7.01018	5.93296	6.76482
RCL1	-1	5.49894	5.0721	5.53573	6.2249	5.97657	6.12141	6.15395	6.33166	6.2839	5.915	5.76792	5.93732	5.69068	6.33166	5.95414	6.13274	5.86265	6.01924	5.0721	5.91299	6.16841	5.91258	5.86195	5.893	6.23303	6.25467	6.21502	5.37629	5.98974	5.80712
ZNF256	33	4.66799	5.05289	5.47029	5.24893	5.42518	5.67875	5.36703	5.91174	5.25008	5.42729	5.85438	5.63067	4.63372	5.61358	5.23125	5.29573	5.11899	5.43023	4.63372	5.12485	5.49702	5.57832	4.96497	5.63286	5.72447	5.61559	5.91174	4.77294	5.29602	5.09308
SORBS3	35	4.34426	4.69799	4.0311	4.39723	4.57146	4.43582	4.30235	4.57223	4.47793	4.25531	4.23053	3.87881	4.803	4.04081	4.50041	4.24001	4.08727	4.61074	4.74831	4.29161	4.48832	3.87881	4.45824	4.36984	4.51867	4.39484	3.96264	4.803	4.08256	4.29336
CNIH	-1	8.73959	8.39141	8.60262	8.4931	8.73959	8.43869	8.68381	8.55076	8.38671	8.65676	7.9395	8.44129	8.38611	8.47604	8.52216	8.50677	8.70318	7.95528	8.42691	8.411	8.28435	8.41868	8.10753	8.3361	8.48047	8.39691	8.44524	7.9395	8.71959	8.49414
ODZ1	-1	1.104	2.82551	2.93217	1.22301	3.09362	3.49638	3.26173	2.44974	3.556	1.99263	3.14556	1.07285	1.27089	1.62056	1.59318	2.95229	1.07285	3.50451	1.16755	2.68107	3.556	3.17338	3.43415	2.67094	1.57182	2.51547	2.79725	3.32624	1.6123	2.08128
RBM7	-1	7.32481	7.57506	7.41323	7.28224	7.54038	7.92483	7.50067	7.62546	7.4988	7.42204	6.97859	7.69091	6.92194	7.54195	7.80368	7.54526	7.88439	7.50548	7.85146	7.44641	7.40843	7.92483	7.50006	7.47188	7.86404	7.81117	7.9176	6.92194	7.66666	7.45143
CDK2	31	5.87305	5.91171	6.11173	6.27883	6.26881	5.74959	6.17573	6.81167	6.38723	6.18515	6.71369	6.29608	6.06276	6.25935	5.88895	6.21071	6.35166	6.27334	5.96487	5.79213	6.81167	6.37372	6.0886	6.21564	5.99027	6.02056	6.61553	6.74984	5.74959	5.98407
RBM6	-1	7.20386	7.34526	7.60129	7.51584	7.59624	7.51471	7.5526	7.67682	7.51121	7.47811	8.11773	8.06748	7.26698	7.25808	7.37172	7.36655	7.2749	7.96226	7.48737	7.17969	7.55818	7.17969	7.66349	8.09732	7.76619	7.70374	7.36053	8.11773	7.35415	7.63047
RBM5	69	7.6015	7.92092	8.14069	8.23271	8.13096	7.81677	8.17202	7.83045	8.41474	8.03658	8.29075	8.38453	7.79462	8.00243	7.94735	7.6015	7.82297	8.44092	8.42616	7.74238	8.37608	8.30396	8.20785	8.48983	8.35501	8.35251	7.60466	8.48983	8.1298	7.96036
LHFPL2	-1	8.4464	8.5315	7.63259	6.65738	5.43248	6.70279	7.52792	6.37964	7.04607	7.85349	5.43248	5.44715	8.5315	5.55058	7.561	7.89506	7.7684	5.99763	7.74764	8.04717	7.25764	6.44951	7.0575	6.24026	6.73533	6.59515	7.23791	5.91056	6.78481	8.52734
LHFP	-1	3.63973	4.8013	2.93417	3.50008	5.18453	5.65493	2.59057	5.6356	4.13431	4.0029	3.66689	3.57036	2.7843	2.59057	5.60305	4.16366	4.12362	4.77902	5.07984	4.44473	2.84535	4.46612	4.66549	4.38989	3.89754	3.0345	3.26498	5.26208	5.65493	2.89003
TNK2	4	4.02709	4.56631	4.51144	4.95637	4.27644	4.59114	4.24193	4.38884	4.97351	4.669	3.89827	4.35494	4.21102	4.67735	4.4979	3.89827	4.21601	4.91784	4.24961	4.55892	4.71988	4.69015	4.36666	4.96832	4.62948	4.69031	3.93097	4.97351	4.10757	4.42354
ALYREF	-1	7.80862	7.62925	7.93119	8.04262	7.89026	8.17312	7.78017	8.53343	7.79361	8.20332	7.97642	8.31645	7.82562	8.2268	7.97608	8.42448	8.45511	7.87856	7.62925	8.177	8.31057	7.97047	8.05381	7.63416	7.6632	7.74648	8.53343	7.91262	7.97605	8.22053
NA	-1	5.30176	5.49774	5.78557	5.89644	5.73473	5.45901	5.66891	5.55911	5.79435	5.72251	5.69168	6.30981	5.51791	5.48042	5.48561	5.61792	5.30176	5.9436	5.58417	5.36398	5.91796	5.91694	5.69953	6.29557	5.48512	5.58651	5.46483	6.30981	5.67294	5.61338
TXNDC9	-1	7.96518	7.91363	7.84921	7.95799	8.01114	8.01576	7.8705	7.73078	7.76877	8.01934	7.8084	7.80065	7.68588	8.00946	7.95967	8.02168	8.02168	7.74454	7.51658	7.84014	7.67942	7.75754	7.78942	7.65958	7.99911	7.87106	7.7233	7.51658	7.97619	7.87142
RNF41	-1	5.2802	5.19139	5.46593	5.8746	5.58578	5.71506	5.53195	5.43635	5.67236	5.42861	5.8746	5.67973	5.32157	5.85891	5.46035	5.46519	5.57757	5.83796	5.67289	5.55859	5.49764	5.69908	5.25638	5.72527	5.69425	5.66125	5.4086	5.70251	5.31686	5.19139
TSHZ1	50	6.66454	6.72684	7.10075	7.27693	6.71888	7.29128	6.68756	6.55839	6.78959	6.60588	6.66015	7.09417	7.29128	6.59237	6.70355	6.77134	6.66845	6.68612	6.40511	6.74768	6.65178	6.79312	6.8197	7.08292	6.92803	6.91046	6.87068	6.40511	6.8891	6.87441
ALG3	-1	5.96787	5.77505	5.41682	6.33103	5.73796	5.98653	6.34695	6.18935	6.20282	6.2058	6.10762	5.94336	6.41914	6.41914	5.80506	6.06764	6.28907	6.24738	5.41682	5.89662	6.01139	5.91891	6.21737	6.00663	5.8971	5.80639	6.15183	5.48565	5.58806	6.20521
PRMT3	-1	6.47051	6.18447	6.73097	7.16916	6.83454	6.10267	6.72025	7.17832	7.0874	6.85599	6.55126	6.45283	6.53382	7.17832	6.35549	6.69724	6.70426	6.68707	6.03249	6.46073	6.70222	6.52937	6.37731	6.75284	6.69151	6.71768	6.98887	6.03249	6.65189	6.78453
PSME3	-1	5.81287	5.86386	5.69923	5.84967	5.77892	5.95888	5.78985	5.87535	5.65845	5.97506	5.68677	5.767	5.60494	6.04121	5.80219	6.04121	6.02945	5.69576	5.60251	5.88841	5.87944	5.52712	5.80504	5.73542	5.53545	5.52712	5.9042	5.84959	5.571	5.99403
MPHOSPH9	-1	5.26881	4.92302	6.09049	5.70476	5.39017	5.00934	5.45364	6.04055	5.64624	5.51622	5.28393	5.20256	4.79453	5.64188	5.71015	5.45592	5.16823	5.55393	4.79453	5.11196	5.92799	5.69816	5.29458	5.6231	5.40397	5.50182	6.09049	5.37732	5.33032	5.0161
MPHOSPH10	-1	7.12837	6.6614	7.01266	7.64768	7.22543	7.07124	7.12731	7.40942	7.3286	7.50043	7.27878	7.34425	6.75006	7.64768	7.23635	7.17028	7.22783	7.2171	6.64414	6.8378	6.89422	7.25851	7.02497	7.03581	7.27538	7.24633	7.62653	6.64414	7.231	7.32326
CDK4	82	7.67606	7.39808	7.48897	7.65185	8.15675	7.10249	7.98321	8.23035	7.78333	7.90181	7.89233	7.45053	7.76941	8.19516	7.79554	8.17479	8.10226	7.85506	7.10249	7.68556	8.0143	7.66533	7.4608	7.65072	7.89751	7.81607	8.23035	7.48689	7.21615	7.72015
ADAM8	-1	5.02766	5.75951	5.18474	4.64135	5.2861	5.85878	5.44453	5.01318	5.56516	5.19184	4.55534	4.55534	4.7916	4.8144	5.3584	5.06547	5.17257	5.27182	5.77773	5.60956	5.23138	4.63222	4.92631	5.95619	4.8934	5.06625	4.72058	5.95619	5.06357	5.40465
MPHOSPH6	-1	7.235	7.09159	6.8804	7.12673	7.35981	7.76729	7.29625	7.66686	6.99912	7.53335	7.76215	7.08511	7.59674	7.27566	7.13685	7.65499	7.76729	7.04983	7.1213	7.6863	7.4887	7.01375	7.21005	6.91008	7.04881	7.05192	7.27419	7.75948	6.8804	7.56825
NME6	-1	6.32449	6.26689	6.39894	6.56767	6.23779	6.14301	6.13131	6.28722	6.51868	6.3915	6.56767	6.04423	6.19222	6.33492	6.06276	6.19181	6.29932	6.4662	5.95699	6.05727	6.252	6.26153	6.44337	6.53712	6.25825	6.18778	5.95699	6.40755	6.19853	6.50905
DHRS2	-1	1.4056	2.62712	1.5981	2.83047	3.18122	1.33685	3.03225	3.71675	2.1244	1.19724	3.1099	3.44771	1.48316	2.0661	1.51181	1.28014	1.19724	3.13337	2.13755	2.97857	3.81002	3.81002	1.99814	2.43995	3.05023	1.46114	1.58256	3.14971	1.69114	2.04395
CALCRL	-1	3.30715	3.10341	4.30845	4.65569	5.02231	5.83968	6.10089	6.05048	4.54443	3.99816	3.01655	3.28923	3.82598	4.79992	3.62613	3.64133	4.00657	4.03964	4.90517	6.10089	4.71331	5.06594	4.74475	3.9339	5.58517	5.96638	5.22827	4.55895	4.5269	3.01655
MPZL2	-1	4.49144	3.06099	4.17991	2.91115	4.46137	5.53989	5.28332	4.7959	4.13661	5.0408	4.18819	3.54535	2.94769	4.62881	4.70215	4.68102	4.6339	4.22768	4.07381	3.92632	5.53989	4.84419	4.34535	3.6651	3.73698	2.91115	2.92597	5.25343	5.13763	4.63059
TRIM13	29	7.0409	6.79562	7.19066	7.35204	7.20466	7.35429	7.33455	7.10715	7.20706	7.22867	7.21674	7.50253	6.79562	7.32892	7.33047	7.50253	7.49405	7.1645	7.32441	6.81198	7.09942	7.27545	7.24135	7.417	7.36149	7.35771	7.22422	7.11051	7.35284	7.45643
INADL	-1	2.59918	2.01203	3.62714	3.40958	4.30636	1.63542	4.13017	4.30636	3.61315	1.8041	1.63542	3.80417	3.67605	1.68494	2.15869	1.77603	1.78672	2.00984	4.14528	2.46104	4.13719	3.32266	4.09701	3.88769	4.18177	4.09055	3.29121	2.77606	2.84825	2.27987
USPL1	-1	6.59912	7.11073	6.75565	7.03695	6.90651	6.86776	6.77411	6.6569	7.13625	6.70976	6.70613	6.83401	6.66601	7.05319	6.91301	6.79065	6.79215	7.13625	6.5184	6.5184	6.76268	6.83976	6.99343	7.08438	7.12887	7.13464	7.00402	6.84254	6.83633	6.90619
EIF1	-1	9.20965	8.89615	9.08781	9.27618	9.24842	9.2795	9.21901	9.02885	9.40828	9.26308	9.50744	9.10408	9.19829	9.33439	9.04981	8.85703	9.008	8.85703	9.12294	9.50744	8.91737	9.27449	9.44073	9.10487	9.16338	9.17208	9.02001	8.89726	9.01533	9.24475
CDK5	-1	6.4776	6.0565	6.36434	6.41855	5.98986	6.10477	6.12008	6.23318	5.88939	6.40159	6.51213	6.71026	6.59813	6.03335	6.0095	6.40704	6.70977	6.07282	5.93443	6.16964	6.1184	6.71026	6.34276	6.29225	6.25053	6.02266	6.33047	6.02655	5.88939	6.29515
TOPORS	-1	7.40713	7.1469	7.10519	7.10964	7.46371	7.60768	7.53293	7.53675	7.44469	7.29804	7.40063	6.98262	7.43281	7.33576	7.19188	7.00294	7.13657	7.52437	6.98262	7.14032	7.40699	7.51669	7.17796	7.46588	7.62695	7.62695	7.28145	7.17028	7.26993	7.18175
FLOT1	-1	6.71877	7.11209	5.92476	6.21343	6.57936	6.92236	6.88773	6.87978	6.55214	6.50351	6.72902	5.92476	6.86062	6.16469	6.71292	6.5179	6.63652	6.01485	7.11209	6.56418	6.88991	6.61008	6.76731	6.81509	6.14193	6.12065	6.23983	7.0317	6.74346	6.68436
DDX39A	-1	8.07893	8.27237	8.10884	8.50106	8.07893	8.22039	8.18066	8.50106	8.21379	8.36246	8.24386	8.33799	8.4192	8.41294	8.35868	8.46249	8.41534	8.21872	8.12734	8.17642	8.2619	8.39044	8.44507	8.40128	8.2316	8.08581	8.40978	8.31844	8.47482	8.36644
PSMD14	-1	8.10057	8.27331	7.77455	7.79786	8.11335	7.93912	8.14521	8.48041	7.94414	8.15562	8.32104	7.77929	8.21101	8.44474	8.17377	8.48041	8.30978	8.26576	7.81438	8.20817	8.04673	7.75652	8.14228	7.71746	8.0354	7.9203	8.47281	7.71746	7.87622	8.34847
SSX3	-1	0.988596	1.48575	0.965884	1.27755	2.04897	0.942909	1.30798	1.53694	2.27455	1.93556	1.35429	1.14548	2.38388	1.96133	1.79239	1.54627	1.22842	1.5726	1.4578	0.942909	1.53597	1.4953	1.57683	1.14682	1.05982	1.47248	1.44259	2.38388	1.16471	1.19161
OLIG2	2	2.44242	2.76897	2.24258	2.03252	3.22945	4.40902	3.35207	3.68127	3.58893	3.11638	3.4462	3.40845	3.92395	3.47652	2.6727	2.18736	3.00084	2.16135	3.56021	3.26029	2.03252	3.75858	4.13915	3.52401	2.25857	2.62044	2.36923	4.40902	3.24752	3.47393
PRG4	-1	2.86863	3.08045	3.26973	3.51836	2.74805	3.1657	3.21095	1.95983	4.17116	3.21393	4.1712	3.41767	2.43367	3.68747	2.5582	3.02593	2.62012	3.33952	3.43302	4.13631	2.53622	3.38525	3.11608	3.88718	3.05381	2.18371	3.53694	4.1712	1.95983	3.46789
CTDSPL	83	5.02106	2.65249	2.65249	5.53685	3.49569	2.95546	5.78565	5.92423	4.27505	5.45032	4.97062	2.80843	5.23142	4.8983	4.38957	4.98886	5.0527	4.38476	5.10979	4.29412	5.92423	5.15731	3.6466	2.72964	5.03362	4.71378	4.09758	5.36435	3.95199	5.18478
ANGPTL7	-1	3.37165	2.29583	4.05347	2.46143	3.1672	2.36299	2.6747	1.29904	3.90602	1.4311	3.29346	3.9449	1.29904	3.18295	2.61299	3.15189	3.14735	3.96713	4.12733	3.3999	3.20998	3.94638	1.62359	3.69808	1.98772	3.50649	3.20392	4.12733	1.94019	2.41833
KLRG1	-1	4.7457	4.22014	4.97213	4.41434	4.87725	5.00739	5.92319	5.82624	5.34794	4.37871	5.02774	4.34283	4.52099	5.54953	4.67517	4.70034	4.22014	5.43292	4.81295	4.2556	5.92319	5.1912	4.62271	4.9705	5.4149	5.5492	4.73081	5.52514	4.81885	4.34455
CDK6	60	6.31544	5.31216	6.92518	6.76716	6.4215	5.35312	6.65896	7.01595	6.72179	6.36106	5.22503	6.94815	5.24925	6.94928	6.74553	6.29607	6.13827	6.78299	5.22503	5.76974	6.76147	6.90996	5.82968	6.8928	7.1078	7.1078	6.64253	5.98638	6.18138	5.92077
GDF11	-1	6.3687	4.39609	5.16035	4.54228	6.28017	4.39609	5.59663	5.69511	6.25228	5.81935	5.46338	5.93042	5.09042	5.9185	6.43502	5.75411	5.57799	6.42574	5.04283	4.42698	6.14278	5.19615	5.10224	6.01977	4.62682	4.60101	5.71431	6.43502	5.93903	6.00734
TRIB1	26	5.60564	5.52682	4.79745	5.07884	5.26334	5.28573	5.31608	5.6262	5.33258	5.33845	5.98486	5.24267	5.61117	5.28358	4.79745	5.20369	5.14257	5.48217	5.93973	5.72732	5.42996	5.35336	5.35984	4.96823	4.99864	4.98431	5.59998	5.98486	5.10619	5.44383
GPA33	-1	5.23329	4.26307	6.32948	5.12753	4.57441	3.3439	4.50565	5.13371	5.18352	4.463	4.76259	4.11959	4.33903	4.6567	4.67904	4.11003	4.64825	4.89357	3.3439	4.69972	4.94218	6.32948	5.11868	5.19087	4.8756	5.22069	3.64011	6.01181	5.2804	3.81182
CD96	-1	6.33527	4.61512	7.99497	3.89372	7.63408	5.05765	5.94412	5.05769	7.99497	5.17848	5.08607	4.26914	5.2807	7.96072	7.81713	6.23558	6.18894	7.85228	3.89372	4.15806	7.39372	5.82509	5.75357	6.70169	6.17343	6.33307	5.00137	5.9966	6.39785	4.93204
PLIN3	-1	7.78385	7.7312	7.87124	7.58389	7.79051	7.32192	7.45547	7.37048	7.90511	7.51328	7.3689	7.97318	7.39574	7.31167	7.56492	7.6617	7.8347	7.43671	7.97318	7.44742	7.25879	7.89531	7.60224	7.91587	7.61039	7.58715	7.25879	7.82824	7.53818	7.70093
MFSD10	-1	6.44928	6.24092	6.72572	6.49676	6.63708	6.10755	6.41129	6.14069	6.84641	6.71281	7.14798	7.14443	6.62542	6.52039	6.50773	6.44633	6.49132	6.82491	6.2093	6.11245	6.29335	6.42853	6.39599	7.14798	6.5481	6.69496	6.11358	7.011	6.10755	6.4953
STX6	-1	6.17337	6.13802	6.11971	5.83294	5.92204	6.48268	5.82237	5.97191	6.02296	5.98461	5.8084	6.02013	6.45428	5.8084	6.07743	5.93758	5.92343	5.95229	6.48268	6.12476	6.15313	6.2896	6.12259	6.0178	6.05959	6.1186	5.92402	6.37478	6.00019	6.06111
COQ7	-1	5.68413	5.56344	5.64542	5.36729	5.39839	5.51453	5.42998	5.27017	5.53548	5.70245	5.65901	5.2655	5.37205	5.57489	5.64703	5.66163	5.57434	5.2655	5.35839	5.52741	5.4502	5.71563	5.52394	5.39582	5.45664	5.50168	5.71563	5.55433	5.4469	5.51629
CDK7	21	7.28314	6.93419	7.10379	7.28967	7.14622	6.81321	7.01151	7.00127	7.2693	6.96942	6.9888	7.28967	6.66111	7.07034	7.12977	6.98507	7.06177	7.09013	6.66281	6.66111	6.85396	7.28268	6.77745	6.8773	6.83473	6.83168	7.26937	6.68205	7.23221	7.1615
NBR2	-1	5.33612	4.61771	5.37025	5.56839	5.41591	5.30686	5.1424	5.58595	5.41287	5.16331	5.77224	5.49873	5.4022	5.36239	5.40922	4.61771	4.82366	5.74559	5.10448	4.71714	5.13617	5.35081	5.43284	5.6679	5.41912	5.31558	5.07078	5.77224	5.01439	5.12101
RCAN2	-1	3.40462	2.93771	3.66881	3.39959	3.65625	3.20922	4.45149	2.80457	3.83059	2.43766	3.91306	2.62908	2.17406	3.70179	2.86511	3.24241	2.98162	3.99602	2.61477	3.25736	4.34524	3.94693	4.45388	3.4616	3.04638	3.42028	3.49739	4.45388	3.48887	2.17406
MSLN	-1	5.21293	1.84253	0.812322	3.39018	1.89987	1.78376	3.0104	2.10477	2.77804	0.812322	2.2366	4.97001	5.21293	0.988843	1.85862	3.70258	4.23427	1.38513	2.21789	3.41002	1.66435	1.16441	3.40617	2.5109	1.50729	1.3756	0.813726	3.32542	1.82278	4.13899
LRRC23	-1	3.9179	4.51084	4.61264	4.79496	4.65086	4.30533	5.02347	3.82335	4.618	4.62114	4.9436	4.77831	4.72163	4.84482	4.3514	4.56706	3.93976	4.34287	4.64225	4.54827	4.45154	5.07349	4.59152	5.07349	4.7276	4.55096	3.82335	5.02098	4.54234	4.70414
LRRC17	-1	3.42488	4.0919	3.1716	4.03574	4.79145	3.91018	4.22409	4.13075	4.98803	3.26943	5.54571	5.60275	2.41028	4.71381	4.28723	2.62538	3.94457	5.08749	4.25275	2.41028	4.25209	4.39429	4.69032	5.03458	4.24753	4.24775	4.10586	5.60275	4.5138	3.62854
RASGRP2	-1	6.15196	5.59623	7.08927	7.43869	6.87654	6.00943	6.44653	6.88334	7.16294	6.73192	7.43869	7.35249	5.59623	7.10871	6.33963	6.51128	6.76384	7.15653	5.61657	6.302	6.57896	7.21515	6.54616	7.40475	6.80625	6.65188	6.77827	6.78312	7.21118	6.33615
HNRNPR	46	8.31407	7.99952	8.41695	8.54828	8.30901	8.46391	8.44073	8.43413	8.55411	8.58345	8.4668	8.44462	8.26447	8.58345	8.24327	8.5093	8.57561	8.14164	8.57932	8.41426	8.32196	8.18772	8.27927	8.0488	8.2346	8.32352	8.45904	7.99952	8.4148	8.35118
SLC35B1	-1	7.17451	7.055	6.96197	6.98099	6.9692	7.30899	7.03141	7.1151	6.79521	7.44715	6.88177	7.47472	7.45927	6.80699	7.24231	7.21907	7.47472	7.06311	7.04065	7.14034	7.18063	6.97427	7.1062	6.86047	6.79521	6.91517	7.22983	7.05668	7.06995	7.4312
DCAF7	-1	6.925	6.67208	7.12414	7.00854	7.01193	6.75649	7.11557	7.06342	6.86436	6.70993	6.83599	7.12414	6.70638	7.11411	7.03399	6.73972	6.67364	7.03013	6.67685	6.95995	7.04832	6.97747	6.83921	7.03469	6.80983	7.0228	7.00114	6.81823	6.77294	6.67208
NA	-1	5.24805	5.53184	5.56943	5.39948	5.35712	5.54203	5.43299	5.54391	5.82529	5.32203	5.79561	5.48577	5.94481	5.70768	5.19576	5.36267	5.27691	5.90837	5.94481	5.55798	5.559	5.66932	5.69274	5.53172	5.68886	5.64413	5.23735	5.81232	5.19576	5.73377
MRPS31	-1	6.97997	6.84587	7.36558	7.36558	7.21694	7.05615	7.13246	7.34901	7.25562	7.09377	7.25196	6.98457	6.74891	7.1756	7.24757	6.95539	7.05145	7.32618	6.69555	6.75197	6.84963	7.11229	6.9551	7.22597	7.35125	7.32991	7.18565	6.69555	7.21061	7.06192
CALCOCO2	-1	7.45344	7.14482	7.1888	7.26844	7.00675	6.66096	7.06908	7.289	7.30839	7.3921	7.12345	7.76716	6.98758	7.48154	7.55491	7.14453	7.30348	7.12479	6.66096	6.67257	7.58406	7.65803	7.42073	7.73956	6.79783	6.8142	7.76716	7.54277	7.41342	7.37033
KCNMB2	-1	2.88542	2.43698	3.7044	3.44631	4.69539	3.49574	3.50048	3.55509	3.75178	2.67941	4.17619	3.57094	3.36638	3.35509	3.67734	2.99679	3.05011	4.18181	2.05349	3.2974	4.04482	3.7421	4.4964	3.54345	2.05349	3.74976	3.19166	4.69539	3.40745	3.31235
GPHN	-1	5.16613	2.67286	4.56354	3.29618	5.10638	5.34868	5.44948	5.1733	5.02567	3.88949	4.8646	4.99517	2.67286	3.96863	4.44248	5.43081	5.05155	4.72237	4.75528	4.63228	4.53812	5.21711	5.39584	5.18052	4.85364	4.9416	4.95546	5.44948	3.7254	4.5854
RABEPK	-1	6.38578	6.09435	6.28163	6.6466	6.65598	6.50144	6.33489	6.64194	6.58378	6.68162	6.48809	6.59142	6.44554	6.72471	6.39934	6.63609	6.56253	6.31417	6.09435	6.36653	6.22505	6.52715	6.2868	6.72471	6.56033	6.66456	6.5738	6.53321	6.28029	6.50434
TIMM17B	-1	6.09844	6.35979	6.33741	6.05951	5.87696	5.88707	6.08912	6.46384	5.93976	6.06893	6.4945	6.18159	6.4945	5.92404	5.98158	6.10243	6.17982	5.94869	6.07794	6.4212	6.1117	5.90555	6.06188	5.92358	6.06772	5.99644	5.90499	6.27351	5.87696	5.97196
SLC17A2	-1	1.47075	2.51975	1.7497	1.1177	2.08795	3.18723	2.7974	2.81725	2.78507	1.98005	3.24164	3.24255	2.77163	2.05003	1.1599	3.13953	1.13536	1.1177	2.45579	2.73643	1.48094	3.32189	3.21913	3.32646	3.41498	1.34537	2.26653	3.41498	1.80249	1.87006
HRSP12	-1	6.25787	5.81599	6.09986	6.3154	6.45767	6.00806	6.08862	6.76734	6.27886	6.45387	6.52842	5.93431	6.69662	6.76734	6.06816	6.46908	6.50246	5.99925	6.09292	6.00736	5.82712	5.96951	6.30397	5.71833	6.35411	6.18897	6.74511	5.71833	6.01985	6.35708
POP7	-1	6.48609	6.70657	6.63656	6.51503	6.58342	6.3871	6.55938	6.93853	6.54474	6.7427	7.01272	6.55782	6.75525	6.68021	6.57296	6.7682	6.98457	6.62253	6.3871	6.67327	6.74636	6.70771	6.78954	6.47756	6.55325	6.43209	7.01272	6.7419	6.48771	6.6196
GLYAT	-1	2.19431	3.25223	3.47223	3.22892	2.4217	2.06014	3.54708	3.73817	2.6219	2.26142	3.80006	2.8733	2.48097	3.50021	2.8781	3.52888	3.00566	2.25968	3.76528	3.4089	2.06014	3.68046	3.51087	2.74996	2.2614	2.08542	3.10788	3.80006	3.15989	3.25625
CDK8	13	5.39777	5.29921	4.86623	5.52419	4.56731	5.16317	5.03018	5.45497	5.07742	4.60674	4.94766	4.62849	4.73011	5.1848	5.53973	5.14259	5.30268	5.17196	4.94723	5.0524	4.56731	5.09589	4.9432	4.78231	4.84948	5.4473	5.54103	5.54103	5.10834	4.73998
SRRM1	41	7.72971	7.8743	7.79184	7.73261	7.92927	8.00111	7.9164	7.58682	7.83146	7.84241	7.82928	7.81668	8.09797	7.94054	7.64098	7.99204	7.84166	7.97101	8.09797	7.80655	7.98577	7.79062	7.72793	8.02279	7.67048	7.72148	7.81149	7.91005	7.58682	7.87547
SPRY1	-1	4.8841	3.80954	5.37804	5.7853	4.7997	3.92146	6.29053	6.23925	4.58226	5.23855	4.60631	4.53857	4.95724	3.99157	4.66214	5.42199	5.53927	4.95822	4.95496	4.58074	6.29053	5.7611	4.58378	4.8154	5.01159	5.39878	6.15441	3.80954	4.34052	5.00077
SPRY2	-1	7.05025	5.3504	4.78126	3.84461	6.84619	5.38582	5.63309	6.86489	6.03494	7.24335	7.34042	7.28885	6.8585	6.21864	6.08214	7.34042	7.27648	5.70995	5.68861	6.49637	4.22656	3.84461	5.41705	5.38004	5.01896	5.39544	6.38073	5.86791	4.00936	7.20769
STAM2	-1	5.98764	6.01134	5.84658	5.71979	5.88627	5.80019	5.67765	5.56766	5.82692	5.68108	5.6613	5.98063	5.7092	5.58525	6.00049	5.7491	5.74839	5.56766	6.01134	5.70361	5.63878	5.96139	5.80582	5.80267	5.81376	5.90424	5.67711	5.59906	5.97149	5.79106
HCG9	-1	3.96853	3.36615	3.3953	4.23943	3.62459	3.95164	3.16248	2.22759	4.71836	2.22759	4.67922	4.02292	3.63299	3.46853	4.05227	3.85821	3.69992	4.15099	4.25646	4.46747	2.37078	3.9223	3.89972	3.80828	3.66264	4.4008	3.47859	4.71836	3.04052	4.09233
CNKSR1	-1	4.06667	3.5827	3.758	4.36739	3.67602	4.17161	3.98994	4.17953	4.05649	4.53473	4.3959	3.48347	3.48347	4.06084	3.51312	4.0586	3.96259	4.70675	4.25684	3.77349	4.09474	3.65664	4.57557	4.5029	4.13998	3.74717	3.80128	4.70675	3.98908	4.13989
ABCC4	-1	6.66735	5.25909	5.97666	4.82683	6.76746	4.61112	6.77818	6.62447	6.32519	6.39479	5.04912	5.39937	6.00228	6.45029	6.77818	6.01179	5.80327	6.13164	4.61112	4.66909	6.75773	5.9063	5.84584	5.42632	6.25436	6.25555	5.78933	5.04364	5.00049	6.48984
CDK9	49	5.46272	5.39922	6.01109	5.92051	6.25768	6.09734	5.39922	5.66121	5.67236	5.45063	5.71426	5.83338	5.79171	5.79924	5.60815	5.4454	5.67004	5.81001	6.25768	5.64928	6.00927	6.1346	5.75165	6.08181	5.98014	6.20188	5.49247	6.24006	5.7355	5.51916
DENND4A	-1	6.17277	5.926	6.08252	5.97468	6.15624	6.13217	6.33342	6.13911	5.78606	6.51125	6.51125	5.72281	6.23363	5.93825	6.23394	6.15176	6.24193	6.35565	5.91217	6.24514	5.86094	5.94243	6.03868	6.11842	6.28669	6.429	6.46694	5.72281	6.15141	6.29146
IGSF6	-1	8.73176	8.82626	7.67028	4.86519	6.04211	8.82626	7.42519	6.36153	5.64351	8.41972	6.538	4.65607	8.1343	4.65607	7.98178	7.68068	7.52721	6.37054	7.07797	8.09045	7.56209	6.36803	7.7826	6.78089	5.35025	5.24927	6.29634	7.60855	8.18354	8.25692
SF3B4	58	5.87253	5.54979	5.80308	5.69563	6.00485	5.68139	6.19691	5.34254	6.19691	5.96704	5.46559	5.78247	5.92328	5.37593	5.34988	5.56376	6.16922	5.86848	5.15024	5.34929	5.62649	5.80494	5.15024	5.97085	5.3046	5.22083	5.23186	6.0803	5.63507	5.85903
CDK2AP2	89	6.39418	6.02237	6.57011	5.9785	6.03629	6.45777	5.99207	6.34246	5.90486	6.37391	6.59709	6.30392	6.02473	5.95856	5.73604	6.24013	6.07672	5.89342	5.86183	6.48591	6.28483	5.95829	6.59709	5.89611	5.75902	5.93468	6.00978	5.73604	6.21484	5.96855
IRX5	38	3.47141	4.39481	3.29357	2.04143	5.747	5.26759	2.31493	2.83667	4.16204	3.45739	5.42116	6.19934	1.95292	4.57503	3.16849	1.98685	3.21967	5.36635	1.95292	2.84654	4.20552	4.33418	6.19934	5.71923	3.07078	3.6293	3.3886	5.72687	4.01712	3.12432
RAMP2	-1	1.46243	1.40956	2.64239	1.58748	2.04094	1.63085	2.92491	1.17394	2.42195	2.37579	3.5704	1.73535	1.49927	2.8162	2.39177	2.57675	1.01994	2.21411	3.30781	1.01994	1.41937	3.5704	2.08957	1.47041	2.00178	2.7385	1.0815	2.74779	1.30754	1.94337
RAMP1	-1	6.85791	4.55445	6.73797	6.05653	6.16282	5.13327	6.37537	5.7594	5.19774	6.26399	4.87286	5.74684	5.83736	4.78811	5.27718	6.86507	6.86507	4.94169	5.27295	6.12722	6.61438	5.78531	5.6682	4.81835	4.55445	5.10616	6.17986	5.76119	5.51224	6.14018
RAMP3	-1	2.45484	3.77653	3.79918	3.48733	2.56144	4.2172	4.4089	3.8527	4.33282	4.35217	4.55582	2.91547	4.02031	3.18865	3.99859	3.917	3.40169	3.19164	4.17428	3.2997	4.54764	4.55582	1.96017	2.08814	2.90998	4.21187	4.18126	3.80135	2.03566	1.96017
ZMPSTE24	-1	8.20461	8.03561	7.86021	7.80637	8.05346	8.10443	7.93071	8.20132	7.68891	8.18567	8.12693	8.08657	8.21203	8.117	7.9425	8.29747	8.04354	7.8236	8.29747	8.14031	7.90498	7.67111	8.10509	7.65288	7.93675	7.99827	8.2347	7.65288	8.18822	8.25776
CDKN1A	51	7.78029	8.17147	6.26239	5.42786	7.37204	8.07978	6.97066	6.99578	5.96516	7.06499	6.10594	6.47361	8.10904	5.42786	6.64832	7.11148	7.10127	7.18036	7.41286	8.17147	7.5794	6.69383	7.66878	6.44539	5.67846	5.43367	6.43918	7.90172	6.81573	7.6959
AKAP8	-1	6.40924	6.51354	6.54852	6.81296	6.52495	6.72134	6.56186	6.41299	6.76814	6.66406	6.6131	6.81392	6.66308	6.78939	6.52626	6.62912	6.42066	6.76371	6.62392	6.46599	6.57798	6.40924	6.6054	6.83764	6.68331	6.59863	6.57889	6.83764	6.65581	6.67766
FSTL3	9	3.88108	2.85013	4.0447	5.12224	4.37941	3.87513	4.65594	3.04271	4.77337	4.47005	5.14265	4.21124	4.59504	4.37637	3.40045	3.68059	4.00138	5.07916	3.98408	4.70675	4.83197	4.93292	4.12563	2.85013	4.22187	4.14686	4.07469	5.14265	4.30619	3.66192
STUB1	-1	7.34979	7.68945	7.46047	7.42741	7.51065	7.28572	7.42504	7.19816	7.31969	7.43689	7.78269	7.31443	7.73028	7.38863	7.18518	7.48795	7.62307	7.78269	7.15682	7.6368	7.62053	7.67181	7.62698	7.62053	7.41325	7.23032	7.49077	7.76964	7.15682	7.43785
STAG1	-1	6.2674	6.3409	6.49952	6.42072	6.25809	6.43325	6.38044	6.67522	6.21575	6.28825	6.06447	6.64606	6.4358	6.09595	6.35684	6.21435	6.50152	6.06447	6.76054	6.52397	6.23712	6.27918	6.55491	6.36738	6.50199	6.56698	6.76054	6.19995	6.35094	6.41949
NET1	-1	6.83735	5.85033	6.70002	6.69683	6.45266	5.78502	7.56391	7.87678	7.0793	6.92426	6.29701	7.44673	6.31128	7.38966	6.66241	7.22591	7.1668	7.08478	6.15767	6.69422	7.87678	6.84677	5.78502	7.407	6.93581	7.11327	7.22165	7.26546	6.90697	6.77749
UBE4B	-1	5.69683	5.42367	6.14378	6.05318	5.69194	5.62182	5.83466	5.44064	5.89298	5.58263	5.51555	5.97846	5.60885	5.65216	5.63149	5.61067	5.47237	5.89566	6.15032	5.74116	5.95108	6.15032	5.73212	5.9644	5.83394	6.0046	5.86482	5.99818	5.90511	5.42367
EFS	-1	1.99878	2.26083	2.07543	3.96845	2.80409	2.99183	3.97885	3.16996	4.13534	3.64108	4.09445	3.02519	3.33187	2.3875	3.27512	2.87453	3.28795	3.75263	3.56394	3.29111	1.99878	4.22597	4.10999	3.92404	2.97953	3.48342	2.66192	4.22597	2.74528	3.23769
PRSS16	-1	1.22668	3.25366	3.68233	3.82502	0.933135	1.37883	3.48246	3.52423	1.45768	2.02459	3.69084	2.29104	3.5663	0.933135	2.06918	1.23336	2.95074	3.40767	3.30952	1.14992	3.08507	2.05349	2.81651	3.82502	3.05884	1.80652	2.5497	3.77951	3.44037	1.68462
CDKN1B	47	7.99795	7.8847	8.31156	8.47415	8.78984	8.52138	8.6368	7.73798	8.377	8.11131	7.55078	7.94421	7.8336	8.50423	7.855	7.64174	7.7506	8.40924	8.38074	8.0068	8.20826	8.78984	8.15544	8.27619	8.68269	8.59519	7.96449	7.55078	8.49403	7.83641
SIGMAR1	-1	5.12269	5.21763	4.82053	5.33533	5.54558	5.57279	5.28319	5.52805	5.42023	5.2784	5.56471	5.19835	5.39383	5.51523	5.2264	5.50748	5.57279	5.06153	5.16394	5.16898	5.51604	4.82793	5.43903	5.05455	5.34841	5.41777	5.46144	5.42197	4.82053	4.9204
DSCR4	-1	2.80753	1.41794	2.08523	1.53189	1.96353	2.27001	3.19574	1.68823	2.19708	2.22924	1.74528	1.14392	2.94513	1.4408	1.56229	1.90658	1.38482	2.18282	2.65896	1.14392	1.66198	1.61273	3.21683	2.19937	1.48976	2.01257	1.28754	3.21683	1.3663	1.66317
BET1	-1	6.98753	6.66326	6.87123	7.05409	6.94923	6.78189	7.12479	7.14132	6.59839	6.96757	7.19167	6.74776	6.62337	6.67066	7.09935	7.04816	6.93949	6.56516	6.58732	7.14553	6.92618	7.19135	7.03921	6.76272	7.06821	7.01243	7.19167	6.56516	6.85735	6.82496
CWC27	-1	6.70033	6.55782	6.95631	6.94685	7.00276	6.75116	6.89411	7.0871	6.67468	6.64202	6.91312	6.77046	6.79848	6.96157	6.84761	6.94037	6.99733	6.9448	6.58998	6.62828	6.64014	6.48302	6.61049	6.81197	6.68204	6.48302	7.0871	6.73328	6.63105	6.93265
SAP18	45	6.64446	6.4918	7.16274	6.85966	6.98173	6.93674	6.94909	6.89121	6.95601	6.70878	6.89762	7.21343	6.66002	7.20393	6.98196	6.59754	6.4918	7.04956	6.52917	6.94081	6.69309	7.21343	6.7211	6.77146	7.15928	7.21341	6.83501	6.52208	6.87549	6.75501
SMNDC1	40	8.30436	8.41511	8.41886	8.39005	8.41808	8.54033	8.54353	8.31666	8.17831	8.32003	8.06423	8.52241	8.05567	8.41433	8.37906	8.24135	8.41114	8.31175	8.41771	8.27862	8.29198	8.49315	8.46952	8.35101	8.54353	8.51823	8.45102	8.05567	8.49892	8.4031
BCAS2	47	7.52568	7.6877	7.62479	7.53606	7.85761	7.57893	7.7351	7.98073	7.75589	7.55273	7.58883	7.69078	7.45209	7.7129	7.53312	7.68985	7.58537	7.53078	7.98073	7.56301	7.41772	7.52845	7.53274	7.42681	7.74648	7.62496	7.85519	7.41772	7.72054	7.74723
RGS19	-1	7.48861	7.6085	7.90763	7.10645	7.34566	7.87565	7.41816	7.90763	7.203	7.52624	7.41771	7.15235	7.65475	7.21655	7.48039	7.79733	7.63882	7.24467	7.40347	7.25525	7.10645	7.13342	7.48733	7.11751	7.28585	7.19357	7.37168	7.61862	7.3398	7.38516
LILRB2	-1	7.69216	7.89406	5.73578	4.25266	5.52725	7.96526	6.66053	5.18603	5.0737	7.06051	4.84801	4.61844	7.9054	4.25266	5.63158	6.82907	6.77495	5.86436	7.96526	7.07032	6.73072	5.21732	7.04976	6.23518	5.23897	4.85998	5.66433	7.49989	6.25915	7.62529
EIF1B	-1	8.62368	8.6956	8.76696	8.44364	8.88348	8.64473	9.10264	8.96501	9.62604	8.65677	8.58774	8.87203	8.59854	9.21502	8.58106	8.50271	8.54131	9.63771	8.44676	8.67872	8.56459	8.67396	8.56007	9.63771	8.87498	8.86038	8.38163	8.38163	9.00905	8.80453
CDKN1C	28	5.21872	5.50544	6.60879	5.70168	6.44931	5.2714	6.95441	5.72554	6.99454	5.09292	5.28787	6.95305	5.34878	6.56422	5.2311	4.948	4.948	6.84393	6.99454	6.01456	6.52027	6.48937	5.82812	6.20869	6.80066	6.85282	5.8784	6.29833	5.25123	5.40226
SPEG	-1	2.43819	2.33967	2.34721	3.26904	3.14075	2.82538	2.32879	1.8696	3.66928	2.55898	4.2205	2.15347	3.96617	3.34692	2.9098	2.30391	1.8696	3.52834	3.77994	2.89492	2.13879	3.16341	3.38947	3.71987	3.44223	2.54553	1.91538	4.2205	2.51549	3.15417
SF3A1	68	6.8266	6.69426	6.85302	7.11412	6.92472	7.00483	6.99299	7.0041	7.03276	6.97722	6.9165	7.09562	6.69661	7.09668	6.89559	6.91969	6.84807	6.85445	6.79894	6.9946	6.97202	7.11412	6.93261	6.9638	7.01558	6.99044	6.99713	6.69426	6.94167	6.84752
TRAIP	-1	4.36905	4.03324	4.35172	5.064	3.95755	3.03959	4.1918	5.43841	4.85193	4.21481	5.38827	4.37611	3.5439	4.04198	4.80606	4.78782	5.21715	5.22516	2.59712	4.24318	5.13659	4.69474	4.57657	4.93954	4.34247	4.03665	4.41947	5.43841	2.59712	4.81086
DNAJA2	-1	7.37182	6.83007	6.98025	6.86429	6.87947	7.03064	6.92392	6.81007	6.84577	7.37182	6.97949	6.74376	7.01826	7.0503	7.24652	7.31972	7.14232	6.57045	6.48802	6.94144	6.5215	6.82209	6.87129	6.63279	6.72261	6.7217	6.93827	6.48802	7.24347	7.18514
BCKDK	-1	5.98335	6.17604	5.5796	5.6719	5.91147	5.95996	5.83706	5.92902	5.6685	5.55029	6.09161	5.44561	6.2136	5.73256	5.54548	5.82646	5.75827	6.16927	5.88376	5.81431	5.91042	5.45382	5.97589	6.10717	5.58131	5.64204	5.66848	6.2136	5.44561	5.93544
MAEA	-1	7.71906	7.8015	7.75213	7.66981	7.97677	7.60951	7.581	7.46289	7.57374	8.0319	7.94675	8.14675	8.03876	7.46289	8.00712	7.57697	7.5031	7.83244	8.17542	8.01073	7.9179	7.50275	7.63027	8.16142	7.88153	7.79177	7.48407	8.06	7.72869	8.17542
APC2	-1	2.13574	2.97195	2.944	2.58392	3.22703	3.69894	2.13574	3.0806	3.62582	4.02221	2.947	3.63019	4.02221	3.72361	3.31631	2.26484	2.1824	2.64211	2.96462	3.25277	2.6714	2.80466	3.85869	3.99486	2.62024	3.53559	2.3227	3.49439	3.54086	2.94963
PAK4	-1	4.54782	4.96657	4.78624	4.90276	4.49046	4.53833	4.49046	4.76411	5.17478	4.9463	5.24805	5.05437	4.96347	4.94775	4.65448	4.88681	4.53882	4.95705	4.82763	4.50992	4.86404	5.24805	4.75764	5.20631	4.98645	5.04941	4.7425	5.05686	4.55108	4.56451
MARCH6	-1	7.21265	7.18299	7.58038	7.075	7.53429	7.075	7.40393	7.38547	7.52842	7.16694	7.30826	7.68219	7.36523	7.50035	7.2126	7.47251	7.37158	7.72173	7.58001	7.11242	7.35569	7.44652	7.22386	7.74087	7.65121	7.74087	7.50813	7.30932	7.43102	7.38209
CDKN2A	4	3.2376	3.90668	4.25089	3.20431	3.8469	4.5777	1.96429	3.0473	4.08213	2.83033	4.29707	4.51695	4.13104	3.31692	3.2992	4.5777	4.08688	4.20114	1.96429	3.70232	3.64275	2.70643	4.05978	3.69359	3.46477	3.63306	2.06504	4.55728	3.53989	3.45626
ADAM10	-1	6.48331	6.32599	6.13319	6.30623	5.94889	6.32715	6.10077	5.98604	6.17945	6.34917	5.54649	6.73757	6.36908	5.82347	6.7166	6.46044	6.33995	5.54649	6.67513	6.73757	6.19764	6.26983	5.99586	5.65815	6.48356	6.71897	6.54067	5.5993	6.62351	6.25944
KATNB1	-1	5.01686	4.99574	5.17656	5.83883	5.69428	5.06455	5.61188	5.72314	5.94518	4.97011	5.76689	5.53606	5.16508	6.05811	5.34459	5.27076	5.31189	6.05811	5.10961	4.97011	5.56831	5.17496	5.27463	5.64733	5.35406	5.2331	5.50851	5.55875	5.03199	5.17569
DLEU1	-1	5.52017	5.15714	6.07288	6.67101	6.82546	5.53578	6.30827	7.03366	6.66571	5.71472	7.49468	6.70042	5.17275	7.49468	6.15475	6.04371	6.31397	6.82433	5.15714	5.40042	6.22476	6.44452	6.20638	6.83152	6.14069	6.02535	7.41591	6.10802	5.74794	5.80779
SNAPC5	0	4.97499	4.02149	5.00769	5.25239	4.56162	4.78954	4.82737	4.97197	5.31784	5.03791	4.59163	4.02149	4.81082	5.01011	5.08633	4.84314	4.6479	4.72407	4.76665	4.50422	5.2593	5.02276	4.90544	4.8718	5.01025	4.77213	4.25605	5.31784	4.86994	4.52325
APBB3	-1	5.53499	6.04996	5.19283	4.79164	5.00262	4.51485	5.28402	4.3925	5.36175	5.35075	5.73803	5.42439	5.96756	4.63775	5.19945	5.07119	5.44223	5.02987	6.09849	5.53932	5.11036	4.8615	5.34295	5.74339	5.08352	4.73355	4.3925	6.09849	4.87889	5.27613
ZNF267	32	6.9473	7.58952	6.7893	6.58986	6.81016	7.38793	7.06008	7.057	6.85906	6.91773	6.58986	6.84268	7.08327	6.70285	7.39698	6.91598	7.10326	7.09682	7.165	7.19717	6.95441	7.0165	7.58952	7.05724	6.94418	6.9617	7.32943	6.97848	7.54524	7.15333
CCNO	-1	2.49447	3.73461	2.05285	1.14867	2.08735	2.97715	3.50243	2.82542	1.87641	1.62198	3.60577	3.48123	3.08018	3.39197	2.10062	3.73461	1.14867	2.38565	2.75712	2.76715	2.20037	3.72706	3.3426	1.83344	1.97847	3.44823	1.28078	3.11397	1.87915	3.56144
CDKN2B	2	4.18199	4.44707	3.23489	1.59007	2.84767	3.93489	2.93113	2.92066	4.41619	3.54157	5.07875	3.28337	4.15111	2.93961	3.26814	4.56544	4.51207	4.56279	1.59007	1.60347	3.54316	4.0001	4.80498	3.91131	3.64668	2.80084	2.6251	5.07875	3.09294	3.91379
DSCR3	-1	6.04694	6.12467	5.88726	6.00612	5.82651	5.35033	6.02371	5.67798	5.63915	5.96776	5.31145	6.01287	5.90913	5.56783	5.68847	5.79951	5.91024	5.95886	5.93986	6.12467	5.60351	6.02759	5.80763	5.51142	6.06029	6.02193	5.94047	5.31145	5.9733	5.89671
TCIRG1	-1	8.22227	8.78223	7.83819	7.9275	7.02543	7.85244	7.12422	6.96314	6.96535	7.93006	7.03332	7.29613	8.57242	6.62716	7.91073	7.7214	7.87719	7.75443	8.78223	8.02269	7.72438	7.31006	7.77958	8.20562	7.23563	7.07627	6.62716	8.7161	7.97611	8.03698
RTN3	-1	8.90923	8.98177	8.80607	8.79027	8.93678	8.47625	8.79644	8.47625	8.86178	8.79863	8.81309	8.92971	9.1394	8.53028	8.47771	8.73378	8.73728	8.92258	9.1394	8.73343	8.70469	9.04517	8.67642	9.0677	9.09902	9.08506	8.97596	8.64582	8.55302	8.70141
LANCL1	-1	6.14936	6.10616	6.79821	6.74114	6.88461	6.05891	7.02063	7.03798	6.86656	6.46872	6.60008	7.01415	6.14569	7.03798	6.49001	6.42342	6.41227	6.84027	6.00586	6.27604	6.60861	6.87706	6.77438	6.87206	6.93965	6.98821	6.80321	6.00586	6.61136	6.36616
NMUR1	-1	2.27101	1.65742	3.69652	2.10518	2.57068	2.53809	2.2321	1.85643	2.23992	2.15608	2.42729	2.64933	1.98972	2.80747	3.69652	2.44559	1.92069	2.32227	2.32956	1.62872	1.62872	2.68196	1.6988	2.37566	1.92903	1.97388	2.87075	2.78574	1.78135	3.3903
B3GALT5	-1	1.41402	2.39702	3.59041	2.72797	1.41182	1.94966	3.59041	1.48657	2.31606	2.04123	2.34219	2.40483	1.41182	3.36266	2.14716	2.20257	1.42724	2.12739	1.75482	1.84568	3.58537	2.88043	1.97771	2.69695	2.50213	1.95443	2.22823	3.5248	2.96088	1.57751
TNIP1	-1	7.71901	7.69406	7.62303	7.5994	7.82755	8.16912	7.65708	7.03514	7.64719	7.87923	7.03514	7.33823	7.63112	7.25972	7.41783	7.29393	7.44523	7.80776	7.83249	8.20039	8.05593	7.65125	7.53495	7.60558	7.18973	7.09165	7.05375	8.20039	7.47928	7.97108
LAMC3	-1	3.99097	1.82124	3.4477	2.56644	2.3612	2.69217	3.05683	3.81737	3.36025	3.86865	3.35522	4.32373	2.28753	3.74018	2.66321	4.26614	1.87724	2.3084	2.4412	4.25919	4.19841	2.46231	4.41134	3.96819	3.3979	3.42573	3.43789	4.41134	2.68007	1.82124
CDKN2C	15	6.09106	5.8074	6.34925	5.15242	5.84284	6.6843	6.42592	6.6843	5.34833	5.3809	5.16215	4.57759	5.39925	4.61205	6.54611	5.84834	6.03537	5.83149	4.57759	5.90616	5.46262	5.65849	5.61108	5.75846	5.78998	5.7618	6.57423	5.07041	6.08438	5.32098
IKZF1	36	6.50031	6.5887	7.06232	6.77654	6.7263	6.6633	6.75195	6.53893	6.98595	6.54875	7.04358	7.08147	6.77763	7.05241	6.63748	6.4482	6.45402	7.08147	6.4482	6.61722	6.96806	6.91098	6.90426	6.90848	6.61574	6.75501	6.83215	6.77455	7.02029	6.49586
CRISP3	-1	0.23985	0.211309	0.0286105	0.604081	2.95147	0.36033	3.13437	0.913807	0.848197	-0.149941	0.887699	0.85968	2.99145	1.7956	1.01753	0.700663	-0.461716	0.0947463	0.891354	1.46581	-0.491016	0.499075	1.79846	0.876814	0.188613	-0.491016	3.13437	1.56778	0.568461	2.2102
SMYD5	-1	4.14402	3.63534	4.52321	4.68175	4.39291	3.226	4.39122	4.80202	4.27629	4.52222	4.25949	4.11664	4.2996	4.74599	4.17357	4.63884	4.23024	4.61433	3.09763	4.08324	4.27509	4.54923	4.63776	4.80202	4.25771	4.37059	4.39249	3.9407	3.09763	4.39005
KBTBD10	-1	3.83957	4.03955	2.76364	3.25544	3.37747	3.00338	3.08027	3.55665	4.03955	3.64033	3.81515	3.18912	3.96726	3.80382	3.98207	2.81892	3.41308	3.16757	3.08715	3.73587	3.45741	3.35351	3.88454	3.32048	3.92124	3.47697	3.27178	2.76364	3.51666	3.69073
RRAGB	-1	5.85378	5.36928	5.7889	5.864	5.56583	5.48621	5.71134	6.18927	5.88776	5.83092	5.48769	6.35559	5.44986	5.98601	5.83188	5.4917	5.39718	6.00184	5.54671	5.69599	5.98514	6.35559	5.36928	6.12	6.26515	6.28588	5.78011	5.50465	5.99009	5.64099
SIRPB1	-1	5.17759	5.13005	4.28703	3.93241	3.47976	3.61183	4.52444	3.8777	4.61793	4.10171	3.72204	3.83314	5.17811	4.0335	4.5015	4.76299	4.85746	3.99587	5.0847	3.47976	4.20372	4.2179	5.0773	3.61401	4.18351	4.1303	3.82715	5.17811	3.74005	4.62151
AKR1A1	-1	8.65304	8.76817	7.91976	7.67465	7.99925	7.96044	7.50071	8.76817	7.89808	8.33839	7.50071	8.29143	8.75764	7.52538	7.88068	8.24554	8.25521	7.72829	8.4796	8.57166	8.54466	7.94761	8.47607	7.95519	7.8126	7.68757	7.85139	8.16303	7.98465	8.61984
EMC8	-1	6.56319	6.76225	6.53622	6.85185	6.77689	6.94834	6.59782	6.98565	6.66907	6.65667	6.92896	6.76573	6.92136	6.98651	6.76975	6.94631	6.96266	6.74369	6.53622	6.85883	6.83302	6.86342	6.76395	6.60199	6.7811	6.6793	6.59667	6.98651	6.67348	6.9703
TMEM5	-1	6.59885	6.24455	6.86176	6.77423	7.30231	6.18081	6.92305	6.99644	6.95979	6.60578	6.54063	6.63201	6.56548	7.30231	6.65885	6.77413	6.94381	7.20436	6.18247	6.38503	6.48881	6.33625	6.61909	6.87931	6.76616	6.76897	7.07071	6.18081	6.62783	6.67509
CDKN2D	62	3.69561	3.87404	4.84352	3.66637	4.49188	4.45602	3.47835	4.96643	4.28819	3.34148	4.93236	4.34709	4.04286	4.24953	3.79298	4.15779	4.22391	3.32695	4.79596	4.44594	4.77627	4.73504	4.64695	4.22312	4.25938	4.13515	3.91083	4.96643	3.94607	3.32695
CNPY2	-1	7.53858	7.29341	7.5126	7.51243	7.81954	7.29341	7.666	7.62829	7.5798	7.54967	7.73594	7.52278	7.39343	7.81954	7.57207	7.56453	7.7158	7.66927	7.32823	7.4647	7.45289	7.43851	7.37229	7.42871	7.50191	7.55629	7.81902	7.40455	7.45379	7.57867
B3GNT3	-1	3.78311	3.61259	3.48865	3.92604	2.53621	2.89841	4.26324	3.95228	2.40974	3.14504	4.13202	3.89251	3.85462	3.29119	3.17984	2.39404	3.74381	2.38641	4.52028	3.98565	3.00896	3.44302	4.44101	2.71111	3.63974	3.30008	2.38641	4.52028	3.15116	3.71885
CLEC4M	-1	2.68791	2.96784	2.89751	1.80022	3.36098	3.89725	3.78656	3.25502	2.07122	3.68873	3.4994	2.7888	2.55645	3.33045	3.38439	1.80022	3.76436	2.23815	3.6492	2.13413	2.52297	2.4578	3.16149	3.95725	3.462	3.49153	2.2658	3.95725	2.67331	2.16143
TLR6	-1	5.23379	4.96774	4.62499	3.79501	4.3388	5.62941	4.14479	4.26092	4.18663	4.9227	3.79501	5.00539	5.30683	3.86328	4.61173	4.72113	4.64147	3.89848	5.5285	4.63254	4.64615	4.71866	4.6575	4.62689	4.21921	4.51901	4.09128	5.62941	4.11438	4.85037
MRVI1	-1	3.19877	2.73685	4.03525	3.81283	4.09566	3.89992	4.33803	4.49868	4.09193	3.84148	4.08296	3.35024	4.30216	3.20277	3.93162	3.94109	4.14965	3.9216	4.25403	3.20949	3.62988	2.73685	3.97124	4.19118	3.70242	3.75364	3.1601	4.49868	3.83486	3.67952
PCGF3	22	5.4168	5.38624	5.26631	6.09203	5.32328	5.5444	5.80101	5.41262	6.0706	5.5044	6.2044	6.00563	5.84327	5.91068	5.37395	5.26631	5.3966	6.22675	5.78826	5.42542	6.13695	6.02168	5.97862	5.95697	5.64475	5.67022	5.46545	6.22675	5.66982	5.67212
CDKN3	-1	6.12388	5.52276	6.62791	6.09424	5.34714	5.24737	6.35189	7.04931	5.70786	5.78229	5.85026	6.27138	5.06327	5.49101	6.5608	6.29222	6.42167	5.26452	5.34156	5.69904	7.04931	6.28082	5.06327	6.00128	5.08042	5.23748	7.02459	5.61726	5.54937	5.28779
TFG	-1	7.8316	7.79422	7.57506	8.01412	7.85211	7.50392	8.163	8.11747	7.95787	7.78625	7.70453	7.82042	7.73359	8.163	7.50392	7.84024	7.5319	7.69239	8.07053	7.89907	7.87928	8.05155	7.83928	7.70621	7.99848	7.99831	7.96357	7.50578	7.68006	7.78399
PKDREJ	-1	1.42845	1.21048	2.26638	2.77642	1.65728	1.41919	2.32145	1.88672	3.21156	1.44446	2.27553	3.35128	1.48831	2.35926	1.48142	1.98572	1.75655	2.01591	1.5003	1.45297	1.79594	3.35128	2.95398	1.21048	3.29945	2.42149	1.54556	3.33977	1.21335	1.39516
CCL26	-1	3.41862	2.24535	1.10898	2.03554	2.46116	1.44816	1.05793	3.69287	3.7729	1.4516	1.61466	3.58323	1.48762	3.07424	1.74782	3.12495	1.18399	3.39992	2.46922	0.854337	1.81158	3.5748	3.3655	2.42259	3.0979	2.49502	0.854337	3.7729	1.67664	2.41395
TRDN	-1	2.58064	1.86895	2.76083	2.94905	1.10376	1.42683	2.78785	2.61381	3.75062	2.89971	3.4469	1.42622	1.65551	3.2573	2.05229	1.69424	2.76044	1.02818	1.37703	1.63023	2.67814	3.41612	3.58056	3.43686	2.60471	2.13452	1.02818	3.75062	2.88696	2.55712
TRIM22	75	8.03403	9.286	8.87773	8.9868	8.54699	8.31362	9.02956	7.91745	8.37769	7.81349	8.81463	7.75367	8.04862	8.34939	9.286	7.87933	7.96035	8.70043	7.69215	8.3021	8.48251	8.76635	8.65073	8.73101	8.70417	8.72604	7.69215	8.02701	8.83985	8.21632
ABCA7	-1	5.5212	5.91761	6.75091	5.54006	5.5853	5.71024	5.85274	4.71216	6.08516	4.97091	6.50385	6.69174	5.83979	5.09163	4.71216	5.33423	5.25719	5.97644	6.07521	6.02269	6.28392	5.46034	6.53736	6.91323	5.9436	5.70769	4.87271	6.91323	5.52424	5.32088
ABCA9	-1	3.26136	3.64321	3.09598	4.32645	3.97088	4.66472	4.85885	3.37011	4.08143	3.69051	2.56307	3.29463	3.94731	3.16062	4.90849	4.90849	4.7891	3.16489	2.56307	2.68299	3.2162	4.13284	3.80465	3.7338	4.36731	4.15352	3.00139	4.7897	2.87579	3.55518
ABCA8	-1	2.9505	2.57033	3.40143	3.22391	1.84074	0.131468	2.38359	2.57655	3.98617	2.33526	3.17201	2.26489	2.21329	2.85396	2.49727	3.17596	1.31402	1.9569	1.09271	0.131468	2.7422	3.49376	3.97475	3.8412	0.583806	2.0334	2.67635	3.98617	3.15222	1.75614
WARS2	-1	5.37787	5.05056	5.74277	5.7865	5.52568	5.44159	5.60386	5.78731	5.36557	5.67588	5.33096	5.28404	5.49029	5.65854	5.65194	5.78731	5.60761	5.47246	5.05056	5.15757	5.51626	5.58369	5.39197	5.58169	5.47336	5.58638	5.59875	5.66938	5.29896	5.62916
NPM3	-1	5.75071	5.33714	5.94907	6.55397	6.64551	5.15566	6.37608	6.73667	6.38024	6.34795	6.60014	6.65848	6.08417	6.73667	6.08414	6.33574	6.42262	6.70694	5.15566	6.14854	6.09753	6.22935	6.31527	6.09602	5.92166	5.71618	6.50514	5.67403	5.89396	6.54798
NPM2	-1	4.73112	4.09752	5.49856	5.28832	3.70934	3.37575	4.90235	5.04813	5.81796	3.4816	5.40414	4.96321	3.73019	5.81796	4.12132	3.37575	4.44883	5.56304	5.37971	4.9695	4.89005	5.43486	4.83082	5.10882	5.1319	5.08641	5.06109	4.85968	4.17181	3.65582
HMG20B	65	6.20095	5.83068	6.05835	5.87721	6.09369	5.63302	6.09964	5.82082	6.14358	6.0683	6.50501	6.50501	6.31374	5.8872	5.75691	6.10034	6.20285	6.27362	6.28423	5.78797	5.90156	5.91042	5.64163	6.48223	6.1339	5.83711	5.73487	6.36595	5.63302	5.9298
HMG20A	23	6.79916	6.61545	7.14762	7.08112	7.12818	6.79475	7.20104	7.1495	7.00824	6.93111	7.07225	7.20104	6.92291	7.14469	6.72228	6.84232	6.95135	6.94061	6.61545	6.62209	6.99084	7.15911	6.72593	7.06635	7.10746	7.16269	6.89654	6.7236	6.78414	6.71914
KLF2	45	6.91366	6.33505	6.43689	4.81673	6.74853	7.06834	6.40377	4.65364	6.59764	6.71033	7.82976	7.14843	7.79535	4.65364	7.14272	6.58354	6.5546	6.01693	5.30846	7.08495	6.27737	5.53137	7.82976	6.53661	6.7105	6.66061	6.21806	6.28788	7.30728	6.46858
MICU1	-1	6.60869	6.90284	6.27075	6.2114	6.29454	6.36063	6.53672	6.69502	6.24684	6.57212	6.91249	6.26681	6.71841	6.33229	6.36386	6.91249	6.56304	6.41244	6.34654	6.22333	6.59656	6.25271	6.44184	6.48515	6.59126	6.51312	6.2114	6.38064	6.26459	6.62117
CACNG3	-1	0.903412	1.10039	1.34743	1.18875	1.18435	1.35072	2.01224	0.742652	2.75075	1.15187	1.44097	1.48766	1.5251	2.75075	1.02832	0.959007	0.742652	1.26569	2.60017	0.78926	1.1403	1.73403	1.40233	1.44021	1.00126	1.28663	0.953545	2.25783	0.925043	2.33946
CACNG2	-1	1.20492	3.77419	2.05893	3.34038	2.85672	4.09071	1.36421	2.39775	2.06774	2.16248	1.93276	3.10439	2.94232	1.20492	2.18002	3.42462	2.96381	2.37817	3.56831	1.47421	3.671	1.94762	3.99804	1.22753	3.08601	2.1267	2.34127	4.09071	1.46505	2.25844
CDO1	-1	2.68929	3.56129	2.426	3.57021	4.34614	4.53671	3.65306	3.52726	4.27804	1.16003	4.47625	3.18207	4.13319	3.99611	3.50377	1.16003	1.36081	1.69754	4.00508	3.34703	4.02713	4.04427	4.27702	4.10383	3.19412	3.6567	3.14175	4.53671	3.19591	3.47328
CITED2	56	7.84359	6.49051	7.27988	7.30216	7.05555	7.19458	6.99138	6.87206	7.53838	7.86995	7.86995	6.71658	7.2783	6.97041	7.00203	7.57596	7.55631	6.74714	7.62421	6.75688	6.49647	7.22215	6.83479	7.48653	7.41606	7.64467	6.49637	6.49051	7.24665	7.27273
SEMA3A	-1	1.02312	4.63094	2.32284	3.31785	4.3861	2.673	2.89303	3.18832	3.66516	1.5967	1.67394	2.565	2.07634	3.8937	3.252	1.02312	2.2998	3.94758	1.75212	1.79939	3.9068	2.39952	2.50031	1.66528	2.90325	2.2047	1.16448	4.63094	2.64227	2.9136
TUBA1B	-1	9.84418	10.0193	9.97633	9.89019	9.80867	10.0373	10.0747	9.94101	10.101	10.069	10.3791	10.0883	10.2163	10.2336	9.75895	10.2116	9.72117	10.1429	10.1163	10.1374	10.2515	10.3762	10.3791	9.94947	9.66319	9.66319	10.1103	10.3017	9.94833	10.1403
IRF9	27	6.99032	7.80204	6.88787	6.28483	6.66067	7.11532	7.71688	6.28483	6.68458	6.60947	6.82783	6.51645	7.14676	6.29075	7.80204	6.55674	6.60025	6.7884	7.24951	6.77489	7.02724	6.77133	7.56008	6.80876	6.98847	7.09329	6.40397	7.21212	6.9447	6.84686
BPNT1	-1	5.66713	5.78238	5.7047	5.30829	5.60017	5.63873	5.72558	5.35502	5.41889	5.67401	5.30091	5.84082	5.85648	5.47279	5.85648	5.6392	5.51305	5.50904	5.38195	5.32729	5.57909	5.65816	5.30091	5.43975	5.62639	5.79033	5.48267	5.5855	5.34228	5.53709
TUBB3	-1	4.97315	5.24342	2.70511	4.81203	4.17186	3.59991	4.20257	3.45864	5.30075	4.70665	5.15728	4.8741	5.00302	4.69046	4.49203	4.86385	4.72873	4.77671	5.30075	4.70304	2.70511	2.72499	5.14821	4.45844	2.90571	3.41189	5.02044	5.16776	3.49819	4.85522
TUBB4A	-1	4.20554	3.41866	4.32569	3.80838	4.20815	4.28616	3.66742	2.09983	3.25424	2.35927	4.51587	2.06488	2.34306	4.14168	3.57891	4.34918	3.36333	3.84488	4.32227	2.66009	3.84068	2.06488	4.58246	4.57195	2.96998	3.82075	2.7397	4.58246	3.07659	4.33636
TUBB4B	-1	8.60375	8.8868	8.51608	8.60353	8.49556	8.9724	8.62239	8.72193	8.5399	8.76067	8.95245	8.81449	8.48558	8.90544	8.63044	8.85177	8.95106	8.33499	8.61056	8.79294	8.9724	8.71156	8.67952	8.47689	8.34086	8.33499	8.80584	8.59321	8.44845	8.75325
BTN3A3	-1	5.82691	6.69979	6.51363	6.35049	5.49265	4.96662	6.69979	5.80962	5.7786	5.00977	4.94685	5.22284	5.31657	5.23936	6.27384	5.18498	5.24836	5.922	4.94685	5.83813	6.46925	5.77776	6.244	5.5917	6.12595	6.09846	5.55977	5.83169	5.54592	5.24061
BTN2A2	-1	5.85898	6.11138	5.60789	5.60064	5.34763	5.87033	5.97246	5.41824	5.03565	5.70389	5.63264	5.5114	5.97179	5.03565	6.05598	5.18008	5.22467	5.12811	5.37468	6.2488	6.2488	5.58242	6.13819	5.04567	5.42652	5.06602	5.19174	6.11596	5.95823	5.59315
SYCP2	-1	1.02267	3.17822	4.00089	2.82343	3.361	4.70553	4.41768	4.50408	2.86733	3.58388	5.99537	6.05371	3.46649	1.02267	3.18818	1.28694	2.30418	3.51313	6.05371	3.9023	5.44944	5.01895	5.10703	4.52004	3.76233	4.01583	5.29095	4.5925	5.42176	2.52529
SCML2	20	6.11274	4.43174	6.30936	6.59779	5.99771	5.46357	6.25473	6.34791	6.31273	6.6543	5.74425	6.31173	5.22496	6.71795	6.31155	5.8766	6.19763	5.8039	4.37969	5.67575	5.95214	6.71795	5.81168	6.22906	6.43002	6.20736	6.42052	4.37969	6.24001	6.02155
CDR1	-1	0.174503	1.04568	2.37773	0.152802	-0.254208	0.964545	0.526213	0.00926336	1.2149	-0.254208	3.03805	2.94787	0.065753	2.96442	0.0891949	0.137538	0.264469	2.34013	3.03805	2.10158	0.191863	0.00416114	0.570886	0.276259	-0.00116134	2.30391	1.84276	2.82252	0.199724	0.0451612
CEPT1	-1	7.80526	8.14728	7.63921	7.45401	7.40915	7.85556	7.41246	7.89106	7.60966	7.57997	7.57039	7.48442	8.14728	7.45278	7.77006	7.82532	7.89724	7.76876	8.09586	7.49556	7.83518	7.40915	7.78411	7.85761	7.64169	7.74921	7.85161	7.64961	7.57844	7.87027
MYL12B	-1	7.74633	7.68245	8.0357	7.92984	7.74268	8.0357	7.78738	8.00258	7.76031	7.69604	8.00818	8.02701	7.40044	7.54919	7.59538	7.50416	7.48652	7.52132	7.19075	7.46492	7.36945	7.96805	7.79009	7.33109	7.61203	7.72943	7.84841	7.19075	7.7114	7.36662
CORO2B	-1	2.17987	1.07069	3.09311	1.37554	1.96052	2.43413	3.68693	2.99468	3.40113	0.638887	1.04149	0.83122	0.578402	3.31926	2.17527	2.79921	3.68693	1.7901	2.40552	0.578402	1.55185	3.53657	2.29668	3.6038	3.33863	1.96872	2.27813	2.01347	3.32969	1.73304
NOD1	-1	5.33939	5.63155	5.73843	5.96452	5.38845	5.62547	5.67793	5.24419	5.57045	5.34429	5.68471	5.64959	5.96452	5.31781	5.58285	5.22782	5.47218	5.78432	5.33763	5.81063	5.87815	5.80748	5.32653	5.66867	5.89559	5.75638	5.22782	5.9415	5.60831	5.4127
ANAPC10	-1	6.59531	6.84957	6.71391	6.9149	6.64596	6.94824	6.77297	6.9267	6.79128	6.64542	6.87904	6.73543	6.43896	6.60288	6.94824	6.74986	6.87533	6.28957	6.44197	6.71789	6.25888	6.6767	6.75507	6.63062	6.83127	6.8258	6.79318	6.25888	6.88659	6.77979
PRG3	-1	4.07685	3.03512	3.50328	2.67443	3.23101	3.6006	2.25873	3.98139	2.75711	2.25873	2.35571	3.45744	3.81138	2.35291	3.78212	3.30962	2.79219	3.6799	2.47691	2.52106	3.64344	3.73298	4.07685	3.14103	3.2625	3.3234	3.33114	3.18511	2.57739	3.61296
DLC1	-1	5.94948	4.38615	5.82482	3.7206	4.84056	3.66401	5.48604	5.08641	5.93771	5.73049	3.77425	5.55585	5.6207	5.117	5.30353	5.94948	5.84409	5.2273	3.78141	3.63388	5.6755	5.29027	4.51322	5.63492	5.90534	5.53122	4.65228	5.31249	3.63388	5.73305
ATP8A1	-1	5.27818	5.91601	6.0956	6.25427	5.23618	5.66234	5.50384	5.67971	5.82847	5.40646	5.00958	5.44415	5.18514	5.34689	5.36591	5.13637	5.00958	6.0257	5.30824	5.51285	5.72374	6.25427	5.46554	5.42958	6.11426	6.04836	5.15892	5.89218	5.7984	5.05914
NDRG1	-1	8.33454	7.50251	8.02822	8.52336	8.01956	7.9325	7.55701	7.06969	8.64721	8.49197	8.5506	8.61769	8.31523	7.29531	7.97805	8.17525	8.21908	8.00997	8.64721	7.97733	7.28061	8.43544	7.82522	8.51897	8.43137	8.41245	7.06969	8.02193	8.22115	8.1388
MYL9	-1	2.08974	1.48116	1.08667	1.2985	2.06728	1.70013	2.71123	1.90538	1.43536	0.570932	3.31033	1.05978	1.42745	1.96687	3.20742	1.83364	2.08476	1.67682	1.5962	0.556846	0.934753	2.6434	2.11051	1.11322	3.31033	3.08182	0.556846	2.56587	1.43757	1.08242
GNB2L1	-1	10.0484	9.4887	10.3992	10.3384	10.286	10.01	10.3764	10.0936	10.6393	10.2964	10.3298	10.358	9.64387	10.6708	10.006	10.2912	9.83855	10.2684	9.96517	10.1019	10.277	10.6708	10.1548	10.5058	10.2165	10.1906	10.1398	9.4887	10.3068	10.3395
CDR2	-1	6.81341	5.80924	6.81341	6.5192	6.39694	5.99815	6.31038	6.30556	6.05015	6.4626	5.67572	6.3088	6.51212	5.85145	6.80834	6.58435	6.77491	6.05036	5.67572	6.11315	6.32333	6.3045	6.68228	5.94457	6.7246	6.72727	6.4277	5.80651	5.82279	6.4034
ADAR	76	8.0087	8.79398	8.28731	8.42219	8.14048	8.10798	8.61573	8.13019	8.23017	8.01704	8.28878	8.18824	8.32401	8.32269	8.79398	8.13279	8.15042	8.4808	8.0087	8.24058	8.39833	8.33374	8.32526	8.28711	8.46252	8.3338	8.18421	8.34993	8.10316	8.28945
PEMT	-1	4.77349	4.80296	4.75032	5.50301	5.14324	4.54458	5.24636	5.50301	5.39293	5.00663	5.13633	4.82592	5.15379	5.48777	4.54458	5.42528	5.32695	4.99545	4.56122	4.88082	5.03281	5.10507	5.08984	5.16657	4.81382	5.04214	5.37926	5.24305	4.84177	4.81792
PIAS3	19	5.37065	5.60142	5.72135	5.75798	5.81385	6.06645	5.62985	5.72512	5.86201	5.376	6.0676	5.6766	5.7923	5.59295	5.39328	5.63251	5.59151	6.0676	6.04855	5.56737	5.66438	5.93459	6.05058	5.91377	5.72065	5.7981	5.37065	6.04712	5.80554	5.55821
ST3GAL6	-1	7.59926	7.22094	6.80013	6.6631	7.61418	7.1697	6.27018	6.91981	7.14755	7.61064	5.93014	6.30619	7.22615	5.8934	7.35388	7.55054	7.54751	6.71345	7.292	7.05766	6.56717	6.99011	6.9764	7.23612	7.31376	7.27144	5.8934	7.13398	7.61418	7.29719
NDC80	-1	5.97205	5.76229	6.38271	5.72443	4.88313	4.64543	5.9676	6.87537	5.38985	5.45586	5.17416	6.45092	4.85682	5.28375	6.48391	6.28438	6.32705	5.22352	4.68663	4.97866	6.71862	6.08013	4.64543	6.1693	4.86629	4.71388	6.87537	5.47841	4.85751	5.05938
CPQ	-1	6.11754	6.58744	5.93377	5.00641	5.78383	6.83155	5.33428	4.94178	4.91974	5.57971	5.74785	5.86643	6.83155	4.88012	5.9977	5.24102	5.2456	5.61335	6.73633	6.5577	5.5342	5.13961	5.95463	5.55369	6.19096	6.12364	5.08386	4.88012	6.50264	5.51297
WFDC2	-1	4.20458	4.09664	4.4076	4.28341	4.41532	3.25941	4.48466	2.27889	3.35234	3.58828	3.96932	4.39778	4.3299	4.73221	3.42764	4.71415	3.5337	3.17545	2.27889	4.08356	4.73221	2.54419	4.14116	3.43094	3.46163	3.71833	3.28399	2.39807	4.63102	4.48243
SPAG11B	-1	2.02245	3.96416	3.98595	2.93747	3.95088	2.96368	4.4727	3.96434	4.1622	3.98829	3.84305	3.70004	3.65058	3.71998	2.17796	3.83148	3.46793	3.68278	2.02245	3.99739	4.22461	4.37538	4.41609	3.09012	3.83639	3.22424	3.38358	4.4727	2.21693	2.33992
BASP1	65	8.11379	9.02773	5.23746	5.23746	7.8245	5.48271	6.30496	8.1865	7.64483	8.2321	7.50403	6.54532	8.41715	6.71029	6.75027	5.56068	5.2571	7.35019	9.02773	9.00774	8.84581	7.3571	8.57692	7.85197	6.14314	6.01399	7.46764	8.62237	7.28656	7.26177
CDS1	-1	3.24795	3.56265	2.00787	3.65514	1.9678	2.46437	3.6913	3.534	4.14772	3.29941	3.8932	1.89917	3.37243	3.6808	2.93706	3.14826	2.57049	4.39443	2.97695	1.89917	2.90276	4.17468	3.69185	3.33673	3.0719	3.05564	2.7096	4.39443	2.9151	3.46689
RAPGEF3	-1	2.47099	2.0928	2.0754	3.86842	2.44543	2.02703	2.40052	3.48333	3.9325	2.23999	2.48462	3.9325	1.97176	2.72085	2.45513	2.47499	2.31692	2.74632	2.54621	1.86937	2.64596	3.8826	3.71113	2.96828	3.53863	3.59708	1.86937	3.11044	3.2515	2.14294
YAP1	1	2.64237	2.25629	3.11865	3.12308	2.84519	3.11514	2.9387	1.19941	3.969	2.68485	3.40354	2.87218	3.0845	1.19941	2.74638	2.1903	1.43585	3.83268	3.85716	2.83758	3.13727	3.32104	3.68028	3.60605	2.87204	2.72198	2.4455	3.969	2.89683	2.66968
SPON2	-1	5.04523	4.71623	5.35626	5.7062	4.79931	4.35519	4.50336	4.57302	5.48889	4.20191	5.70597	4.15604	4.85451	5.18681	4.35283	4.35335	3.31701	6.01075	3.33136	3.31701	5.15709	5.49316	5.34429	6.01075	5.32763	5.67335	3.91717	5.70344	5.36707	4.01284
SPON1	-1	3.51029	2.69548	3.53646	3.55425	3.74863	2.53412	3.50927	4.45829	4.06886	3.13397	4.037	3.16885	3.11648	2.49516	3.68816	3.19995	2.49516	3.90896	2.84623	3.31234	3.96513	3.79912	4.35018	3.51558	3.16281	3.59076	3.74298	4.45829	2.79577	2.70151
PRMT5	78	6.55916	6.23089	6.32287	7.32952	7.08853	6.48639	6.87535	7.33326	7.0545	7.02294	6.83855	6.96504	6.52553	7.33326	6.89833	7.20482	7.17479	7.25193	6.23089	6.34285	6.69592	6.53469	6.49944	6.88709	6.39456	6.2686	7.24567	6.52706	7.04032	6.95046
CDSN	-1	2.14938	3.02702	1.60526	2.62704	1.71747	2.72556	1.79363	1.93652	2.47805	1.82824	1.98813	1.96172	1.82277	2.66279	2.3762	2.03917	1.81564	2.04332	2.83826	1.50967	1.50967	1.59735	2.42884	2.76297	2.47941	2.11079	1.64579	3.02702	1.77327	1.70941
TESK2	-1	6.68607	6.68487	6.33233	5.89457	5.58236	6.56623	5.58236	6.12847	6.01273	6.16465	5.79007	6.43681	6.21001	5.76394	6.25566	6.02037	6.06712	5.65801	6.68607	5.92487	6.03958	6.29637	6.01989	6.36765	5.96978	5.92837	5.58675	6.5914	6.33552	6.18448
CD2BP2	-1	5.74061	5.66677	6.05422	5.54699	5.81234	6.02833	5.98718	5.92083	6.17426	5.58011	6.13743	6.11953	6.17514	5.77409	5.54864	5.54699	5.64827	6.17093	5.97793	5.76483	6.24547	6.19604	6.03138	6.28061	5.78074	5.75122	5.58843	6.28061	5.83267	5.77826
UBAC1	-1	7.1149	7.42058	6.61127	6.80562	6.44933	7.46112	6.60509	6.90453	6.58029	6.94689	6.67124	7.15756	7.46112	6.60021	6.62862	7.08883	7.29197	6.44933	7.42068	7.03563	6.91936	6.54851	6.80664	6.77032	7.30741	6.88312	6.94367	6.61499	6.46809	7.06733
CDIPT	-1	8.46257	8.07153	8.53074	8.45802	8.64828	8.57359	8.49891	8.48349	8.44736	8.27337	8.60561	8.79917	8.66032	8.49221	8.29442	8.37246	8.33684	8.62492	8.79917	8.1866	8.67855	8.42508	8.07153	8.67946	8.7852	8.67182	8.58601	8.07679	8.60066	8.40347
PGRMC2	-1	6.19612	6.05812	6.52112	6.94156	6.97568	6.30459	6.75264	6.99687	6.85234	6.46668	6.75102	6.95861	6.30656	6.99687	6.45392	6.4157	6.38947	6.90108	6.05812	6.13526	6.35204	6.74317	6.41715	6.6547	6.90891	6.85539	6.79906	6.05872	6.77507	6.47158
ARIH2	-1	5.4887	5.74119	5.72518	5.96423	5.87691	5.79314	5.80737	5.80878	5.94191	5.53815	5.84336	5.55938	5.75315	5.99642	5.63565	5.6564	5.68643	6.01556	5.85889	5.67539	5.92687	5.89634	5.73198	5.83567	5.79316	5.83834	5.4887	6.01556	5.91943	5.70639
TUBGCP3	-1	6.3303	6.04748	6.37116	6.521	6.35414	6.43056	6.19977	6.09487	6.43686	6.49	6.21687	6.19908	6.14592	6.439	6.23063	6.4865	6.38312	6.3407	6.06654	6.17184	6.04748	6.55022	6.23784	6.45429	6.57199	6.57199	6.54419	6.15255	6.36178	6.22551
SEC24B	-1	7.6491	7.42885	7.64807	7.80541	7.59355	7.66901	7.64375	7.56708	7.52039	7.56891	7.29171	7.50107	7.57429	7.69412	7.6026	7.42316	7.60788	7.3381	7.51596	7.60216	7.4864	7.79901	7.63792	7.42542	7.72693	7.80008	7.73936	7.29171	7.80541	7.59284
CFDP1	-1	6.98343	7.28562	7.42469	7.16851	7.46235	6.78339	7.46235	7.21337	6.89217	6.945	7.44628	7.00269	7.39533	7.17382	7.03515	7.41178	7.31803	7.07032	6.78339	7.29399	6.97136	7.17889	7.2644	7.39426	7.41613	7.39406	7.2173	6.80467	7.02365	7.39943
TMEM147	-1	8.07868	8.19111	7.67306	8.20217	8.20313	7.62132	7.80367	7.87287	7.87621	8.14207	8.02456	8.38487	8.44757	8.47947	7.84976	8.07614	8.26621	7.9162	7.72478	8.27077	7.79622	7.71495	8.02355	7.75557	7.9988	7.9274	8.47947	7.62132	7.83506	8.20996
RBM14	27	5.05541	5.08771	5.51326	5.76976	5.51181	5.55732	5.28182	5.54899	5.68134	5.32493	5.87306	5.43979	5.13812	5.6005	5.44034	5.39925	5.39736	5.76233	5.33403	5.05541	5.83535	5.53402	5.67063	5.62002	5.32482	5.35928	5.31463	5.87306	5.45472	5.36651
LYPLA1	-1	8.77363	7.81534	8.64415	8.8209	8.63745	8.86	8.98864	8.74917	8.32195	8.75115	7.87697	8.85404	8.71167	8.88542	8.99477	8.99477	8.91121	8.42498	8.03201	8.32749	8.44739	8.37979	8.27735	8.26567	8.73841	8.66116	8.97466	7.81534	8.84049	8.77471
CDC42EP2	-1	2.98158	3.11513	2.21927	2.68304	2.6661	3.54338	2.5028	2.77295	3.17052	2.78704	2.26274	2.46478	2.49551	3.54338	3.02364	2.40253	2.21927	3.20062	3.28697	2.97352	3.2098	2.6647	2.83144	2.68802	2.43764	2.37909	2.93552	3.52037	2.91152	2.78155
EMG1	-1	7.40117	7.18508	7.29212	7.25635	7.78515	7.60844	7.45273	7.04674	7.49195	7.81198	7.62361	6.72577	7.64877	7.9066	7.51928	7.58738	7.83256	7.38773	6.72577	7.62722	7.50722	7.24602	7.65992	6.80067	7.29966	7.33886	7.4459	6.85414	7.08999	7.9066
IFI30	-1	10.0286	10.0477	9.60523	7.91951	8.08628	10.1265	9.7058	8.50743	9.40673	9.86666	7.65177	8.39127	10.2174	7.65177	9.55126	10.0946	9.33757	8.79242	10.2655	10.2655	9.1142	8.81255	10.1605	9.07601	8.67125	8.52397	8.55221	8.91541	9.64589	10.1687
C1D	41	6.60772	6.54863	6.64012	6.74458	6.63971	6.42991	6.78674	6.6007	6.95325	6.95325	6.26123	6.65404	6.31919	6.65879	6.92114	6.21693	6.59747	6.01591	6.57433	6.35768	6.45558	6.54401	6.7108	6.58879	6.65295	6.41094	6.64332	6.01591	6.18432	6.68112
OLFM1	-1	2.58944	2.03241	4.2164	3.7876	3.35937	5.61975	3.84327	2.21854	3.82708	2.23716	2.71957	3.42254	2.78519	3.48999	2.03241	2.96866	3.01306	2.2144	5.61975	3.09301	5.49215	4.77239	5.17798	3.69945	2.61218	2.43707	2.58043	5.59122	5.30907	2.6879
CD52	-1	8.85196	6.42068	8.19612	6.43611	7.54779	6.35344	8.88092	8.2678	8.2152	8.67215	6.65427	6.56588	8.88092	6.87676	7.88096	8.80503	8.68617	7.74855	8.31277	8.12602	7.51895	7.84364	7.50204	6.87663	7.76771	7.61297	7.78334	6.35344	6.89003	8.81968
TIMM17A	-1	6.82908	6.65699	6.76064	6.78261	6.6572	6.64039	6.55602	6.94402	6.70527	6.82112	6.71277	6.73475	6.43098	6.91675	6.94201	6.76336	6.83809	6.74336	6.43098	6.74294	6.5058	6.4475	6.83945	6.53998	6.60192	6.60183	6.94402	6.73033	6.57048	6.62517
N4BP2L2	-1	7.01418	6.85301	7.88574	7.92088	7.68592	7.32303	7.53653	7.35737	7.90928	7.36423	7.69874	7.35219	7.12624	7.55909	7.46997	6.85301	6.89961	7.96909	7.83955	7.16501	7.23488	7.61018	7.30464	7.81896	7.88201	7.96909	7.19101	7.29309	7.66948	7.22697
ZER1	-1	4.34763	4.59128	4.66353	4.72563	4.84418	4.80237	4.81215	4.41936	5.10914	4.63478	4.53931	4.4392	4.45663	4.94003	4.48305	4.13024	4.28809	5.13887	4.92164	4.41326	5.06072	4.70733	4.28551	4.49908	4.7391	4.84417	4.3643	5.13887	4.13024	4.14951
MCRS1	-1	5.60418	5.79634	5.78202	5.56787	5.73657	5.63798	5.67121	5.54084	5.69814	5.67169	5.86989	5.41369	5.87107	5.75018	5.81699	5.51986	5.82246	5.67963	5.58558	5.78991	5.85392	5.82541	5.53467	5.87107	5.44193	5.51914	5.42021	5.6533	5.41369	5.61127
LRRN2	-1	1.24931	1.6808	2.20437	4.78955	2.59725	2.01449	2.49349	4.78955	2.49235	1.67394	2.76964	1.35722	2.33985	2.76661	2.54922	1.24931	1.29865	2.29766	1.91313	1.91995	4.56813	2.96796	2.54642	2.81372	1.68188	1.94422	1.75994	3.93693	2.54094	2.34967
ACAA2	-1	4.25256	4.67746	4.20912	4.48372	4.55234	4.41324	4.29214	4.54223	3.88968	4.53739	4.36623	5.01932	4.93159	3.88968	4.49874	4.12449	4.23971	4.15556	4.30839	4.62698	5.01932	4.95584	4.09368	4.95007	4.58355	4.99462	4.40119	4.03655	4.48112	4.71626
CDX1	0	2.80289	2.32451	2.69615	2.61584	2.51991	2.43635	2.54913	1.97708	3.92771	2.75116	3.71493	2.53344	1.97708	3.92771	3.03218	3.58441	2.67991	3.04383	2.4363	2.90716	2.00492	3.06406	2.70194	2.33649	2.41148	2.56702	2.09661	3.90776	3.42727	3.11639
PPIE	29	5.88864	5.69917	6.11417	6.03834	6.11936	5.96293	5.9757	6.19499	6.08408	5.96665	6.08664	5.92486	5.90111	6.17609	5.93319	6.01041	5.9595	5.97245	5.78358	5.69917	6.05753	6.19499	6.05056	6.03619	6.10475	5.82462	6.10547	6.11478	5.70265	5.93702
VAV3	-1	6.14428	6.7558	5.70571	6.10108	5.94492	6.24314	6.33043	6.1612	6.7558	6.03524	5.78078	6.07221	5.87582	6.72409	6.30723	6.26292	6.43572	6.3871	6.06897	5.70571	6.21778	6.16239	6.06392	6.38929	6.06001	6.1498	6.62169	5.99555	6.13588	6.43735
TAB1	-1	4.54984	4.28208	4.98476	4.85744	4.38184	5.13584	4.72951	4.65065	5.15411	4.88415	4.69692	4.76781	4.74947	4.87861	4.45715	4.50794	4.47016	5.03721	4.53915	4.28208	4.96593	4.97302	5.20072	5.25109	4.65639	4.80271	4.31262	5.25109	4.76793	4.83543
ECI2	-1	6.72426	6.76346	6.95752	6.75455	6.97346	6.24121	6.94938	7.02323	6.77763	6.64423	6.60717	6.3835	6.56909	6.88981	6.72743	6.57743	6.43901	6.32825	6.87861	6.66572	6.81994	6.92962	6.38231	6.70289	6.8534	6.97348	7.02323	6.24121	6.67981	6.55218
HAX1	-1	7.46833	7.77158	7.57694	7.5095	7.45939	7.59569	7.64868	7.61878	7.50636	7.76093	7.44407	7.27555	7.4805	7.77158	7.49544	7.39661	7.63609	7.42646	7.27555	7.57758	7.57293	7.62467	7.76437	7.34961	7.331	7.33056	7.67302	7.43159	7.32841	7.5069
GPNMB	-1	10.3463	10.367	8.84697	6.87258	6.6645	6.10446	9.13487	8.06223	9.22821	9.4745	7.47688	5.91249	10.3076	5.91249	9.23645	9.33633	9.05453	8.51192	8.44043	10.367	7.6372	6.8377	9.31034	8.4302	8.02761	7.61501	6.87706	6.79642	9.76868	10.0013
BAIAP2	-1	5.29135	5.65291	3.72964	4.86422	3.72964	4.28109	4.63517	4.60368	4.75854	4.98575	4.6547	4.86454	5.65291	3.80582	4.29509	5.06698	4.94969	4.3081	5.58199	5.20484	4.5592	4.17012	5.16891	5.16553	4.03565	4.04318	4.36141	5.55294	4.10411	5.12144
MAD2L2	-1	6.27819	6.09898	5.95667	6.40308	6.49557	6.90856	6.33726	6.42827	6.46772	6.65215	7.01314	6.2416	6.47885	7.00865	6.23136	6.49274	6.32576	5.92983	7.01314	7.00248	6.22266	6.65025	6.47017	6.08091	6.04531	6.02487	6.93666	5.92983	6.24278	6.45374
CDX2	1	0.999828	3.32517	3.07851	2.40602	0.745819	1.15247	2.25473	1.21324	2.81558	1.10884	1.71899	1.32417	0.935683	0.727217	1.70663	2.63879	2.24072	3.08512	2.64847	2.78914	1.79086	3.32517	2.15632	2.49816	2.18241	0.727217	3.00943	3.01552	1.80727	1.85133
TACC3	60	5.98702	6.05239	6.54898	6.87693	6.07487	6.03591	6.577	6.67741	6.35528	6.13735	6.45016	6.18756	5.87182	6.14523	6.07466	6.15067	6.40055	6.44264	6.23094	5.87182	6.87326	6.46586	6.03861	6.87693	6.47154	6.37936	6.42746	6.48131	5.98461	5.93939
MERTK	17	6.57983	7.26435	5.81185	4.67462	5.24923	5.19908	5.96024	5.66724	6.05378	6.15225	4.60671	5.81688	6.74065	4.60671	5.10294	6.37741	6.5397	5.59439	7.26435	5.65701	5.88819	5.5396	5.63051	6.1124	5.19561	5.31343	5.64388	6.22853	4.9558	6.88771
CLEC10A	-1	6.56496	6.45126	5.01311	3.17008	3.51842	7.57841	5.81848	4.88332	3.10672	7.50143	4.82001	3.92052	6.31922	2.9279	5.78425	6.35478	6.43684	5.70401	6.56663	7.57841	6.98146	5.67952	7.32694	4.90641	2.9279	3.77803	5.14674	6.66097	6.94514	6.60544
SLC30A9	101	7.5683	7.07018	7.63956	7.48233	7.64255	7.07569	7.60689	7.75681	7.53793	7.41304	7.52445	7.27963	7.16716	7.70778	7.55829	7.5822	7.56694	7.52628	7.07496	7.2861	7.10127	7.35371	7.13277	7.48126	7.75681	7.63663	7.65848	7.07018	7.56119	7.34512
PIBF1	-1	6.43431	6.15778	6.15786	6.7858	6.64096	6.46962	6.2302	6.53784	6.69431	6.48643	6.76281	6.79021	6.21095	6.69854	6.58402	6.62211	6.54054	6.53158	6.13888	6.293	6.13888	6.58327	6.23662	6.70373	6.43057	6.68794	6.79021	6.3673	6.58902	6.47327
PPIH	-1	7.43465	7.39639	7.62281	7.36376	7.77376	7.40417	7.7927	8.13191	7.34349	7.67323	7.94719	7.93458	7.46234	8.11906	7.69038	7.67861	7.93268	7.58598	7.31953	7.34142	7.89087	7.53168	7.54674	7.2069	7.53255	7.49166	8.13191	7.2069	7.27476	7.65163
COG5	-1	6.4496	6.40426	6.07116	6.57701	6.35597	6.03201	6.20332	6.03961	6.41242	6.41163	6.37883	6.34873	6.11626	6.56043	6.44468	6.52913	6.44283	6.32992	6.08292	6.4079	6.00217	6.40495	6.16915	6.1845	6.57701	6.46693	6.19839	6.00217	6.41751	6.34017
ZNHIT1	35	7.26215	7.5722	7.81719	7.36515	7.53982	7.37575	7.62038	7.56191	7.29378	7.5173	7.81719	7.36546	7.58018	7.51504	7.31984	7.68787	7.80955	7.38376	7.26215	7.32431	7.48293	7.49351	7.46801	7.64153	7.47429	7.43581	7.40922	7.27836	7.35855	7.71156
FST	3	5.15509	4.08604	2.48569	3.81996	4.66287	3.82515	2.53265	2.8287	4.33046	4.93597	4.64988	5.19244	4.83969	3.89678	2.48569	4.93976	4.72784	4.74204	3.70183	3.94104	3.49927	4.10161	4.77847	3.53797	3.3815	3.91514	3.73573	5.19244	3.18906	4.42792
TIMM44	-1	5.14761	5.12289	5.37651	5.76085	5.50244	5.35076	5.40874	5.62272	5.89582	5.51011	5.39224	5.41442	5.52711	5.9149	5.44573	5.18138	5.3527	5.68794	5.27129	5.23995	5.46924	5.51745	5.92214	5.3575	5.1964	5.30613	5.12289	5.92214	5.24413	5.39025
CDX4	0	3.2931	2.4335	1.68799	3.57618	3.79628	2.9628	2.36161	1.43457	1.90681	3.43674	3.84095	2.46037	2.1986	3.4116	2.29214	1.43457	2.82142	2.42937	2.12775	3.20008	3.26189	3.84095	3.72233	2.03509	1.55216	3.80572	1.55599	2.80156	2.85944	3.52024
PFDN6	-1	6.41239	5.99899	6.2777	6.46081	6.66557	6.3595	6.326	6.80109	6.5366	6.53162	6.63122	5.99899	6.55566	6.80109	6.32295	6.71979	6.59165	6.79262	6.01449	6.56867	6.50912	6.67581	6.56563	6.26251	6.06429	6.09482	6.46185	6.64027	6.35924	6.50875
ZNF238	66	5.47191	5.16598	6.07245	5.30542	5.38474	5.51851	5.19538	5.51074	5.47055	5.10473	5.8274	5.31969	5.40993	5.06949	5.42837	5.06949	5.17128	5.61487	5.69357	5.48709	5.46394	5.93897	6.06537	5.69583	5.47706	5.65946	5.2947	6.07245	5.54089	5.13689
HMGN4	-1	8.16569	8.111	8.3416	8.0243	8.35205	7.95741	8.18872	7.96986	7.91126	8.11964	7.8325	8.21216	8.05506	8.35205	8.31622	8.02795	8.14448	8.17678	7.89612	8.25529	8.11538	7.82253	8.00782	7.85032	8.17391	8.06854	8.07951	7.82253	8.14272	8.07255
TADA3	-1	4.7164	5.15648	5.31148	4.75135	5.0607	5.08422	5.39787	5.39305	5.02129	4.71648	5.39597	5.00167	4.92138	4.85118	5.11693	4.75822	4.91499	5.03509	5.38906	4.92882	5.44202	4.9486	5.44202	5.42261	5.07669	5.16955	4.85699	4.7164	5.10216	4.92723
TRIM38	39	6.93054	7.41664	7.05448	6.8718	7.01077	7.21167	7.0169	6.66988	6.99366	6.88026	7.05457	6.94152	7.08745	6.63295	7.07986	6.75838	6.76324	7.16663	7.41664	7.20266	7.11085	6.82625	7.03763	6.95671	6.91074	7.02509	6.63295	7.21307	7.35813	6.82376
SLC25A17	-1	5.39895	5.2731	5.51336	5.88207	5.64835	5.35828	5.92058	5.79592	5.89059	5.56979	5.92436	5.95042	5.6842	5.76284	5.33253	5.42626	5.4108	6.03369	5.35295	5.30745	5.64454	5.67071	5.6898	5.9939	5.69079	5.59816	5.2731	6.03369	5.5661	5.50774
SLC9A6	-1	7.66613	7.81463	7.17442	7.37772	7.2053	7.79216	7.01143	7.07617	7.34438	7.40682	6.9581	7.23606	7.77579	7.17679	7.46684	7.2814	7.36802	7.28089	7.81463	7.43221	6.9581	7.00779	7.5973	7.40842	7.22974	7.14862	7.131	7.3933	7.38445	7.72373
CLGN	-1	2.09502	4.2826	4.00074	3.7861	5.42896	3.51329	4.29346	5.44831	4.43328	2.75515	3.32059	3.72991	2.63956	2.51623	3.89253	2.79144	2.85269	2.09502	3.48294	4.6815	5.44831	4.92169	4.98182	5.1134	3.11718	3.37197	4.38466	4.8539	4.95018	2.51817
EIF3M	-1	8.67901	8.01004	9.09185	8.95599	8.99016	8.57686	8.86888	8.89102	8.85223	8.84091	8.53602	9.09185	8.21134	9.06451	8.92961	8.71872	8.68691	8.05879	7.98057	8.50985	8.56961	8.91601	8.44866	8.90574	8.82782	8.8186	8.82283	7.98057	8.93102	8.81304
HOXB13	10	1.06834	1.08968	1.9753	1.85268	2.71436	1.57106	2.514	1.48554	1.51349	1.78758	1.71301	1.01096	1.65651	1.95243	1.74614	1.70118	0.939306	0.939306	2.28478	1.30144	1.94073	2.71436	2.17202	1.33437	1.80862	1.25261	1.27187	2.04522	1.44855	2.34018
NXF1	-1	7.15074	7.02062	7.28964	7.66939	7.51698	7.42571	7.07982	6.98355	7.68665	7.44434	7.89573	7.57303	7.25116	7.42385	6.98355	7.10567	7.15776	7.72522	7.68353	7.37942	7.5429	7.23605	7.17235	7.88055	7.61317	7.53783	7.16628	7.89573	7.05849	7.30513
SEC23B	-1	7.44296	7.26274	7.10419	7.05997	7.05883	7.45772	6.97996	6.68314	7.08303	7.40684	7.14959	7.15407	7.10426	7.21971	7.08824	7.45046	7.42032	7.06649	6.68487	7.45772	7.09894	7.026	7.32793	6.97958	7.18649	7.18762	7.24726	6.68314	7.19253	7.36538
SEC23A	-1	7.23335	6.72532	7.00442	7.15834	7.21752	7.11383	7.0512	6.70599	6.95807	6.99218	6.63409	6.75712	7.00029	6.8477	7.03771	6.71767	6.79876	6.59714	7.00864	6.93181	6.63978	6.82611	6.99574	6.75732	6.99107	7.00179	6.87992	6.59714	7.23335	6.85393
C1orf61	-1	4.14821	4.14671	4.51572	4.53652	4.02166	4.95513	4.95112	3.79926	4.97317	4.2827	4.97317	4.57711	4.51877	4.16206	4.34346	4.7567	4.04108	4.64594	4.53416	4.35375	3.58407	3.83609	4.48485	4.75851	3.54794	4.45737	4.31547	3.54794	4.66001	4.06621
CAP2	-1	3.17548	2.95673	2.42191	1.52367	3.22885	3.64219	1.2914	2.87704	3.34522	3.13573	2.40687	2.21111	1.4728	1.90185	3.46535	1.2914	2.97652	2.00923	3.28687	3.1314	2.28826	3.58338	3.512	3.27725	3.01535	2.61833	2.82096	3.64219	2.45847	2.45358
CAP1	-1	9.41278	9.555	9.33523	8.91202	9.11118	9.74193	9.22458	9.31452	9.12848	9.37426	9.45128	8.96075	9.5841	9.24929	9.30853	9.64591	9.45031	9.19952	9.74193	9.40347	9.30967	9.14594	9.53644	8.91202	9.29236	8.9642	9.27334	9.16366	9.31559	9.5554
CREB3	13	6.19072	6.53901	5.91888	5.60436	6.07721	6.43166	6.44112	6.10116	5.67235	6.30405	6.01256	5.76029	6.43357	5.95298	6.06762	6.1954	6.2673	5.79322	6.53901	6.30716	6.18206	5.71181	6.11171	5.60436	6.17683	6.00164	5.93769	6.13877	5.62174	6.41635
LRRC41	-1	5.73607	5.9193	5.8982	6.13335	5.95638	5.4061	5.99185	6.35526	6.13785	5.79925	6.25378	5.92959	5.76581	6.23112	5.44733	5.73752	6.00077	6.2809	6.35526	5.80934	6.03768	5.86678	5.76775	5.91327	5.93097	6.04189	5.95863	5.4061	5.49282	5.97891
CEACAM5	-1	3.88367	3.50874	4.25814	4.54172	4.07622	4.66969	4.55431	3.95447	5.18724	3.87816	5.0409	4.55696	3.63838	4.41446	4.96756	4.03942	3.5244	5.03527	3.92693	3.58532	4.41107	4.61233	4.82701	3.51188	4.30394	4.46364	3.50874	5.18724	4.50532	4.40729
VTI1B	-1	8.06645	7.69723	7.67373	7.17609	7.5074	7.46009	7.6325	7.7378	7.31341	7.67312	7.44672	7.37139	7.91539	7.17609	7.53603	7.71096	7.72773	7.32215	8.04619	8.06645	7.91155	7.66667	7.39892	7.2638	7.5086	7.23461	7.35327	7.42081	7.8016	7.93773
CRTAP	-1	6.40114	6.35082	6.39578	5.96175	6.19134	5.99757	6.08783	5.96023	6.38505	6.18065	6.36033	6.55459	6.55459	6.00101	6.28024	6.09046	6.19672	6.05154	6.12046	6.5354	6.18836	6.3692	6.08909	6.46133	6.42624	6.3955	6.35329	5.96023	6.13201	6.15644
SYNCRIP	76	7.35608	6.85901	7.22273	7.43616	7.43571	7.43782	7.30484	7.8145	7.19442	7.63328	7.3754	7.36455	7.32463	7.71497	7.80279	7.56883	7.60013	7.28982	6.76973	7.40408	7.48427	7.33906	7.19467	7.09237	7.31669	7.33263	7.8145	6.76973	7.49652	7.58361
VAT1	-1	7.74778	7.60533	6.363	6.21207	7.53203	6.21207	7.06408	7.04482	7.44898	7.53196	7.80143	7.56055	7.83123	6.62229	7.16473	7.20886	7.4987	7.54913	7.83123	7.6965	6.64599	6.44884	7.05529	7.74107	7.63722	7.54315	6.45726	7.25009	6.30088	7.35548
STK25	-1	5.97931	5.98889	5.86696	6.35502	5.98621	6.21758	5.90898	5.66875	6.11877	5.66875	6.621	6.48537	6.31684	5.91238	5.76574	6.01979	6.04613	6.25131	6.66872	6.14498	6.19168	5.80224	6.0574	6.47171	6.04486	5.96269	6.04434	6.66872	5.73655	6.06199
ENOX2	-1	5.70589	5.85709	5.63318	5.66366	5.93982	5.98831	5.69529	5.48168	5.83777	5.81488	6.0074	5.62334	5.81345	5.75495	5.65328	5.85335	5.79966	5.69116	5.50292	5.73455	5.48168	5.99081	6.0074	5.68037	5.97092	5.95466	5.97297	5.79125	5.6801	5.79487
UNC13B	-1	4.30452	5.11459	5.23828	3.86443	6.00714	5.38838	5.13193	5.39363	4.41229	3.83101	5.3567	5.16134	4.3222	3.83101	5.87619	4.22846	4.36747	4.93983	6.00714	3.84336	5.00669	4.35011	5.37309	4.82377	4.77295	4.60237	4.65074	5.98595	4.7498	4.44252
CARM1	61	5.61147	6.02946	5.40416	5.75796	5.69673	5.48588	5.64612	5.70385	5.41965	5.40011	5.46176	5.76708	6.08422	5.56662	5.35941	5.73806	5.44638	5.60528	6.10099	5.9359	5.7058	5.73909	5.63441	6.12614	5.50336	5.4746	5.49299	6.12614	5.35941	5.41843
NCOA2	20	4.07851	4.11605	3.80407	3.56408	3.95882	3.56408	4.28877	4.24146	4.76018	3.93472	4.00363	4.32385	4.2866	4.01123	3.99192	3.61493	3.84825	4.70658	4.20576	3.77352	4.11146	4.65656	4.57414	4.59689	4.48312	4.39946	4.07836	4.76018	4.39867	3.80906
ADARB1	24	4.22533	4.44427	4.91875	5.22452	5.38354	4.596	5.13275	4.57366	5.66227	4.34789	5.34718	5.19899	4.363	5.36877	4.22533	4.47382	4.54011	5.6416	5.00783	4.91365	5.19929	5.19635	4.82705	5.68946	5.20231	5.19195	4.6608	5.68946	4.71274	4.41052
SEMA6C	-1	1.38551	2.42743	1.88848	2.1492	1.75652	1.80538	2.63538	2.41611	2.2465	2.17005	2.75812	1.8306	2.00283	2.56029	2.41223	2.27812	1.38551	1.90494	2.62047	1.50172	2.68156	1.84309	2.33755	2.82606	2.24413	1.81381	1.74864	2.82606	1.93926	2.78137
SEMA6B	-1	4.67646	5.01644	3.81849	4.33383	4.28551	5.14728	4.14821	3.87091	3.68734	4.70775	4.54765	4.07965	5.22642	3.68734	4.29732	4.74433	4.41313	4.20225	5.22642	4.68353	4.55282	4.05777	4.48297	4.7191	4.05781	4.27224	3.79071	5.01135	4.39311	4.89666
SEMA4F	-1	3.94353	4.7478	4.42174	4.11399	4.34533	4.57109	4.75588	4.54313	4.64225	3.86821	4.37875	5.11796	4.41626	4.26969	4.51562	3.90143	3.86821	4.37494	4.87122	3.9944	5.19245	4.63243	4.91461	5.04065	4.56436	4.28337	4.32971	5.19245	4.33122	4.12103
SEMA4D	-1	5.58774	5.96653	6.25039	6.18537	6.04058	6.13242	6.24779	6.05196	5.95068	5.18533	5.74622	6.01197	5.72695	6.11388	5.50365	5.18533	5.35391	6.46816	6.0911	5.3886	6.46816	5.77712	6.34384	5.8126	5.61148	5.41879	6.12924	6.44069	6.15864	5.21175
SEMA4B	-1	5.08294	4.96281	5.39217	5.3268	4.93966	4.8678	4.71031	5.27117	4.19756	4.70989	5.7445	5.33837	5.7588	4.19756	4.75873	5.13739	5.23401	5.35099	5.76136	4.96132	5.49605	4.7719	4.82401	5.07013	5.12704	4.92976	4.36241	5.76136	4.30272	4.97148
CEBPA	143	8.15329	7.86161	9.21446	8.68003	8.48941	8.37104	7.75801	7.75801	8.77598	8.30941	9.21446	8.5158	8.7924	9.10347	8.23946	8.12939	8.26113	8.76986	7.797	8.57619	7.90159	8.94309	8.27362	8.58399	8.45243	8.44458	8.56389	8.47338	8.09647	8.17665
SEMA3C	-1	3.34473	4.88095	4.10452	2.93291	3.88996	3.49433	5.16429	5.68566	4.84958	3.56876	5.18288	3.94017	3.50337	3.76826	3.49999	3.26967	2.93291	4.71632	5.68566	5.54648	4.84278	4.91074	4.21122	4.40157	4.46611	4.58497	5.40392	5.30385	3.39053	3.40255
APPBP2	-1	6.89899	6.75844	6.68681	6.98612	6.84691	6.66142	6.7805	6.92387	6.5817	6.62685	6.83604	6.99638	6.71522	6.91833	6.99638	6.69889	6.80735	6.85832	6.45788	6.78309	6.72958	6.73489	6.68631	6.55441	6.87096	6.94922	6.83637	6.45788	6.95848	6.7304
MYBBP1A	35	4.46448	4.64044	4.76923	5.56549	5.22302	5.28509	5.26023	5.12839	5.40117	4.9206	5.61748	4.87088	5.34053	5.58445	4.92305	4.85382	5.04665	5.56449	4.40394	4.40394	5.1802	4.67493	5.1873	5.15949	4.50496	4.72921	4.6893	5.61748	4.75724	5.2173
FBLN5	-1	1.62234	4.79944	2.55102	3.57685	3.32329	0.875496	3.48988	4.79944	3.97084	1.88937	2.51341	0.903156	2.48866	0.87639	4.54442	3.72695	3.18993	0.875496	3.59948	3.13009	4.34328	1.26841	4.23284	2.27342	1.29941	2.81565	3.95854	4.59708	3.02412	1.44529
CIB2	-1	3.52322	3.52113	4.07565	4.09699	3.83715	2.89516	4.437	4.13562	3.13156	3.76348	4.15954	4.13855	3.26745	3.97938	4.10863	3.47571	3.69436	4.10253	4.55731	2.89516	4.19872	3.92325	3.00007	4.27429	3.75612	3.65783	3.53936	4.55731	2.9985	3.59454
CIB1	-1	7.71351	7.85559	7.93205	7.4404	7.86604	7.49063	7.37531	7.57742	7.67211	7.67482	7.92849	7.9064	7.93205	7.50923	7.5454	7.68232	7.8355	7.66777	7.68601	7.82335	7.37862	7.36199	7.81738	7.48759	7.60538	7.62967	7.73123	7.73545	7.36199	7.71559
CEBPB	37	9.01891	9.55133	8.34377	8.28675	8.49556	9.45122	8.53162	8.1794	8.94185	9.09082	9.65324	8.4845	9.57448	8.1794	8.55411	8.98099	8.94835	8.77918	9.65324	9.44668	8.71963	8.48305	8.93198	9.04533	8.69963	8.78708	8.65929	9.37721	8.6574	9.07041
ZNF211	31	6.04837	6.24261	6.15807	6.28595	6.26073	6.08764	6.18807	6.10454	6.34724	6.03902	6.6513	6.61129	6.15611	6.31214	6.23711	6.03902	6.06351	6.55971	6.28053	6.28553	6.35191	6.42834	6.18027	6.63093	6.6513	6.53465	6.36111	6.65065	6.26012	6.11344
DDX17	13	5.85595	6.0023	6.483	6.42262	6.49491	6.14894	6.32364	6.13357	6.14105	5.785	5.785	5.89232	5.99992	6.32087	6.13372	6.41188	6.07335	6.49388	6.80117	6.53606	6.38885	6.781	6.1175	6.80117	6.56203	6.55213	6.27243	6.60993	5.99203	5.84798
DEAF1	98	5.251	4.99133	5.24647	5.9802	5.81781	5.29395	5.6413	5.96957	6.10292	5.39858	5.92903	5.69337	5.62378	6.10292	5.33316	5.09061	5.3136	5.56489	5.62927	5.50277	5.62744	5.19845	5.16301	5.25725	5.56238	5.5788	6.04547	5.72317	4.99133	5.4307
CHERP	-1	5.99607	5.86286	6.07639	6.31379	6.23868	6.23219	6.14557	6.16299	6.28056	6.25274	6.29529	6.40432	6.03257	6.21714	6.10811	6.08788	5.89839	6.39412	6.105	5.86286	6.21181	6.21036	6.29472	6.23732	6.20416	6.20439	5.93981	6.40432	6.05341	6.21479
KAT5	51	6.26276	6.08242	6.16404	6.17561	6.35066	6.00733	6.1978	6.08923	6.52563	6.1498	6.34679	6.42444	6.20685	6.06002	6.2331	6.23243	6.20641	6.24058	6.47074	6.09426	6.08718	6.21056	6.21286	6.56829	6.365	6.22201	6.00733	6.56829	6.03093	6.17791
HYOU1	-1	6.92728	6.62016	6.2658	6.94055	6.77957	7.1771	6.65094	6.63264	6.55851	7.15602	6.92318	6.62818	7.12662	6.72823	6.38465	7.06458	7.1771	6.96682	6.79486	7.0435	6.78887	6.24136	7.14057	6.53092	6.24136	6.24161	6.42004	7.09975	6.71327	6.99412
IPO8	-1	5.153	5.53623	5.25145	5.42498	5.79253	5.30679	5.72903	5.37716	5.54432	4.99165	5.81895	5.35763	5.23615	5.63647	5.55092	5.32518	5.21146	5.87774	5.2724	5.39363	4.99165	5.09017	5.85104	5.87774	5.25521	5.60173	5.61182	5.87675	5.51617	5.54896
NOP56	-1	7.45191	7.22225	7.55628	7.91862	7.73975	7.43617	7.73683	7.41043	7.7293	7.73112	7.49095	7.62057	7.40579	7.91862	7.61681	7.75271	7.65036	7.53773	7.22225	7.33839	7.57423	7.60788	7.50285	7.58293	7.37348	7.45057	7.86975	7.5903	7.35389	7.5861
NEBL	-1	3.19654	2.6926	2.07117	3.39782	3.13167	3.47664	3.67242	3.15736	4.04102	3.4414	3.65615	2.91797	3.50159	2.71621	3.33463	2.92358	2.91135	3.99305	3.54169	2.30355	2.10514	3.98963	4.05333	3.69583	3.25216	3.35184	2.07117	4.05333	3.42452	3.20011
CEBPD	77	8.64315	8.30176	7.54342	8.54696	6.86463	8.95556	6.96811	7.02871	7.11345	8.87503	8.14545	7.95413	8.95556	6.86463	8.07298	8.44163	8.3819	7.20785	8.89611	8.20027	7.32607	8.15442	7.73435	8.06694	8.2031	8.2088	7.48935	7.81855	8.35908	8.05515
PITRM1	-1	6.25525	6.47806	6.39523	7.27425	7.33623	6.31917	6.95299	6.76334	7.13721	6.84835	7.01321	7.086	6.9084	7.41759	6.65206	6.25525	6.36834	7.41759	6.68431	6.96853	6.97292	7.1104	6.92061	6.98464	6.99891	6.89445	7.29922	6.91529	6.6068	6.70995
ATG7	-1	6.50484	6.74809	5.78688	5.59545	5.92198	6.49623	5.52611	5.53868	6.0215	6.1841	6.30451	5.6704	6.74809	5.72777	6.09046	6.12267	6.19513	6.26132	6.67366	6.34415	5.77395	5.52611	6.24463	6.22181	5.87651	5.86106	5.53592	6.69016	5.71919	6.36285
SSSCA1	-1	5.26222	5.67476	5.65197	5.94008	6.02745	5.79971	5.91381	5.87486	5.73165	5.87069	5.75748	5.98527	5.85152	6.0296	5.92664	5.80558	6.12292	5.6913	5.0349	6.11894	6.12292	5.99015	5.56003	5.12688	5.4386	5.52023	6.06279	5.0349	5.60668	6.04639
RNASEH2A	-1	6.80884	6.48915	6.69216	7.13357	7.03523	6.35359	6.77149	7.36335	6.48143	7.11901	7.2662	7.02429	6.47245	7.22063	7.11336	7.15254	7.31648	6.59787	6.35359	6.43274	7.03492	6.64292	6.65412	6.48882	6.59222	6.41395	7.36335	6.62986	6.38666	6.711
LEPREL2	-1	1.83428	2.18231	1.90314	1.85171	3.84063	1.37626	3.5713	1.7488	4.11108	2.03139	2.51658	1.85733	2.65977	1.75604	1.90504	1.75293	1.94868	1.84253	1.35616	2.32241	2.54478	3.17506	4.11108	2.20754	3.05784	3.41333	1.35616	3.93656	2.09509	1.88261
UBD	-1	4.77918	4.68497	4.39398	2.29503	1.38214	2.65014	2.28243	2.57903	2.52813	2.15564	4.37229	1.35069	1.74631	1.35069	2.17416	5.04527	4.89089	3.02146	1.53447	6.41734	6.25893	4.86459	5.8081	3.17266	2.14114	2.14904	3.27654	3.68156	6.41734	1.39526
BATF	45	5.99369	6.44688	6.38672	6.01172	6.08885	6.5197	6.43191	6.23501	6.41549	5.88854	5.94733	6.61317	6.00876	6.39542	6.05443	5.87263	5.87263	6.0616	6.61317	6.34051	6.56822	6.43879	6.59306	6.50277	6.36737	6.37065	6.22958	6.5399	6.10255	6.01677
GLRX3	-1	7.56465	7.43936	7.22813	7.4134	7.5625	7.31607	7.1787	7.609	7.11441	7.72793	7.36593	7.34785	7.16767	7.55603	7.60808	7.82695	7.78731	6.79464	7.4618	7.40337	7.36413	7.20473	7.30135	6.79464	7.07698	7.11101	7.7967	6.79976	7.26502	7.82695
CEBPE	76	5.30762	5.48837	4.55256	4.17779	5.27947	4.45752	4.47482	4.6632	5.51704	5.92512	4.67091	5.49644	5.67523	4.17321	5.50156	5.14413	4.92476	4.17321	5.10595	4.28619	4.76962	5.03165	5.54985	5.92512	4.81089	4.9856	4.44572	5.87012	4.59399	5.67542
DCTN2	-1	7.3942	7.4579	7.64264	7.23675	7.24852	7.33586	7.64264	7.24046	7.16797	7.18538	7.3477	7.39942	7.46764	7.10808	7.12993	7.58306	7.49506	7.49156	7.61152	7.37113	7.48833	7.48357	7.51374	7.50296	7.58036	7.3516	7.18861	7.45815	7.10808	7.39724
ANP32B	-1	9.23687	9.0155	9.73741	9.66826	9.3362	9.04078	9.81336	9.55109	9.48003	9.46761	9.31308	9.33923	9.29117	9.87488	9.34524	9.4781	9.30877	9.45512	9.03939	9.36647	9.82879	9.87488	9.08489	9.0155	9.08157	9.10268	9.66687	9.11449	9.31253	9.52279
HBXIP	-1	8.33715	8.28514	8.2323	8.0477	8.52112	8.13036	8.30865	8.42102	8.36931	8.54353	8.23207	8.22849	8.36434	8.54353	8.32325	8.36853	8.42343	8.17481	8.1813	8.39524	8.13909	8.28928	8.46834	8.04686	8.30651	8.27761	8.39317	8.04686	8.39841	8.35754
PROCR	-1	5.87325	6.03824	4.28753	5.34133	5.05211	6.03444	4.53625	4.97435	5.39449	5.43466	4.28753	5.74813	4.95531	5.38994	6.33672	5.1371	5.21691	5.20699	6.40455	5.03598	5.51623	5.47379	5.29613	4.75146	5.28879	5.1153	4.9855	6.40455	4.87838	5.45953
TM9SF1	-1	6.33555	6.40157	6.19155	6.0645	6.3807	6.03331	6.24392	6.08425	5.99199	6.26355	6.19037	5.96088	6.35944	6.17628	6.14665	6.37434	6.42304	6.0381	6.42304	6.35816	6.07687	5.96088	6.1087	6.08786	6.04953	6.05271	6.40491	6.1849	6.38911	6.13624
PRDX4	-1	8.00922	8.03297	6.40314	7.91938	7.32691	7.31633	8.0242	8.34628	7.06553	8.20217	6.42988	7.71078	7.9643	8.35823	7.94647	8.35823	8.33537	7.15436	6.91549	7.96175	6.97231	7.16608	7.12548	6.84272	7.55821	7.49864	8.22435	6.40314	7.67058	7.97511
CEBPG	47	6.93114	6.72094	7.00968	6.96463	6.71901	7.19132	6.64161	7.04552	6.8208	7.03638	7.17257	6.99898	6.71737	6.75954	7.15705	6.95361	6.92013	6.65048	6.77672	7.08458	6.64161	7.00791	6.93361	6.73427	6.94408	6.92225	7.19132	6.7673	6.88641	7.00181
ARL6IP5	-1	9.34483	9.03068	9.46088	9.15531	9.129	9.23058	9.46088	8.93672	9.03475	9.06563	8.77772	8.97245	9.13395	8.81478	8.82912	8.79765	8.78507	8.9861	9.11572	9.32961	8.98459	9.40418	9.44199	8.92179	9.20043	9.16511	8.92149	8.77772	9.24333	9.16881
AGR2	-1	5.00801	0.866045	4.00579	0.925953	0.770445	1.41409	4.9546	3.61548	1.84395	4.81523	1.82136	0.824918	2.61117	2.39845	1.27238	3.9512	4.17606	2.34665	2.62318	1.52709	2.98074	1.49328	0.955581	0.770445	1.55262	1.31617	3.86662	2.62123	1.14642	5.00801
ARPC1A	-1	7.22229	7.82667	7.3288	7.99422	7.3786	7.60966	7.59959	7.99478	7.78647	7.61283	7.80379	7.7978	7.62191	7.75329	7.73806	7.56771	7.99478	7.5704	7.33146	7.83883	7.82027	7.60368	7.63203	7.17819	7.70896	7.86228	7.97769	7.17819	7.90572	7.65085
HTATIP2	67	6.53477	7.25183	6.66262	7.40089	6.73661	6.70258	6.77986	6.06617	6.76647	6.62819	6.57152	6.9094	6.51578	5.9518	7.18317	6.70723	6.74763	5.98505	6.80657	7.34174	6.65483	6.79717	6.82391	6.5997	6.82924	6.80497	5.9518	6.28738	7.40089	6.77404
AGPAT1	-1	6.2785	6.36506	6.25806	6.26494	6.21611	6.25636	6.73013	6.2001	6.3037	6.39059	6.70962	6.10688	6.73013	6.35853	5.99308	6.28397	6.31271	6.43795	6.63033	6.00387	6.55559	6.55171	6.03682	6.39421	6.24121	6.06191	6.02738	6.71277	5.99308	6.29502
AGPAT2	-1	5.93613	6.08432	5.98482	6.36429	5.90863	5.8881	6.26418	5.81329	6.11039	6.1576	6.4636	6.23842	6.16878	5.81794	6.04791	6.19379	6.0423	6.06662	6.4636	5.99837	5.93471	6.18002	6.1295	6.042	6.26794	6.28313	5.88581	5.84842	5.80398	5.80398
RPP30	-1	4.96391	5.01025	5.3266	5.82018	5.25917	5.38452	5.52574	5.07063	5.50178	5.22362	5.82018	5.64318	4.87481	5.50318	5.22478	4.92276	4.87481	5.33135	5.1258	5.07199	5.04698	5.43721	5.45571	5.71466	5.52861	5.41231	5.14466	5.07061	5.80478	5.17509
RPP38	-1	6.06097	6.20835	6.22068	6.08895	6.6076	6.51604	6.40697	6.45826	6.65689	6.38491	6.54024	6.35812	6.0696	6.644	6.44549	6.35465	6.33861	6.4484	6.23953	6.1438	6.10629	6.36143	6.34241	6.61638	6.59639	6.46226	6.65689	6.06097	6.40191	6.38126
SPTLC1	-1	6.36095	5.99871	5.95365	5.93135	5.99033	5.73101	5.95522	6.07254	6.14353	6.34478	6.07916	6.07461	6.01219	5.74797	6.2917	6.23783	6.04954	5.59833	6.07995	6.04219	6.21526	6.23034	6.29689	5.59833	5.71244	5.68095	6.36095	6.28224	6.18916	6.1944
SLC35A1	-1	8.36756	8.05521	8.06076	8.4778	8.56165	8.65784	7.84573	8.24701	8.28348	8.41247	8.65784	8.09234	8.18635	8.26124	8.30384	8.18863	8.27631	8.32921	8.02778	8.14185	7.78387	8.38716	8.13356	8.65529	8.55642	8.54145	8.10301	7.78387	8.62112	8.21755
SLC19A2	-1	6.20959	5.91132	6.32771	6.02414	6.34663	6.08445	6.09074	6.56182	6.39578	6.30519	5.58401	5.58401	6.32329	6.12181	5.59737	6.53374	6.55983	6.18222	6.077	6.34806	5.96063	6.10415	5.85314	6.45283	6.56182	6.45609	6.36807	6.21046	5.83263	5.98519
IFI44	-1	6.22831	8.64167	6.90345	6.27719	6.41458	5.35709	8.1771	6.34868	5.80285	5.76346	5.35709	6.56623	6.57762	5.40565	8.64167	6.07781	6.18338	6.00659	5.3887	6.7968	6.53058	6.44749	6.07189	5.88752	7.08758	7.1036	6.25646	5.93355	5.81897	6.83274
OLFM4	-1	2.90304	1.42347	0.794601	2.90552	1.48574	1.89067	3.52038	3.52038	1.15876	2.92722	2.50142	2.54533	2.09052	2.8904	1.09851	1.92642	0.657858	2.71075	1.83117	2.89631	2.90443	3.43983	1.15433	1.43797	0.657858	3.49885	1.39249	2.16651	2.34069	1.99929
CXCL13	-1	1.92226	4.82816	3.72643	1.00302	3.15492	5.73008	2.05915	5.19147	3.72175	1.00302	4.09734	4.15113	1.59159	1.92113	3.00373	3.1123	1.08288	2.2765	7.01964	5.09448	7.01964	6.47726	4.20687	3.76925	2.50618	3.33715	3.06786	5.71157	5.79493	2.52213
ARFGEF2	-1	6.68341	6.41537	6.43314	6.64676	6.77273	6.48926	6.62141	6.27334	6.44404	6.57113	6.29155	6.35741	6.5717	6.48219	6.64983	6.59715	6.50294	6.35964	6.36483	6.63482	6.27334	6.27924	6.53764	6.77273	6.73683	6.67323	6.53939	6.32329	6.69314	6.59528
ARFGEF1	-1	6.73141	6.10869	6.5719	6.51184	6.51671	6.19099	6.46604	6.49009	6.43841	6.69127	6.10869	6.68973	6.39456	6.51868	6.6887	6.71385	6.60386	6.12293	6.29316	6.4436	6.39918	6.73086	6.43575	6.46669	6.68104	6.73141	6.68954	6.23102	6.47656	6.58343
AKAP3	-1	2.04174	1.6469	2.58145	2.7603	1.75071	2.00505	3.26923	2.37466	2.35542	1.53051	2.88265	2.76923	3.31877	1.80722	2.86922	1.49805	2.09355	2.30534	2.90389	1.49805	2.80116	2.19435	2.27831	2.7053	2.52012	2.08387	2.12333	3.31877	2.32753	1.80592
RABAC1	-1	7.29902	7.73393	7.45739	7.53036	6.94953	7.39319	7.66219	7.23015	7.52704	6.88011	7.07004	7.05342	7.55762	7.52613	6.70475	6.68808	7.21139	7.37753	7.73393	7.50314	7.32256	7.56538	7.49844	7.18531	7.35697	6.99538	6.68808	7.48703	7.10302	6.81651
SLC34A2	-1	2.49049	3.64936	3.27053	2.76979	3.65151	4.09282	3.20384	3.52333	2.18014	3.69159	3.63127	3.24904	2.35247	3.51066	2.07795	3.58705	2.67387	4.0044	3.82221	3.9627	3.41884	2.39316	4.2389	2.07795	2.5353	2.92236	3.07623	4.2389	3.66663	2.67354
SLU7	37	7.02752	7.29366	7.27116	7.43857	7.11788	7.37994	7.22726	7.09297	7.39203	7.02828	7.29092	7.48838	7.01601	7.23005	7.15117	6.99055	6.99055	7.35624	7.20461	7.1542	7.01756	7.32079	7.23877	7.31445	7.11445	7.05178	7.15358	7.05472	7.48838	7.19802
CEL	-1	2.66541	1.54848	4.74314	4.14344	3.54381	2.15483	2.02505	4.22722	4.31855	1.90456	4.41109	4.71056	2.11628	3.62928	3.59295	1.60948	3.30175	4.67178	4.06222	1.54848	4.59008	2.20316	3.83031	4.772	4.28174	4.00348	2.89317	4.772	2.08293	2.40014
DPYSL4	-1	2.17715	2.34279	2.74801	2.39386	2.81151	3.90708	3.58826	4.08349	1.75522	3.40355	1.64264	2.03372	2.22675	3.08315	1.64264	3.99893	3.11167	3.03602	2.28271	3.43154	2.70895	2.55341	2.63753	2.58101	1.90148	2.98106	2.41952	4.08349	3.28213	1.80351
SIVA1	-1	6.29114	6.05755	6.73278	6.19827	6.44096	6.52766	6.36529	6.93547	6.51227	6.53075	6.8442	6.94491	6.675	6.91612	6.34378	6.65364	6.94491	6.51739	6.71003	6.7285	6.66865	6.91471	6.47627	6.05755	6.14866	6.17783	6.77858	6.49061	6.68921	6.57433
MRPL28	-1	6.32183	6.25316	6.02305	5.92992	5.79215	6.1491	6.62263	6.41047	5.73676	6.30809	6.6336	5.91877	6.76265	5.81135	6.23634	6.09099	6.22667	6.56558	5.73676	6.41002	6.80341	6.59529	6.57586	6.69056	6.23125	5.94661	6.23382	6.80341	5.75078	6.24736
CCT7	-1	7.97085	7.53014	7.84155	8.23648	8.11334	7.74736	8.01459	8.22694	7.97966	8.31633	7.88207	8.27083	8.02192	8.39438	7.97834	8.25615	8.32671	7.99933	7.52488	8.06048	8.13905	8.22938	8.06337	7.55493	8.07808	7.92483	8.39438	7.52488	7.94377	8.31924
CCT4	-1	8.62351	8.47651	8.72854	9.02144	8.93093	8.67493	8.91633	8.92916	8.86989	8.9397	8.41002	8.90511	8.53547	9.09115	8.73948	9.01928	8.97713	8.69171	8.30371	8.78402	8.90188	9.09115	8.80579	8.5743	8.76795	8.79633	9.0833	8.30371	8.77956	9.01869
CCT2	-1	7.70034	7.16569	7.95482	8.07324	8.25503	7.57083	8.02499	8.4713	8.00721	8.20149	8.12221	8.26569	7.49905	8.4713	8.33865	8.42251	8.2678	7.75296	7.16569	7.99742	7.77502	8.03562	7.85055	7.73939	7.93847	8.01256	8.47049	7.18547	7.99361	8.18881
NPC2	-1	10.0222	9.94779	9.42239	8.5946	8.97907	9.44894	9.0417	8.64106	9.29955	9.78227	8.56237	9.35184	10.0099	8.38271	9.29007	9.68086	9.39004	8.4519	10.0222	9.90069	8.84749	9.1586	9.78892	9.03571	9.26247	9.36964	8.80633	8.38271	9.65869	9.8325
GNLY	-1	5.39102	3.03473	5.58467	4.82021	5.10496	3.40796	5.4514	3.75075	3.03473	4.12637	4.83352	4.53577	4.38118	3.24064	4.11899	5.73433	5.73433	3.79817	3.03846	4.58397	5.6689	4.44364	4.92195	3.31054	4.20698	4.24034	4.6779	5.31537	4.83493	3.20032
TACC2	-1	4.14863	3.40103	3.56695	3.43032	3.20772	3.25823	3.68263	3.19901	4.24365	3.43563	3.61196	2.52402	3.66188	3.29264	3.07268	3.38806	3.41423	2.74479	3.71047	3.00576	3.53928	4.04841	3.30578	3.53072	2.73481	3.10295	2.8357	4.24365	2.52402	4.00755
SORBS1	-1	3.49631	2.71684	3.92713	3.29926	3.56976	2.74428	4.68628	4.23762	4.86816	3.43958	3.88345	4.67464	3.39455	4.27194	3.5041	3.9054	3.46279	4.36082	2.71684	3.1887	4.86816	4.30379	3.68552	4.59576	4.01824	3.72636	3.32339	4.83659	2.78122	3.5735
IFITM2	-1	7.04199	8.79871	7.29382	8.25469	7.28511	8.74041	8.18337	8.70085	7.4762	6.7273	7.91809	8.79871	6.7273	7.86305	8.7731	7.12015	7.55491	7.10704	8.3704	7.96686	7.91718	7.07482	7.14479	7.79139	7.60334	7.82098	7.91635	7.27951	7.30164	7.17344
COLEC10	-1	3.3136	2.89539	3.52593	2.00761	1.481	3.67771	4.0304	3.30781	2.916	3.48796	4.12768	3.03294	2.46588	3.82266	3.8464	1.95845	3.51291	3.03186	3.67647	3.33907	2.48886	1.481	4.12768	1.98957	3.50082	2.10325	3.28987	2.15112	3.77588	3.32423
POMT1	-1	5.39318	5.73594	5.41654	6.4064	5.524	5.8304	5.18657	5.3236	5.99873	5.45201	6.11633	5.92017	5.71303	5.56721	5.46717	5.23457	5.27775	5.98297	6.10988	5.18657	5.80178	5.68766	5.80435	6.38382	5.87173	5.78975	5.28702	6.4064	5.36784	5.32156
MAB21L2	-1	1.35743	1.85225	2.62232	3.19713	1.35064	3.37108	1.08908	2.702	3.60514	2.41389	3.47966	2.59495	2.39357	3.04893	2.93023	2.09524	1.08908	2.90029	1.21691	3.05839	3.60514	3.34774	3.55413	1.5488	3.28671	2.58279	2.25047	3.05512	2.6468	1.16991
TXNRD2	-1	5.33208	5.75504	5.34163	5.72841	5.6626	5.20712	5.55323	5.20712	5.60351	5.44675	5.97162	5.92054	6.07012	5.51439	5.29442	5.40934	5.68877	5.9633	5.70514	5.25156	5.7958	5.34895	5.69278	5.80851	5.4321	5.5862	5.50723	6.07012	5.24268	5.48369
NA	-1	5.74682	6.09411	6.56467	5.67952	6.19993	5.70821	5.95923	6.56467	5.71447	6.25841	5.56382	6.10427	5.56382	5.65274	6.09951	5.85007	5.85015	5.99961	6.15329	6.41046	6.27398	6.15813	6.48628	5.64437	6.11429	6.15041	6.31529	5.77847	6.19441	5.67913
DRAP1	67	5.38537	6.0004	5.61876	5.19684	5.22688	5.20039	5.73734	5.86123	5.57512	5.62801	5.94362	5.922	5.64878	5.44948	6.0004	5.67076	5.62729	5.52125	5.58624	5.34565	5.62727	5.99809	5.98437	5.37751	5.61913	5.52169	5.19684	5.74152	5.34156	5.23798
CENPA	-1	5.62424	5.04768	6.1305	5.29026	4.60279	4.94208	5.72041	6.6764	5.08394	5.07393	5.54526	5.75633	4.63741	4.95904	6.14493	5.79467	5.79638	4.70796	5.04329	5.11915	6.6764	6.04927	4.88761	5.92581	4.60279	5.10715	6.6704	5.20422	4.90099	4.9155
SCGN	-1	2.19729	2.44413	3.74425	1.96997	2.50756	1.83616	2.42465	3.28769	2.73902	3.74943	2.16484	1.83616	2.25108	2.38878	2.17508	3.30271	2.45053	3.74943	2.85881	2.0088	2.25917	3.56167	2.61325	2.1881	2.44104	2.32827	1.98946	3.2361	1.93277	3.41812
C6orf108	-1	6.56479	6.6919	5.81498	6.34799	6.21684	6.08374	5.81816	6.6484	6.38816	6.73033	6.41637	6.08619	6.5917	6.74283	5.90418	6.46011	6.63772	6.37917	5.92979	6.74283	6.45064	6.18729	6.6306	5.85149	5.81498	5.92643	6.35096	6.12777	6.14987	6.57787
SMC2	-1	6.4619	5.88564	6.29301	6.92258	6.39507	6.5012	6.21754	7.09949	6.17017	6.33424	6.68977	6.69846	6.0013	6.34738	6.86667	6.94317	6.9857	6.16624	5.77352	5.9155	6.74698	6.71361	5.91838	6.35289	6.53609	6.53175	7.09949	5.77352	6.28865	6.30571
PRPF8	72	7.60201	7.20514	7.8819	7.70225	7.78483	7.8281	7.7296	7.86128	7.90234	7.74626	7.88117	7.21028	7.89917	7.90234	7.60276	7.84735	7.88875	7.76923	7.20514	7.68395	7.48314	7.74346	7.69588	7.77377	7.37654	7.24177	7.6271	7.6937	7.51913	7.81255
ERN2	-1	2.31784	1.64333	2.05971	3.25358	3.09026	2.17965	1.86047	3.13988	2.2625	2.17665	2.36449	1.73291	2.69767	1.84219	1.93593	2.77945	1.8564	2.24353	1.64333	2.79085	2.28649	3.5494	3.29211	3.14497	1.94759	2.85393	2.30464	3.5494	2.19324	2.36116
AHSA1	-1	7.74719	7.77782	7.53668	7.74297	8.06019	7.56328	7.92349	8.13545	7.78552	7.82077	7.5173	7.94639	7.9851	8.13545	7.73318	8.05885	8.06178	7.98679	7.55429	7.97353	7.95572	7.95471	7.94525	7.60911	7.76958	7.62026	8.09834	7.5173	7.94272	7.84212
SLCO1B1	-1	1.31208	3.29014	3.59086	3.38696	3.25075	3.61258	4.36735	3.36791	3.05751	3.59717	4.3602	3.50031	2.95298	3.20142	3.90746	4.44612	1.37055	1.31208	3.95711	3.95369	3.8626	4.64511	3.5558	3.20366	2.77925	2.85473	2.69234	4.64511	3.40009	3.97016
CENPB	32	5.2127	5.06229	5.1783	5.27115	5.22098	5.33607	5.08271	4.77619	5.2193	5.55577	5.72931	5.33305	5.72931	5.08353	4.92522	5.36042	5.28169	5.34117	5.66556	5.05489	5.00855	5.07282	5.07595	5.40057	4.91709	4.77619	5.02683	5.14626	5.24307	5.27345
ADARB2	0	1.52813	1.68819	1.95806	2.26298	2.00405	2.06091	3.44361	3.40599	3.38511	2.8277	2.49725	1.87777	1.70749	2.54534	1.79032	1.52813	1.77532	2.58279	1.54892	2.28853	3.5019	2.81827	3.67001	2.54387	2.2439	2.33135	1.64518	3.67001	1.72812	1.80412
USP16	48	7.59698	7.50305	7.59823	7.65781	7.43763	7.23101	7.34242	7.55489	7.30224	7.78352	7.31953	7.78352	7.31272	7.31769	7.71736	7.51523	7.73026	7.28831	7.2338	7.44396	7.27075	7.23101	7.54074	7.48784	7.38271	7.46825	7.60429	7.28124	7.78183	7.63175
CDC42EP3	-1	7.11755	6.64571	6.15925	6.02757	6.35431	7.42398	6.772	6.92931	6.81342	7.08841	7.98771	7.51628	6.45023	6.34485	7.98771	7.22823	7.21043	6.392	7.23161	6.63056	7.01801	6.3982	7.0714	6.02757	7.20606	7.15662	6.40313	6.47742	7.67951	6.97484
SH2B2	-1	5.5781	6.06376	5.3191	5.86965	5.91925	5.99568	5.68409	5.74128	6.26336	5.59733	6.64378	6.05222	6.0028	5.81509	5.32236	5.59678	5.38946	6.51757	5.58606	5.3191	6.02397	5.72436	6.331	6.41391	5.68042	5.78404	5.60982	6.64378	5.68712	5.56092
PAICS	-1	7.43487	6.48019	7.48869	8.57124	7.91145	7.2075	8.15126	8.80657	8.09197	8.00438	7.77563	8.10054	7.42476	8.80657	8.14392	8.24852	8.28758	8.07442	6.48019	7.68244	8.02841	7.93094	7.34068	7.37773	7.64712	7.57173	8.7143	6.59805	7.40013	8.07143
TBL3	-1	5.2923	5.16284	5.32359	5.69758	5.51502	5.22971	5.44536	5.02893	5.39741	5.14557	5.75378	4.97928	5.43177	5.70617	4.97928	5.09453	5.54756	5.76947	5.09621	5.29709	5.4654	5.25765	5.4795	5.77244	5.0541	5.23503	5.05849	5.77244	5.04253	5.48136
MXD4	44	5.69286	5.28976	6.02892	6.24191	5.9996	5.77068	5.71252	5.52665	6.15532	5.34514	5.93615	5.87367	6.10978	5.97276	5.67108	5.35433	5.28976	6.0804	5.6584	5.74997	6.13895	6.28784	5.93532	5.77013	5.7962	5.82214	5.30019	6.28784	5.60715	5.43352
LEPREL4	-1	4.06301	4.15278	4.15247	4.68646	4.37717	2.02359	4.69102	5.07627	1.8578	3.90686	3.95707	4.90086	3.81679	4.88322	2.19927	1.8578	3.37397	4.36086	4.77646	3.61166	4.9041	4.56043	3.47955	5.15474	4.69201	3.38533	4.25273	5.15474	3.43152	2.23877
CENPC1	-1	7.96217	7.3115	8.07573	8.17442	7.74322	7.82066	7.95537	7.85634	7.62946	8.14231	7.61408	8.16074	7.31656	7.58546	8.15588	7.80543	8.16266	7.77776	7.64843	7.3115	7.7072	7.96421	7.41461	8.17442	8.04943	8.08828	8.07948	7.37559	8.04487	7.88911
ST6GALNAC2	-1	4.77832	4.6805	4.57367	3.69294	3.81454	4.91548	3.87852	3.86398	4.16352	4.57187	3.07551	3.17932	4.91176	3.07551	4.61487	4.28683	3.83009	4.16744	4.91548	3.29163	4.15872	4.88928	4.07876	3.4798	4.12296	3.74912	3.73523	4.65494	4.64834	4.40973
PDLIM5	-1	5.69613	5.33136	5.64325	5.34754	5.54623	5.38214	5.69613	5.48622	5.24458	4.828	4.7979	5.14143	4.7979	5.03662	4.97761	5.55671	5.61925	5.47673	5.21406	5.21645	5.56505	5.09486	5.33281	5.52492	5.31283	5.36309	4.83023	5.66582	4.93246	5.47201
TRIM3	0	3.12826	3.68584	1.9672	3.43135	3.81997	2.97762	2.73289	2.88207	2.65228	2.18595	3.10847	2.55758	3.67523	2.57811	3.32495	3.17521	1.9672	3.88618	3.53493	2.08188	2.62401	2.63347	2.69588	3.88618	2.62607	3.51534	2.23615	3.16235	3.31159	3.2284
ERLIN1	-1	6.8381	6.30372	6.44688	7.04536	7.12164	6.0801	6.22887	6.39345	6.9217	7.17547	7.47581	6.67067	6.0801	7.14158	6.68981	6.90824	6.82973	6.86915	6.29905	6.37289	6.14035	7.1271	6.62088	7.31348	7.42851	7.47581	7.14967	6.19603	6.85518	6.54073
HEXIM1	47	6.37342	6.22079	6.60455	6.1031	6.21577	6.48481	6.82217	6.63173	6.29396	6.14021	6.44526	7.14849	6.21877	6.2016	6.4684	6.11528	6.1031	6.58616	7.14849	6.4634	6.64519	6.4425	6.4262	6.73463	6.11631	6.22923	6.31684	6.59638	7.06619	6.48572
SPAG5	-1	6.28303	5.51138	6.71586	6.28204	5.653	5.21058	6.17674	7.12131	6.33304	5.85704	6.35583	6.82455	5.37982	5.84849	6.63935	6.53491	6.73744	6.0377	5.21058	5.6514	7.12552	6.54429	5.59529	6.58716	5.9375	5.74971	7.12552	6.15344	5.68633	5.72975
RBCK1	45	5.51643	5.99848	5.88683	6.125	5.51212	5.13357	5.7602	5.04606	5.59749	5.18963	5.7718	5.55351	5.37754	5.53291	5.66936	5.16185	5.34076	5.96199	5.46762	5.00191	5.57995	5.54152	5.49052	5.97973	5.6904	5.49179	5.00191	6.125	5.48592	5.30763
STAMBP	-1	7.18699	7.31116	7.11275	7.11851	7.20447	6.81464	7.20325	7.13211	6.91041	7.04106	7.30263	7.19423	7.05308	6.97125	7.25798	7.05347	6.87702	7.10697	6.84265	7.01398	7.12943	7.31116	6.99153	7.20023	7.14703	7.18094	7.19793	6.81464	7.10737	6.92473
TGOLN2	-1	7.36375	7.14431	7.21892	6.7917	7.10761	7.22283	6.97204	6.78103	7.01504	7.21495	7.36375	6.95717	7.36281	6.78103	7.12227	7.17338	7.16699	6.86639	7.33695	7.05023	6.91717	6.92348	7.11408	7.12536	6.98818	7.02622	7.03306	7.30436	6.96521	7.20975
POLR3F	20	6.21286	5.93081	6.18133	6.19307	6.29518	6.10481	6.24758	5.84273	6.07701	6.39882	6.5979	6.4156	5.79445	5.78368	6.07797	6.5979	6.23508	6.13534	5.74587	5.79096	5.74512	6.21018	5.76888	6.58051	6.30605	6.23448	6.20327	5.74512	6.57495	6.17344
POLR3G	16	4.70167	3.77346	4.55875	5.34776	4.94082	4.34752	4.66764	3.82045	5.34776	4.82452	4.48374	4.13063	4.67924	5.28089	4.60575	4.90149	4.7406	5.26909	3.77346	4.24344	4.50693	4.81685	4.40958	4.63169	4.54996	4.26249	4.62376	5.06842	4.63189	4.86367
POLR3C	29	6.64044	6.78172	6.744	6.71553	6.77185	6.7424	6.24245	6.50334	6.72833	6.81525	6.77252	6.79703	6.24245	6.86656	6.86418	6.75912	6.86438	6.40852	6.50292	6.4369	6.41462	6.64234	6.66147	6.76443	6.86656	6.61614	6.61641	6.36649	6.61423	6.75955
IVNS1ABP	161	7.62803	7.2489	7.11643	7.13888	6.83601	7.49149	6.84948	7.57789	7.22057	7.5669	7.31034	7.10202	7.75045	7.11205	7.35359	7.8499	7.79067	7.20259	7.8258	7.41943	7.14742	6.83601	7.56717	7.13315	7.06092	7.0611	7.32045	7.8499	7.34566	7.48968
MYL12A	-1	9.65835	10.0136	9.92241	9.25616	9.64678	9.92565	9.61429	9.54501	9.49507	9.72112	9.87549	9.39529	9.70568	9.78321	9.80983	9.71402	9.44671	9.32262	9.99743	9.89087	9.56468	9.59749	10.0136	9.18916	9.35157	9.35385	9.53005	9.18916	9.80878	9.83668
TXNIP	29	8.76757	8.41343	9.26592	8.92197	8.90124	8.66197	9.0183	7.95544	9.12654	8.32062	8.49696	7.95544	8.72453	9.20881	8.69333	8.5391	8.46051	8.75045	9.1561	8.43094	8.10678	9.26592	9.03992	8.49486	8.83483	8.94299	8.21227	8.43004	7.96725	8.70733
TAF6L	2	3.93764	3.85308	4.24667	4.25835	3.41603	4.40112	3.83742	4.10802	4.38834	3.7513	3.30837	4.57843	3.72947	4.2564	3.30837	4.10785	4.13414	4.35533	4.4675	3.75268	4.00024	4.01198	3.55121	4.55014	4.05098	4.3883	3.73908	4.57843	3.56284	4.03691
CENPE	-1	5.78599	5.40913	6.23227	5.6714	4.84664	4.84736	5.94761	6.53182	5.60721	5.25697	4.91445	5.92728	5.25768	5.10105	6.22456	6.02831	6.04947	5.11615	5.05816	4.9736	6.53182	5.98031	4.76558	6.19061	5.02149	5.2157	6.48605	5.77964	4.76558	5.33711
PDPN	-1	4.87211	2.19679	2.10353	3.39383	3.08494	4.10134	2.58427	2.24366	3.75795	4.59217	2.66835	2.34124	4.01093	3.00503	2.73094	4.71814	4.45526	3.87204	2.10353	3.42079	3.52378	3.81627	2.30297	4.12011	3.44526	2.11986	3.26357	4.87211	2.78138	3.5602
POSTN	-1	1.8628	0.416826	3.02143	1.28024	3.47467	0.92809	3.09526	3.08168	3.47686	2.62365	3.70912	3.1507	2.39456	2.99576	1.55299	0.416826	2.60271	1.20652	3.42119	3.04683	2.59787	3.70394	3.41811	3.27967	1.21278	2.84069	2.17117	3.70912	2.73128	2.46098
ATP5L	-1	8.37996	7.95983	8.53771	8.44656	8.38019	8.8418	8.72733	8.27048	8.66229	8.39952	8.33923	8.74272	8.58812	8.74318	8.56296	8.8418	8.32585	8.83197	8.11484	8.41262	7.93245	8.61156	8.27712	8.75186	8.83926	8.79748	8.16342	7.93245	8.57002	8.61292
RASL10A	-1	4.91941	3.40076	4.01341	4.0293	3.58408	4.91941	4.34836	4.41568	3.17301	4.75098	2.43794	3.37599	4.75534	2.55392	4.21406	4.58136	4.2557	4.36284	4.66322	3.85868	3.83863	3.89672	4.41907	2.2963	3.77132	4.00308	2.60009	3.76386	2.2963	4.80718
GAS2L1	-1	5.62367	5.92243	4.54228	4.87885	4.78109	5.86879	5.46796	5.30834	4.50883	5.5764	4.12027	3.50991	5.93356	3.50991	4.95796	5.33923	5.17938	4.36836	5.93356	5.37435	4.8561	4.92027	5.22862	4.64533	4.6282	5.11537	3.56232	5.28599	4.93567	5.85073
RAD51AP1	-1	7.19026	7.29373	7.19737	6.35433	5.64254	5.95044	7.02188	8.01726	6.51691	6.99403	6.75117	6.36161	7.52711	5.92505	7.82318	7.40196	7.38246	6.10093	5.60877	5.81856	7.45427	6.88114	6.10425	6.5307	5.83938	5.60877	8.01726	6.00502	5.97889	6.81556
RGS14	-1	5.26102	5.06442	5.89849	5.51872	5.37425	6.03424	5.69684	5.46147	5.7847	5.13059	6.12531	5.49783	5.49269	5.52583	5.20492	5.06442	5.18106	5.96553	5.88625	5.1293	5.23239	5.19149	5.92723	5.93256	5.44084	5.30154	5.23416	6.12531	5.57095	5.19374
LEFTY1	-1	2.45907	2.93628	3.61368	3.81853	3.72011	3.77444	2.69849	4.16747	4.41751	4.16073	4.17115	3.96057	3.46069	3.1971	4.16297	3.97624	3.58489	4.16152	4.11677	3.52628	3.62171	4.37364	3.20238	2.45907	3.81681	4.09238	3.5741	4.41751	3.36598	3.30186
SPHAR	-1	7.34566	6.49784	7.05426	7.00277	7.09276	6.78116	7.18554	6.87429	6.94486	7.26154	6.97259	6.94883	6.8241	7.34566	7.17003	7.02179	6.87189	7.04859	7.33979	6.93802	6.69359	6.94903	6.67348	6.67354	7.11102	7.13985	7.15639	6.49784	7.08159	6.9593
CENPF	34	5.95111	5.07981	6.28121	5.89414	5.18867	4.83968	5.88203	6.95317	5.68131	5.41094	5.8455	6.21169	4.84635	5.46712	6.4505	6.05788	6.13314	5.47458	5.0888	5.40099	6.95317	6.25893	4.83968	6.37235	5.21244	5.26179	6.93417	5.76906	5.10797	5.22036
EXOC5	-1	6.75656	6.54455	6.46182	6.47044	6.26549	6.59791	6.31953	6.59299	5.97597	6.70559	6.69077	6.26748	6.43029	6.33403	6.82238	6.74071	6.72581	5.8994	6.29822	6.80295	6.39268	6.40019	6.53606	6.04059	6.59131	6.61124	6.70265	5.8994	6.82238	6.62479
NPRL2	-1	6.4867	6.3905	6.68108	7.27534	6.66921	6.53098	6.74857	7.09557	7.05451	6.49843	7.17494	6.96402	6.56913	7.27534	6.60452	6.3905	6.51421	7.03197	6.61229	6.44015	6.89206	6.87977	6.94435	7.01871	7.1273	7.06876	6.63626	6.79835	6.72105	6.59206
IGF2BP1	5	1.6669	2.15496	2.32859	2.69894	2.44643	2.20806	2.12509	2.28144	1.99833	1.81735	2.65082	1.69922	2.23998	2.74199	2.29478	2.14585	1.6669	2.71761	2.09103	1.73533	2.20852	1.84989	2.48748	2.6762	2.26149	2.29237	1.91907	2.74199	2.07262	2.09483
IGF2BP3	21	4.61448	6.19586	4.95165	6.2994	4.8527	6.30071	6.17113	5.00336	5.3116	4.61103	4.24214	4.35803	4.64142	5.50062	4.24214	4.784	4.65481	5.77936	4.74871	5.06411	5.40405	6.30071	4.25442	5.12236	5.53344	5.28876	4.83858	6.07663	4.7015	4.80298
IGF2BP2	8	4.05597	3.99866	3.97665	5.01382	4.69372	4.93254	3.86312	4.99768	5.03223	4.54256	4.06206	5.20783	4.25961	5.00748	4.65676	4.60053	3.62852	4.90111	4.71299	3.62607	4.28178	4.51812	5.20783	4.92199	4.20073	4.55605	3.62607	5.20544	4.32555	4.14227
CAMKK2	-1	5.29382	5.72315	5.42022	5.64721	5.22883	5.26487	5.28406	5.39017	5.45736	5.7378	5.71795	5.67605	5.53271	5.64662	5.54729	5.31023	5.22883	5.56256	5.3929	5.52747	5.39021	5.63901	5.56765	5.58615	5.45352	5.52521	5.27383	5.64596	5.37415	5.7378
SCGB1D2	-1	2.69145	2.45297	1.40752	0.941983	1.15846	0.837811	3.24637	0.738047	1.72583	1.48413	0.549117	0.434429	0.307917	3.24637	3.16702	0.242756	0.738757	1.67639	2.06486	0.270749	1.50768	1.2349	1.86581	1.10273	1.55351	0.9905	0.242756	2.73995	1.6861	1.12045
SCGB1D1	-1	0.480168	0.908923	2.78611	0.354896	0.377342	2.19719	0.303197	0.0871056	2.77741	0.868618	3.11163	1.27885	0.547641	0.702364	0.639678	0.946873	0.14172	2.54818	3.11163	0.776348	2.64589	0.953948	0.306421	1.52693	0.864781	1.38757	0.759218	2.95053	0.0871056	0.646316
SLMO1	-1	4.57386	4.74194	4.19687	2.60576	4.62331	2.71097	3.90769	3.57103	4.2736	4.41287	2.19465	2.61729	4.6395	2.19465	3.8591	4.52159	4.28822	4.74194	2.92231	2.22885	4.15104	4.08681	2.68462	2.43332	2.54129	2.56646	4.46945	4.22127	3.02319	3.31538
MTX2	-1	7.41811	7.29214	7.40088	7.04253	7.50151	6.85377	7.49105	7.64404	7.68284	7.37977	7.24869	6.94231	7.1414	7.66749	7.13355	7.4577	7.28574	7.54501	7.21807	6.94522	7.02529	7.10184	7.03639	7.68284	7.53463	7.4798	7.57309	6.85377	6.87783	7.37397
YKT6	-1	5.75856	5.85211	5.44998	5.06927	5.20871	5.42883	5.42606	5.46414	5.19829	5.58573	5.43545	5.32384	5.81512	5.06927	5.21599	5.63369	5.85211	5.33209	5.14922	5.51621	5.64378	5.17703	5.48766	5.33212	5.26138	5.45606	5.44817	5.45807	5.08058	5.67536
SPINT2	-1	6.50208	5.17079	6.6423	6.35341	7.01881	7.3664	6.90846	7.45246	5.17079	5.68644	5.87256	7.29433	6.54371	6.00302	7.36763	5.9156	6.06642	6.14874	7.32847	7.40792	7.45246	6.3833	5.9636	5.51932	6.72017	6.52178	7.18512	6.53637	6.44842	5.17617
PMVK	-1	6.4788	6.3742	6.69534	6.18641	6.77257	6.4541	6.58395	6.71546	6.72204	6.51614	6.31905	6.81269	6.70016	6.81269	6.29453	6.75581	6.78652	6.80709	6.36895	6.54643	6.40078	6.69522	6.79197	6.49797	6.48594	6.62687	6.56894	6.18641	6.33393	6.54392
DMRT2	0	2.58934	2.12052	2.58118	1.23206	3.03299	1.53115	3.11293	3.15923	3.20663	1.62467	3.93331	3.60225	1.83528	2.01919	3.18488	1.4311	1.23206	3.90492	1.53016	1.95144	3.32991	3.88077	3.52912	3.57694	3.01509	2.59262	2.10673	3.93331	2.78167	2.93608
KHDRBS3	32	3.4948	2.34193	4.80243	2.35011	5.38513	3.05959	2.45987	5.38513	4.64555	2.43499	2.62778	2.42792	3.97416	3.21492	3.72769	2.52701	3.01279	4.30588	2.09381	2.09381	4.65377	4.62272	4.55808	5.15154	3.97544	2.4365	3.92543	4.16597	4.24241	2.50051
KHDRBS1	26	8.58238	8.45133	8.95165	9.00725	8.74611	8.63392	8.85349	8.87706	8.84411	8.68641	8.91194	8.8858	8.71542	8.97732	8.77228	8.81979	8.70671	8.60744	8.72793	8.61854	8.8253	9.00725	8.62731	8.86713	8.75077	8.78357	8.83185	8.45133	8.86364	8.73541
CELF1	-1	5.75154	6.13399	5.87535	5.74975	5.87706	6.1165	5.75792	5.83289	6.06998	5.84607	5.99308	5.74975	6.15207	5.93534	5.75229	5.86039	5.95254	5.98246	6.13231	5.96861	5.80053	5.99392	5.87197	5.92665	5.82947	5.8316	5.88806	6.15207	5.85376	5.9453
CELF2	-1	7.48752	7.25657	8.10327	8.01561	7.76322	7.66757	8.14662	7.86014	8.03904	7.61854	7.51074	7.69502	7.65507	8.14662	7.96606	7.50302	7.50902	8.08533	7.25657	7.48815	8.09332	8.00447	7.62691	7.80774	8.07484	7.94594	7.63995	7.41224	7.78853	7.56801
LBX1	5	1.67269	1.13007	0.874496	0.724743	0.861842	0.934823	1.17383	0.450128	1.33279	0.783161	1.37186	0.828768	0.860049	1.68482	0.894646	0.757482	1.59909	1.28953	1.22283	0.715949	1.39268	0.83513	1.14501	0.450128	1.02554	1.0703	0.530707	1.68482	0.521236	0.971401
KLF1	128	4.19599	3.91242	3.87498	4.79316	4.32907	3.94765	5.28083	5.49125	4.59061	4.68091	3.36594	3.36594	4.22355	4.76308	4.39264	4.08788	3.94055	4.64719	3.70821	3.55506	5.49125	4.70967	4.21177	4.24059	5.4095	5.23895	4.01716	4.74849	3.73698	3.97939
CXCR6	-1	3.40158	1.99484	2.36082	4.11621	3.83619	2.45399	4.10686	1.99572	3.10762	2.42447	2.59833	2.12208	4.01081	3.04714	2.03069	1.99484	2.6447	2.65908	3.77688	2.64017	2.348	3.08383	4.31203	2.8274	2.79356	3.55164	2.33034	4.31203	3.57773	2.24491
CTCF	36	7.54923	7.53501	7.81358	7.86563	7.80857	7.64703	7.73609	7.88987	7.80864	7.61705	7.57157	7.86853	7.56882	7.88987	7.69406	7.74809	7.76872	7.77419	7.45565	7.55179	7.76722	7.82692	7.63835	7.66239	7.58956	7.60228	7.80394	7.45565	7.8411	7.70885
C6orf10	-1	0.41522	0.785135	0.589233	2.73831	0.76798	2.05573	2.99572	2.07261	1.50464	1.9391	1.87453	1.05965	1.2734	0.728	3.10606	2.27454	0.80476	0.95668	3.10606	0.966846	0.751232	1.78893	1.92016	1.04848	0.41522	1.02887	2.12462	1.90723	1.26841	2.1853
CD226	-1	4.20991	5.29044	4.02971	2.56359	2.5529	5.07817	3.13781	3.75308	4.08761	5.04911	3.83417	3.18461	3.97281	2.52781	4.28409	5.29121	4.73482	4.02525	2.72456	4.8751	4.2695	4.47345	4.35009	3.68637	3.079	3.37539	2.52781	5.29121	3.57767	4.21024
FARS2	-1	5.87135	5.81599	6.24244	6.23537	6.10736	5.86839	5.88395	6.08753	6.0205	6.12833	6.07147	5.71614	6.02199	6.24244	6.10359	6.10938	5.85518	6.0863	5.71614	6.03554	5.98008	5.98616	6.23952	6.00216	5.85269	5.97644	6.09118	6.13505	6.01786	6.04082
CGRRF1	-1	6.13279	6.39146	6.10119	6.0178	6.14755	6.0908	6.50076	5.99322	6.24555	6.06849	6.19537	6.4156	6.31783	6.12836	6.01356	6.17612	5.96456	5.93825	6.19939	6.41915	6.1614	6.1643	6.24999	6.21763	6.14632	6.15861	6.08758	5.93825	6.50076	6.34906
CGREF1	-1	1.69397	3.57506	3.09302	1.83094	4.15668	1.82017	3.68074	1.89589	2.56965	1.84944	4.16015	1.65004	2.04193	4.16015	2.02193	1.32358	1.32358	2.12621	1.34718	1.51589	3.66921	3.57943	2.04236	4.12977	3.24206	1.81891	3.95858	3.14693	2.17265	1.78459
RRAGA	-1	7.91557	7.91473	7.82581	7.72212	7.92913	8.05357	7.737	7.5287	7.87697	7.6815	8.00469	7.66523	7.70464	7.80568	7.95553	7.71948	7.91422	7.76896	8.05357	7.84211	7.57105	7.79702	7.93406	7.54118	8.0431	8.05077	7.64208	7.5287	7.64532	7.76842
DCTN6	-1	7.39467	7.30805	7.30189	6.44983	7.06469	7.08605	7.37186	7.38381	6.93034	7.29177	6.5813	7.13333	7.48758	7.1987	7.51095	7.14003	7.17245	6.44983	7.26732	7.2654	7.03015	7.31954	6.78346	6.71182	7.07031	7.02006	7.51095	6.48097	7.01681	7.23639
GNA13	-1	7.37227	7.03501	6.97554	7.1869	6.6569	7.4488	6.95878	6.79429	6.84221	7.04528	7.13425	7.4488	7.21151	6.6343	7.00393	7.0232	6.98494	6.7793	6.99579	7.12959	6.86794	7.05044	7.40145	6.6343	7.08779	7.03498	6.93597	6.84056	7.20447	7.15667
TNFSF13B	-1	8.32575	9.24569	7.59259	8.40004	8.4687	8.17417	7.83052	8.21507	7.74838	7.91821	9.15218	7.59259	8.22734	7.9688	9.07739	7.69986	7.66351	8.21475	7.63236	9.16077	7.60185	7.71306	8.96353	8.11619	8.41298	8.24296	7.81764	7.86935	9.24569	7.92732
CSPG5	-1	3.90733	3.50432	2.91042	3.3354	3.89289	3.48053	3.98175	3.98693	4.31638	3.7544	4.17111	3.77238	4.25614	3.30911	2.91042	3.48145	3.62819	4.20004	4.18754	3.28638	3.50511	4.07341	4.04285	3.14693	3.64098	3.23115	3.69425	4.31638	3.5353	3.08241
AVIL	-1	4.18324	4.56345	4.75852	5.38004	4.15345	5.22079	4.92137	4.43459	4.91698	4.26636	5.11695	4.37055	4.51732	4.47475	4.73437	4.25521	4.15345	5.06901	5.04857	4.52765	5.09755	5.02196	4.93389	5.10169	4.76711	4.83915	4.18336	5.33102	5.38004	4.54434
B3GNT2	-1	7.33489	7.70043	7.04953	6.59107	6.55881	6.78247	7.37251	7.27234	6.93034	7.29471	7.70043	6.78385	7.30574	7.28605	7.31178	7.66476	7.51592	6.42464	7.07432	7.26057	7.02532	7.05448	6.69452	6.32014	7.53934	7.56843	7.03093	6.32014	7.23573	7.19193
GNB5	-1	5.10711	5.22095	6.7104	5.4121	6.07822	6.11539	5.74775	6.22338	6.01897	4.94531	5.42219	6.56955	5.18983	6.08067	5.47541	4.9794	4.94531	6.07233	6.34595	5.41903	6.7104	6.04611	6.2422	5.82553	5.8334	5.79356	5.90803	5.8774	5.95657	5.34366
EBP	-1	6.21787	6.18519	6.65501	6.21978	6.38378	6.41618	6.36688	6.72061	6.42153	6.19444	6.05555	6.65125	6.05555	6.24124	6.37404	6.45294	6.51713	6.62293	6.70078	6.30352	6.52327	6.09065	6.60645	6.36496	6.29705	6.30385	6.72061	6.24337	6.34223	6.09159
DLL3	-1	2.43276	2.62238	2.19138	3.92027	3.57449	3.70784	2.47352	3.54354	3.72648	2.6371	3.87347	2.8376	2.19138	2.40195	2.85152	3.21551	3.80942	4.03002	2.92923	3.01435	2.49485	4.03002	3.83759	2.19477	3.30964	3.5295	3.47414	3.37861	3.88749	2.25016
CLDN16	-1	4.27633	2.30164	4.33586	2.711	4.37349	4.54988	4.15062	2.87345	4.40511	4.30872	4.14854	2.30164	2.38943	3.75802	3.97779	2.62901	2.32718	3.56753	4.84909	3.99215	3.23078	4.41375	4.84246	2.72136	4.35059	2.63521	3.46599	4.84909	3.23833	3.54988
PNMA2	-1	2.69665	3.14912	1.58502	1.97277	1.47318	1.99949	1.6057	2.00845	2.63169	1.86002	3.00847	1.69364	2.05828	1.80355	1.51953	1.28126	1.29723	2.12458	3.09285	1.47312	2.82731	2.8262	3.08557	3.17914	2.41476	2.61666	1.28126	3.17914	2.51921	2.08159
CETN1	-1	3.94518	3.86927	3.64305	3.48715	4.21813	4.27048	4.03252	3.28082	4.10778	4.09903	4.55633	2.19077	2.42257	3.72724	4.39595	4.18756	2.04351	4.11263	3.47861	2.04351	4.47646	3.29451	4.61829	4.26542	2.88355	3.28225	3.88932	4.61829	2.29783	2.64381
FUT9	-1	0.759041	0.412591	1.62424	1.04655	1.36022	0.785137	1.19616	-0.0978485	1.68637	2.61625	2.54525	0.981787	2.32676	1.4808	0.0128413	2.06498	-0.0978485	1.49771	0.21059	2.09857	2.08979	1.99899	1.53053	1.22946	1.67632	1.68438	1.21202	2.61625	1.33103	1.89404
GMEB1	10	5.66459	5.69446	6.10053	5.94281	5.91129	6.26504	6.03284	5.70878	5.83233	5.96742	5.69804	5.60581	5.88688	6.15884	6.08017	5.83932	5.79306	6.13783	6.27646	5.60581	5.95859	6.20791	6.10394	5.75339	5.89252	6.06618	5.77609	6.27646	5.70471	6.01543
RRH	-1	3.55517	3.59204	3.70616	3.25193	3.81796	3.31167	3.54098	3.52418	3.01347	3.15831	4.1994	4.19056	4.03637	3.47844	3.69103	3.04935	2.99131	4.13693	2.77826	3.54072	2.98022	3.66122	4.29525	3.65289	2.77826	3.64432	3.13859	4.29525	3.2459	3.43797
CCT6B	-1	4.77673	4.04958	5.49982	4.65209	5.54213	4.59572	4.80425	4.12941	5.3234	4.9652	5.54213	5.21672	4.5212	4.6661	5.23597	4.80056	4.35708	5.50612	4.04958	4.46508	4.39541	4.98625	5.33788	5.22246	5.41225	5.19173	4.85286	4.79634	4.71694	4.58849
CCT8	-1	9.46076	9.31113	9.7404	9.52873	9.58451	9.33046	9.64404	9.6012	9.63194	9.5778	9.79833	9.79926	9.38447	9.79926	9.47328	9.73297	9.573	9.54037	9.29948	9.47879	9.44215	9.76998	9.6257	9.62617	9.41261	9.422	9.73623	9.29948	9.51504	9.70871
CNPY3	-1	6.50747	6.94851	6.86778	6.59494	6.35327	6.94851	6.12125	6.68759	6.49059	6.44932	6.45686	6.81953	6.53185	6.16114	6.54173	6.61969	6.47087	6.12125	6.67249	6.64056	6.18793	6.76929	6.5503	6.71029	6.48858	6.64618	6.44332	6.12891	6.5442	6.26054
CORIN	-1	2.71885	3.62191	1.10038	1.65	3.35156	3.69149	1.31249	2.47156	3.64191	1.7697	2.18371	3.36015	2.23119	1.09417	2.8736	2.70809	2.98058	4.02149	3.2441	1.62631	3.01218	3.9806	3.48523	1.76544	2.5866	1.09417	2.93419	4.02149	2.61313	3.02866
CETN2	-1	6.8831	6.8516	7.04368	6.93265	7.24855	6.41956	6.82152	7.28347	7.09576	6.9683	7.49864	6.90943	7.05454	7.49864	6.6399	7.25419	7.26745	6.92597	6.41956	6.99419	6.78936	6.77202	6.88232	6.91359	6.99055	6.83822	7.45179	6.56387	6.73842	7.01274
CETN3	-1	7.88036	7.7301	7.93809	7.98715	8.10192	7.80551	8.08211	6.84486	7.98752	7.99351	7.7209	8.02211	7.43524	8.10192	7.9032	7.90071	7.94202	7.64513	6.94972	7.37799	7.80303	8.05259	7.51379	7.65315	7.54627	7.45545	7.79018	6.84486	7.8848	7.97753
FAM189B	-1	5.04487	5.2168	5.07625	5.00233	4.90739	4.75011	5.44357	5.56445	4.62952	4.56243	5.22501	5.29331	5.46897	5.31966	4.95551	5.06975	5.23613	5.28364	4.56243	4.57475	4.89133	5.17877	5.24062	5.56445	5.05899	5.12881	5.23443	5.26468	5.07551	5.13212
USP39	-1	6.01611	6.11997	6.51564	6.54822	6.16801	6.5112	6.22592	6.5757	6.29317	6.35156	6.45322	6.32607	6.25198	6.44514	6.24198	6.58745	6.34603	6.25234	6.43704	6.2154	6.58208	6.36367	6.27355	6.02867	6.46882	6.38433	6.58745	6.01611	6.20511	6.30895
POLD3	-1	6.85265	6.95768	6.83671	6.96472	7.00454	6.56965	6.7282	7.18904	6.56965	6.82323	6.95175	6.98316	6.6962	6.62911	6.95233	7.05559	7.03855	6.77818	7.23977	6.68392	6.96169	6.59594	6.70216	6.9773	6.7727	6.80671	7.23977	6.99766	6.692	6.77923
CERS1	-1	4.34967	2.89223	2.98288	3.00349	3.2786	2.50447	2.1398	2.96097	2.57767	2.70447	3.40237	2.77008	2.58647	4.2989	2.57956	3.92641	2.33507	1.8647	1.80594	2.5866	3.56925	3.80293	4.08318	4.01444	3.30118	1.80594	3.23624	4.34967	2.1928	3.49759
TBR1	0	2.84934	1.78053	0.205585	2.75372	0.245202	2.74127	2.20188	3.02428	2.42456	-0.185478	0.863419	2.97133	2.81055	3.15476	0.959744	-0.185478	0.925069	3.44486	1.30255	3.25383	1.12041	3.44486	1.24618	0.242282	1.04869	2.23447	2.08438	2.4771	2.2634	1.1837
AP4B1	-1	6.86069	6.81759	7.4662	7.85228	7.27437	7.36381	7.27489	7.39281	7.62342	7.1465	7.8501	7.45398	6.84857	7.31482	7.24329	7.33329	7.34459	7.8891	7.88038	6.81759	7.8891	7.7179	7.26633	7.63883	7.64923	7.54881	7.16649	7.85011	7.43551	7.25267
CETP	-1	3.11365	1.8059	1.73225	1.5355	1.03645	0.896932	3.11365	0.88511	1.12598	1.51209	1.67586	3.08464	1.10965	0.859273	1.77141	1.62858	0.641322	1.43279	1.3626	2.74377	1.54183	1.23171	1.86704	1.06984	1.42428	1.66321	0.641322	2.69005	1.20488	1.64546
POLQ	-1	5.90495	5.24872	6.42978	5.72447	5.46367	5.36419	5.95721	7.10428	5.4787	6.18775	6.45401	6.36341	5.57506	5.97615	6.316	6.56343	6.44275	5.84415	5.15539	5.49853	7.07673	6.18311	5.15539	6.34128	5.23378	5.37323	7.10428	5.97044	5.38168	5.61852
SLC12A7	-1	7.36957	7.20904	7.78636	6.80153	7.58787	7.29883	7.78636	7.22458	7.16056	7.31762	6.78229	6.95501	7.76337	7.05471	7.35098	7.37609	7.26325	7.02524	7.41332	7.01147	7.67383	7.32049	6.98536	7.35736	7.07056	7.32795	7.03061	6.78229	7.54904	7.39503
MGEA5	-1	7.0076	7.0868	7.63997	7.37859	7.17414	7.32676	7.20135	7.15968	7.31249	6.95603	7.44905	7.67597	6.95603	7.22134	7.35625	7.02109	6.9682	7.2607	7.67597	7.17943	7.66651	7.47782	7.20595	7.53255	7.6756	7.65881	7.10103	7.34655	7.35372	7.19694
NFAT5	46	6.12597	5.87872	6.4427	6.05978	6.55094	6.036	6.38298	6.52975	6.12745	5.9683	6.06052	5.87872	6.5257	6.20157	5.99261	6.09898	6.00897	6.60171	6.21424	6.09859	6.58975	6.25772	6.02903	6.68772	6.68772	6.56597	5.96656	6.66405	6.11674	6.16803
NUDC	-1	7.3174	7.38296	7.35808	7.95718	7.82047	7.31108	7.35093	7.53287	7.31048	7.6195	7.64316	7.88198	7.86849	7.95718	7.31048	7.56087	7.41401	7.42814	7.62735	7.84151	7.8856	7.44137	7.73398	7.57606	7.41684	7.40795	7.82343	7.57476	7.43734	7.85223
PTGES3	-1	9.6245	9.4696	9.75232	9.78658	9.8732	9.69836	9.76788	9.78901	9.74187	9.86093	9.93546	9.77848	9.53666	9.99135	9.61452	9.99135	9.71723	9.84871	9.51359	9.67307	9.56505	9.79298	9.71548	9.58751	9.78807	9.76567	9.90485	9.4696	9.90491	9.81311
CFL1	-1	7.85067	8.18569	7.95491	7.06784	7.70535	7.96135	7.64533	7.59032	7.39517	7.75547	8.14753	7.45395	8.01907	7.67192	7.99362	8.02464	7.971	7.087	8.24689	8.24689	8.02276	7.94092	8.1831	7.46824	7.3996	7.55644	7.7234	7.06784	7.48086	7.71931
YME1L1	-1	8.47649	8.58945	8.60047	8.52003	8.46566	8.43563	8.36449	8.60419	8.33193	8.46426	8.36766	8.56703	8.20704	8.56202	8.5705	8.48445	8.49641	8.4779	8.51161	8.51583	8.44462	8.46749	8.46615	8.28758	8.44936	8.49655	8.60419	8.20704	8.53675	8.54112
TCFL5	66	5.89808	6.07806	6.80547	6.3403	6.85663	6.31067	5.84932	6.97939	6.88251	5.84932	7.0197	6.89818	6.17245	7.0197	6.34967	5.85204	6.05216	6.4762	6.83786	6.32765	6.32469	6.70072	6.46552	6.86017	6.83606	6.78435	6.86774	6.37797	6.33351	5.89624
PLK4	66	4.89793	4.2635	5.20481	4.70026	4.21296	4.12428	4.87619	5.58324	4.80204	4.66402	4.90651	5.03691	4.44583	4.71076	5.00237	5.35124	5.05468	4.55663	4.12428	4.24415	5.19052	4.81929	4.35422	5.05239	4.44937	4.12984	5.58324	4.72107	4.12512	4.33053
STAG3	-1	3.09385	4.64615	1.87614	3.84928	2.83713	3.00226	1.04602	3.83249	1.78968	2.84366	2.51469	3.19601	1.38625	3.7468	3.21562	4.14901	2.26331	3.98247	1.79584	4.09658	1.16295	4.00492	4.45539	1.04602	1.61321	3.29311	1.57415	4.64615	3.70877	1.73721
STAG2	-1	8.17459	7.97442	7.4569	8.33904	7.4569	8.45276	8.35657	8.3204	8.24041	8.12453	7.8756	8.07663	7.77935	8.17745	8.29587	8.16809	7.99971	7.90629	8.07408	7.95984	8.13816	8.42095	8.09138	8.22994	8.42448	8.45276	8.28356	7.56541	8.44707	8.07082
SIX2	0	3.39086	3.9787	3.24494	3.48251	3.28055	2.49178	3.72996	3.32557	4.09713	2.8516	4.07392	3.60226	2.49178	3.73283	3.50487	3.22485	3.37752	4.09941	4.03271	2.93196	3.74095	3.69931	2.65914	4.09941	3.73214	2.59835	3.22636	3.6961	3.53164	3.2986
RFPL3-AS1	-1	4.094	5.42706	4.5891	4.99971	4.52797	4.1809	4.66015	4.6511	5.05421	4.23706	5.42706	5.21912	4.81242	4.33961	4.77808	4.35176	4.094	5.19465	4.44326	4.12168	4.31583	4.69305	5.157	5.39625	5.02458	5.19024	5.18694	5.0573	4.84555	4.24134
RFPL3	-1	4.05023	4.41296	4.15378	4.30634	3.89241	4.69555	4.17052	4.53585	5.02466	4.64835	5.03505	4.25603	4.55397	4.57329	4.44317	4.09526	4.11251	4.64614	3.97949	3.89241	4.83241	4.9963	4.79911	4.97435	4.03209	4.51503	4.40432	5.03505	4.36715	4.52601
RFPL2	-1	0.604006	3.32393	2.15222	1.63781	1.48605	0.947312	3.57676	1.8469	4.47798	2.56136	1.05721	1.96247	2.0405	3.66567	2.49974	3.95051	0.604006	4.13179	2.76236	2.94095	3.32732	3.88184	1.2994	2.76	3.07424	1.2325	0.689205	4.47798	2.95217	2.07485
CFL2	-1	5.90565	5.81864	5.94947	5.31828	5.66945	5.69348	5.54558	5.81433	5.69448	5.71013	5.56586	5.74684	5.63877	5.94261	5.67169	5.62218	5.76579	5.50116	5.78429	5.57178	5.37927	5.94752	5.60773	5.9264	5.89586	5.95372	5.9263	5.31828	5.95372	5.70723
RFPL1-AS1	-1	3.509	0.945328	0.292732	3.67121	4.50974	2.69458	1.88553	4.40042	3.48371	4.44267	3.13005	3.97964	4.15736	1.72885	3.72071	4.45105	3.29952	1.25016	4.86656	2.66764	3.11553	0.292732	4.70267	3.46835	3.12634	0.552316	4.86656	3.99082	4.27354	2.44661
RBBP9	-1	4.50352	4.24514	4.50807	4.70646	4.70381	4.64688	4.61294	4.38331	5.16939	4.77899	4.90948	4.67361	4.77207	5.01354	4.5111	4.44831	4.48922	5.01267	4.24514	4.50157	4.56945	5.08145	5.04099	4.87637	4.78497	4.82402	4.46801	5.16939	4.44526	4.44384
RAI2	-1	1.09445	1.53644	1.5738	1.32503	3.46328	1.84789	1.9927	1.55076	3.75152	1.03718	1.6536	1.3421	1.01488	2.85494	3.11322	1.51699	1.44011	2.22908	1.01488	1.70538	1.37512	3.55453	3.72258	1.09883	1.09822	1.32387	1.58259	3.75152	1.28603	1.67725
RAI1	-1	5.66653	5.84294	6.15583	6.08052	5.68012	6.06428	6.13561	6.21368	6.29552	5.92518	6.2287	6.00722	5.74554	6.19587	5.72354	5.80265	5.75583	6.10863	6.01311	6.01779	6.09184	6.27493	6.02198	6.1858	5.8508	5.89738	5.91432	6.29552	5.66653	5.92678
PTTG2	-1	2.96184	3.67716	3.78206	3.45974	3.41768	2.85705	2.03368	3.68103	3.98892	3.63973	4.07072	3.03045	3.32215	3.87995	3.79371	1.56319	2.97652	3.59819	3.3544	3.18869	3.96645	3.85417	1.56319	3.41102	3.14058	3.58305	2.36541	4.07072	2.51008	3.36255
PHTF1	31	5.9583	5.68266	6.40105	6.36918	6.08199	5.89459	6.51826	6.47803	6.42796	5.96191	5.72451	6.3595	5.68266	6.15711	5.79555	6.20015	6.14362	6.25562	6.51826	5.72403	6.22572	6.37489	5.69342	6.26363	6.42005	6.48768	6.32119	6.07724	5.97915	6.04249
MAP3K2	-1	6.7906	6.78712	6.49678	6.55802	6.38653	6.70132	6.27295	6.07686	6.29627	6.33816	6.19548	5.97552	6.55123	5.97387	6.40544	6.434	6.19862	5.97387	6.51064	6.66592	6.27068	6.2145	6.4536	6.365	6.46324	6.80508	6.3993	6.46557	6.80508	6.29964
MASP2	-1	3.15454	2.47493	3.2331	3.30495	4.19971	2.48622	4.23979	3.41122	4.44355	4.41974	4.38016	4.0545	3.48393	3.59913	3.75917	2.47493	3.25952	4.26665	3.94529	2.83878	4.10743	4.61526	4.28477	4.62812	3.77028	3.77596	2.76506	4.62812	3.70495	2.94136
KLRAP1	-1	3.51414	3.70739	3.52492	5.04768	4.07276	3.66042	3.84082	3.54865	4.68776	3.86428	4.36253	3.83183	3.62737	4.33832	4.03626	3.51414	4.07581	5.04768	4.43279	3.66062	4.2395	4.47261	4.56845	4.36903	4.19585	4.42968	4.23555	4.95635	4.93124	3.62547
KIF1C	-1	4.22792	5.20524	3.69171	4.42132	4.65125	5.15121	2.49607	3.82456	2.53183	3.68191	4.77807	4.14639	5.21827	2.93352	2.65041	4.44899	4.41533	2.90465	5.21827	4.68319	4.99468	4.60587	4.82864	2.49607	2.81958	2.82006	3.44141	5.19715	4.48215	4.88982
GRAP	-1	4.53032	3.98383	4.54778	3.6456	4.35394	3.13986	4.76349	4.06394	4.4524	3.73776	5.01875	3.88486	4.73026	5.08804	4.57254	4.08969	4.35393	4.1137	4.73221	3.90682	3.20344	4.93047	4.63198	3.13986	4.4723	4.21819	3.53092	5.08804	4.25312	3.84008
CHL1	-1	1.51804	3.36177	2.24108	2.15787	3.38679	2.5564	2.25451	3.40981	2.48221	1.19959	3.71856	3.47328	1.22545	3.07327	2.23821	2.497	2.3371	1.35187	3.13569	3.10744	1.19959	4.02598	4.09872	3.61311	2.1406	2.9343	2.08151	4.09872	2.36896	3.04929
CAPN9	-1	3.54254	3.91827	3.5657	3.36976	2.81217	3.16061	2.05992	2.70876	2.16063	3.49585	4.16552	3.63595	2.62935	2.05992	3.46972	2.204	3.54372	4.01709	3.61297	2.96129	4.12983	3.69365	3.41142	4.00763	3.373	3.36954	2.26251	4.16552	3.30334	2.447
GIPC1	-1	4.71307	5.7935	5.25616	4.62269	5.03987	4.9477	5.70373	5.62635	5.49623	4.48794	4.91973	5.53273	5.65942	5.39447	5.1426	4.89721	5.07534	4.50624	5.7935	5.10301	5.47978	5.68278	5.23293	5.42119	5.45289	5.36446	5.30428	5.33302	4.48794	5.44255
TRAF3IP2	-1	6.16171	5.68339	5.97235	6.13183	6.1923	5.31567	5.79518	5.98937	6.14222	6.00228	5.20348	6.37553	5.42567	6.27974	5.77175	5.76811	5.51524	5.49539	6.37553	6.06781	6.04596	5.90651	5.20348	6.10804	5.82873	5.88663	5.8464	5.23361	5.53929	6.03269
CTSC	-1	7.93527	8.01527	7.91392	7.59023	7.8458	7.4791	7.33913	7.31226	7.55423	7.56066	7.73067	7.98177	7.45688	7.86154	7.71247	7.5128	7.55195	7.56524	7.8904	7.25491	7.36924	7.35202	7.78842	7.09572	7.96277	8.01527	7.66934	7.09572	7.1349	7.3935
PLAC1	-1	2.54005	2.50425	2.89158	2.05537	4.25059	3.64992	3.14377	4.09732	4.46998	4.00635	4.49191	3.90544	1.63776	3.82899	4.23924	3.92035	1.63776	3.79651	2.93746	2.46399	3.97864	3.4427	3.67745	3.55176	3.41908	2.2739	3.73757	4.49191	1.88617	2.06807
NUP50	-1	5.68598	5.714	5.88542	5.48134	5.34457	5.54075	5.58811	5.42869	5.61389	5.95744	5.84615	5.67993	5.73722	5.34457	5.95744	5.74543	5.78155	5.80305	5.86445	5.58277	5.71641	5.53885	5.62662	5.75222	5.67918	5.89388	5.35393	5.51513	5.85036	5.74593
NES	-1	3.71335	1.53106	1.53106	3.29355	3.23884	2.34979	3.39006	2.86986	3.78001	3.41806	2.0469	2.86573	1.63996	3.16851	3.24801	3.33039	3.32314	1.58174	1.83133	1.66979	3.78001	3.16852	3.32263	3.40199	2.62198	3.20573	1.97511	3.38733	1.5475	3.60008
KDM5B	64	7.24986	6.66207	7.69692	7.4459	7.56984	6.8921	7.36546	7.37723	7.86073	7.36488	7.92066	7.86309	6.66207	7.8143	7.40625	7.30698	7.35529	7.79832	7.10202	6.81997	7.34596	7.7197	6.89623	7.92066	7.87153	7.7965	7.21926	7.14242	7.26657	7.21911
TOB2	-1	5.52003	5.0297	5.56721	5.21162	5.86596	5.83146	5.51326	5.22694	5.02734	5.49831	5.42897	5.38045	6.14702	5.73421	5.38339	5.46366	5.4759	5.87701	6.02554	5.50034	5.67623	5.15685	5.43123	5.82279	5.09776	5.49449	5.02734	6.14702	5.53892	5.5239
HBS1L	-1	5.95843	5.63788	6.00083	6.29992	6.15605	6.14467	6.17074	6.15872	6.32396	5.98638	5.76835	5.95117	5.70239	6.09561	6.04311	5.80036	5.75729	6.10195	5.9937	5.63788	5.96559	5.76178	5.96141	6.14075	6.27842	6.32396	5.90423	6.11332	6.03445	5.78282
AHCYL1	-1	7.86966	7.66502	7.67924	7.46582	7.80214	7.50282	7.76472	7.63268	7.68906	7.62144	7.80374	7.7881	7.93072	7.76225	7.62127	7.64081	7.68199	7.57582	7.93072	7.86723	7.70784	7.70893	7.59005	7.64148	7.75602	7.69892	7.77096	7.54354	7.46582	7.76802
PLK2	-1	4.50673	3.96671	4.35126	2.94475	5.19933	5.67668	4.65708	6.01743	4.70745	3.60468	6.01743	4.56698	3.99767	5.0613	4.51105	3.75309	4.29338	4.89577	4.18638	4.82335	5.8488	5.77417	5.7697	4.75685	2.58256	2.58256	5.2943	5.77782	5.88128	5.00035
ZMYND11	29	5.57256	5.03541	5.33915	5.29679	5.20178	5.32091	5.45428	5.40206	5.45407	5.39016	5.17049	5.20338	5.14629	5.41446	5.33226	5.36949	5.20262	5.03541	5.47907	5.49796	5.19507	5.52372	5.26775	5.06128	5.57171	5.47707	5.57256	5.31832	5.03816	5.22192
SRSF10	-1	7.65787	7.34668	7.75298	7.91715	7.90858	7.68196	7.87346	7.74885	7.79754	7.87888	7.73197	7.91715	7.34668	7.8833	7.77621	7.73974	7.80478	7.65127	7.82012	7.52397	7.70389	7.75636	7.56719	7.76898	7.77499	7.86211	7.84812	7.45837	7.72326	7.70566
ZBTB6	2	4.38933	4.6408	4.2335	4.4693	4.66091	5.09576	4.85868	5.3391	5.29853	4.25739	4.59682	4.48108	4.2335	5.38194	4.57333	4.99425	5.03496	5.38194	4.61501	5.1152	4.81745	5.3573	4.363	4.85527	5.01378	5.26993	4.8259	5.09953	4.8158	4.24843
POP4	-1	6.67447	6.61246	6.69483	6.57934	6.63267	6.77922	6.56319	6.60748	6.84255	6.65641	6.88353	6.498	6.84953	6.69905	6.498	6.76378	6.7866	6.86065	6.88353	6.57821	6.71112	6.61854	6.88206	6.82051	6.59136	6.61844	6.72581	6.86618	6.59907	6.79655
ARPP19	-1	7.30172	7.39047	7.53337	7.32087	7.32519	7.08355	7.58804	7.67648	7.38271	7.26758	7.00551	7.67648	7.27466	7.56036	7.38101	7.37947	7.34491	7.05742	7.17739	7.61625	7.5527	7.55027	7.28444	7.08089	7.38937	7.48414	7.55599	7.00551	7.33323	7.18814
ARPP21	-1	2.3824	2.50202	3.49329	3.58932	2.38226	1.35912	3.30498	1.39559	1.67795	2.1328	1.7817	3.58896	2.61196	1.64283	2.66921	1.53916	2.02869	1.42202	3.58932	1.38933	2.26508	3.38989	2.43541	2.00717	2.68882	3.23553	1.65541	3.14894	1.9398	1.35912
ZNF271	-1	5.51859	5.1575	5.6266	6.05496	5.93365	5.68009	5.76021	5.94695	5.99128	5.74372	6.06357	5.99154	5.22367	5.9101	5.55613	5.67905	5.56373	6.06357	5.1575	5.44838	5.36119	5.84488	5.68059	6.00776	5.76408	5.72709	5.61345	6.0129	5.96133	5.61865
ZNF266	23	7.20037	7.10152	7.55439	8.08324	7.76553	7.22693	7.61374	7.55679	7.38277	7.48355	7.34518	8.15675	7.23473	7.14514	7.70446	7.52579	7.56621	7.53171	7.95409	7.10152	7.69671	7.20299	7.29506	8.15675	7.76465	7.50934	7.67341	7.93759	7.63664	7.52879
ZNF274	59	7.12302	6.94605	7.29121	7.02755	7.53928	7.63415	7.33382	7.50247	7.34272	7.23654	7.53124	7.57815	7.19018	7.39679	7.33147	7.40557	7.29502	7.11086	6.96711	7.22687	7.09101	7.52702	6.94605	7.61305	7.60771	7.49888	7.63415	7.19288	7.221	7.2958
NEK6	-1	6.89974	6.45147	6.29749	6.01945	6.31531	7.09205	5.94241	7.07005	6.5054	6.79382	6.66511	6.4319	6.82832	6.84839	7.09205	6.69828	6.75694	6.99892	7.02143	6.83511	6.4066	6.24251	6.6806	5.94241	6.7403	6.43774	6.42871	6.44079	6.3707	6.82623
WDR4	-1	4.83306	4.70135	4.80451	5.13243	5.25562	4.95043	4.88066	5.577	5.30907	5.51022	5.58222	5.02295	5.26794	5.58222	4.91789	5.42254	5.27345	5.15828	4.70135	4.84192	5.1444	5.20381	5.5684	5.1098	4.86669	4.94147	5.44819	5.5789	4.94986	5.29891
SLC17A3	-1	3.50526	3.34248	1.2072	4.18216	3.11683	3.88344	3.58161	3.84145	4.3217	2.85409	1.03092	3.42508	3.7728	3.78663	3.65777	3.81199	3.07919	4.3217	1.95068	2.84692	2.57034	3.25014	3.41458	1.68511	3.60623	3.90513	3.17735	3.58792	3.51076	1.03092
NCKAP1	-1	4.90216	4.07581	2.89276	4.26631	3.76036	3.58632	4.90216	4.75211	3.74196	3.74158	3.07559	2.64008	3.87377	2.64008	3.38864	3.91938	4.17499	3.44742	3.92249	3.97582	4.11021	3.77741	3.84464	4.19458	3.71834	3.89135	3.57074	3.08583	4.30809	3.77059
IQGAP2	-1	8.92906	8.67157	9.16314	9.12915	8.86349	8.97225	9.16767	8.55685	8.7983	8.5888	7.94923	8.58736	9.16767	8.95548	8.84646	8.64509	8.63095	8.7786	8.27055	8.51146	8.79733	9.10919	8.50312	8.41685	8.91723	8.91429	9.01163	7.94923	8.80388	8.98274
VAMP5	-1	5.7685	4.43727	5.16167	5.83352	4.82725	4.96492	5.88129	5.98757	5.10379	6.13781	6.14571	5.13492	5.76855	4.30835	5.39348	5.58879	5.0873	5.10997	4.69684	5.40662	6.14571	5.50424	4.79515	5.40491	5.6056	5.56311	4.30835	4.55443	5.70503	5.35574
ZNF273	33	5.48253	5.93933	5.67942	6.435	6.35396	5.78387	6.05075	6.34127	6.54326	5.53968	6.85755	6.85755	5.32702	6.82767	6.29039	5.86838	5.8044	6.40954	5.32702	5.52549	6.19875	6.26103	5.91737	6.64511	6.69524	6.80816	6.30857	6.26331	5.76696	5.58204
ZNF460	1	3.14332	2.96963	3.26296	3.4136	3.65188	3.60578	3.88017	3.12938	3.50625	3.45998	3.71515	3.30124	3.5434	3.09814	3.61389	2.4886	3.44055	2.4886	3.48288	3.34334	3.94173	3.70706	2.90943	3.73668	3.28073	3.02747	3.56131	3.94173	3.3062	2.98303
MTHFD2	-1	8.31597	8.65356	8.1798	8.48579	7.79913	8.05523	8.87797	8.88076	8.20121	8.22987	7.88502	8.09515	8.51041	8.772	8.57161	8.32454	8.31752	8.41443	8.20184	8.67872	8.29311	8.17173	8.31797	7.9183	8.31324	8.22789	8.88076	7.97984	7.79913	8.50146
OR5I1	-1	3.14582	3.21598	2.93573	3.69228	3.84037	3.71137	3.42576	1.49659	3.97514	4.01671	3.9229	1.57134	3.14832	3.30724	2.67955	1.48486	3.2613	4.44501	1.86088	3.24672	1.88671	3.51015	3.67044	4.51341	3.81612	3.2049	1.48486	4.51341	3.22492	3.10578
RPP40	-1	6.2809	5.59789	6.09395	7.27873	7.1563	6.51642	6.91385	7.42042	7.03736	6.96162	7.3328	6.04574	6.21563	7.42042	6.99198	6.84813	6.86702	6.94126	5.59789	6.4737	6.18334	6.94834	6.32537	6.3846	6.92019	6.37937	7.0507	6.17522	6.77043	6.66161
ADCY1	-1	1.76547	2.47906	1.85023	2.35777	2.52851	1.94505	1.99374	2.38644	2.76825	2.96786	3.80305	3.32389	2.57402	2.55328	2.18321	2.33933	2.14825	2.98271	2.18362	1.76469	2.68978	1.76469	2.98464	3.00005	2.09583	2.58241	1.82102	3.80305	2.75954	2.33609
CYSLTR1	-1	7.42414	7.08591	7.5635	6.87142	6.83105	7.1859	7.00095	7.07109	6.51295	6.81039	6.42978	7.51811	6.93714	6.42978	7.5635	7.05539	6.95907	6.49227	6.44163	6.49107	6.85688	7.04004	6.57586	6.89352	7.11859	7.20406	6.64711	6.52535	7.36992	6.50788
SEPT9	-1	6.76488	6.65931	7.15471	6.30976	6.52768	6.61091	6.64627	6.72041	6.20928	6.38973	6.86723	6.16256	6.77009	6.16256	6.66568	6.48558	6.66759	6.48371	6.55789	7.15471	6.8893	6.58213	6.90517	6.3824	6.48621	6.58828	6.58955	6.71585	6.92243	6.21801
SEC24A	-1	6.60914	6.53032	6.28569	6.20121	6.23221	6.50385	6.28994	5.72411	5.90405	6.48705	6.01587	6.04696	6.36376	5.80113	6.40732	6.55847	6.55273	6.12072	5.72411	6.57393	6.23033	5.89457	6.36246	6.14576	5.82697	5.8139	5.8718	6.32172	6.60914	6.42485
CCR9	-1	3.4319	3.29603	3.86176	3.6882	3.67113	2.80198	3.14428	3.75687	3.85766	3.98561	4.44018	2.87957	2.80198	3.80984	3.57473	3.53931	2.94522	3.44436	3.63975	3.44886	4.43964	3.73359	4.32623	3.8934	3.04545	3.11916	3.26157	4.44018	3.34228	3.90882
GJB6	-1	0.174813	0.635035	0.167846	0.584671	0.40672	0.980002	0.81136	0.957512	1.23404	0.20976	1.81324	0.264617	0.329385	0.332397	1.00088	-0.0401438	0.711327	0.492686	1.77348	0.323782	0.568554	0.409508	1.81324	0.0594502	0.478654	-0.0401438	0.601837	1.80304	1.61753	0.18874
SDCCAG8	-1	5.71659	5.89372	6.12703	6.08441	6.01188	6.00195	5.59512	5.76126	6.26204	5.99496	6.17201	5.62135	5.62908	5.89627	6.10781	5.78972	5.72051	5.81538	6.09601	5.67981	5.59512	5.82004	5.80385	6.26884	6.26884	6.21448	6.05419	5.80432	5.74381	5.91448
SDCCAG3	-1	6.66053	6.85561	6.87114	7.50169	7.08818	6.90085	7.05029	6.82598	7.44558	6.9481	7.2415	6.55411	7.43442	7.50169	6.57944	6.70082	6.75299	7.15489	6.55411	6.72184	6.71464	7.30521	7.31345	7.15266	6.95891	7.055	7.12438	7.27769	6.61422	6.89153
HSPH1	-1	7.27828	7.72689	7.13958	7.35731	7.49928	7.18634	7.20713	7.72689	6.85585	7.30267	6.59393	7.27625	7.46367	7.67096	7.13173	7.65573	7.48402	7.34949	6.59393	7.2752	7.41022	7.20419	7.64509	7.05319	6.95754	6.93927	7.64574	6.72497	7.36393	7.55781
STARD10	-1	3.5672	5.06131	4.37824	3.85858	3.8039	4.7076	4.6215	4.60442	3.6475	3.99075	3.32807	4.2789	4.70665	3.62896	3.32807	3.91387	3.33656	3.7318	5.32935	4.51473	4.85548	4.33732	4.37092	4.81098	4.1829	4.04882	3.8039	5.32935	3.52447	4.3215
CFTR	-1	0.866519	1.38555	1.43952	0.852777	0.775705	1.16204	2.37227	1.24106	1.89988	0.775705	2.72079	1.55358	1.1737	1.8977	1.17534	2.87903	1.27176	1.9782	1.69612	1.12077	1.06713	1.99225	1.55146	1.83279	1.43894	1.49683	0.881235	2.87903	1.07395	1.73676
WASF3	-1	3.04492	3.55347	3.6453	3.51991	3.87322	3.43017	5.30522	4.98777	4.10619	3.15207	5.38634	3.52554	4.02139	3.19952	4.06146	3.15811	3.04492	3.45097	3.14605	3.61021	5.38634	4.77095	4.33673	4.03962	3.32636	3.41279	5.13138	5.05572	3.32241	3.3374
NOXA1	-1	4.73627	4.26213	4.8267	4.26213	5.01688	5.07962	4.35218	5.17641	5.51432	4.58598	5.39752	4.87032	4.43699	4.86649	4.83135	4.84023	4.36843	4.49866	5.14351	5.11014	5.25852	5.26372	5.53841	5.56592	5.15656	4.64273	4.83054	5.56592	5.04074	4.38794
UTP14A	-1	5.44115	4.96198	5.63104	5.94623	5.92228	5.50244	5.72269	5.76626	5.59258	5.70816	5.21536	5.8174	4.96198	5.93938	5.67464	5.66941	5.63553	5.94623	4.99843	5.47773	5.39801	5.50452	5.3537	5.74126	5.59796	5.44333	5.56133	5.88034	5.55836	5.59658
CPLX2	-1	2.57395	2.34817	2.34817	2.89906	3.74717	3.59244	3.55215	3.54723	3.6591	2.76188	3.61499	3.61835	3.83821	2.58028	3.52375	3.28627	2.77561	3.83821	3.43327	2.49171	2.67227	2.80819	2.48416	3.34025	2.55561	3.73804	2.85898	3.5532	3.07718	3.54319
CPLX1	-1	1.79378	1.09324	2.21209	3.08623	3.0951	0.613897	3.44176	2.8675	3.3695	2.98767	3.24279	2.32721	2.92308	1.40538	0.280098	3.25766	0.237389	3.3617	3.35018	0.57318	3.37397	3.20572	3.81296	1.35505	3.19663	0.872652	0.237389	3.81296	1.42843	1.37072
FRS3	-1	4.54018	4.64984	3.61818	4.4117	4.89484	3.89851	4.86839	3.61818	4.88894	3.85485	5.02436	4.88959	4.56348	4.50423	3.84904	4.37025	4.1256	5.09459	3.91056	4.19188	4.90695	4.99181	4.74778	4.73708	4.36972	4.2509	4.12748	5.09459	4.37873	4.01198
FRS2	-1	4.82982	4.98094	4.71294	4.85178	4.82852	4.7866	4.78545	4.73596	5.14536	4.76281	5.27457	4.93988	4.87406	4.83339	4.85226	4.62886	4.62886	4.93543	4.97974	4.73024	4.72203	4.97636	4.87069	5.22755	4.89349	4.88636	4.81679	5.27457	4.96288	4.79212
CGA	-1	1.69593	1.92431	3.56746	2.02337	2.34303	3.03025	1.01826	2.19785	2.85737	1.01826	2.81331	3.56052	1.98344	1.83968	2.15466	1.87227	1.07369	4.13437	2.38776	1.31144	3.65411	3.44175	4.11853	3.08245	2.89092	2.58244	2.35784	4.13437	3.16487	1.53364
NEU3	-1	4.15459	4.67327	3.97418	3.51649	3.66442	3.83836	3.92687	3.60201	4.39907	4.46868	4.65361	4.17128	4.18235	3.23364	3.23364	4.36847	4.07857	4.16311	4.56951	3.67448	4.26924	4.33138	4.30672	4.34603	3.93867	4.1459	3.9277	4.67327	3.61051	4.03095
C5orf4	-1	5.37733	5.16393	4.61143	4.84513	5.54405	4.07347	5.43684	5.39067	4.582	4.46958	3.97388	5.07007	5.38435	4.44579	5.20257	4.655	4.48795	4.69798	5.55929	4.93339	4.61268	4.84211	4.42005	4.54193	5.02187	5.06858	3.97388	5.55929	4.81362	4.12052
FAM114A2	-1	6.45327	6.39374	6.42689	6.76568	6.72479	6.31511	6.51297	6.11545	6.71038	6.59166	6.56845	6.54505	6.30091	6.76568	6.48354	6.38935	6.42601	6.66165	6.24447	6.40305	6.44007	6.61977	6.57754	6.73702	6.21546	6.47686	6.11545	6.62543	6.45812	6.70364
ZNF275	52	5.23345	5.36987	5.30123	5.76178	5.48247	5.23105	5.72198	6.02353	5.6186	5.29436	5.88547	5.48354	5.45713	6.02353	5.7134	5.23105	5.6245	5.63768	5.7204	5.42781	6.0204	5.60575	5.54548	5.83646	5.76929	5.73981	5.65676	5.89216	5.32053	5.27063
ALDH1L1	-1	3.88385	3.84584	3.649	3.56027	3.6005	3.85328	4.63482	3.36203	2.94976	4.13073	4.18614	4.35226	4.18571	3.84977	2.94976	3.98347	4.04505	4.40236	4.06732	3.82859	3.16287	4.65435	3.99353	2.95398	3.45309	4.14223	3.34537	4.65435	3.87284	3.79519
FTCD	-1	2.1124	2.73243	2.20744	2.21375	2.01628	2.61297	2.38647	1.76073	2.94639	2.00357	2.4461	2.28899	2.3626	2.27471	2.13004	1.79848	1.87863	2.25528	3.28016	1.83565	2.42703	3.01181	2.23697	2.52101	2.37233	2.46791	1.76073	3.28016	2.32498	2.19159
PPP1R17	-1	3.28887	3.53256	4.44791	4.12585	2.09772	4.55475	4.18841	3.92558	4.34262	4.09835	3.50789	3.05337	2.80328	3.43286	4.19955	3.63865	3.27065	4.59659	2.09772	3.13389	4.55568	4.19147	4.32751	3.70362	4.26239	2.64216	2.30631	4.59659	4.0772	2.35043
TUBGCP2	-1	6.11116	5.73405	6.23109	5.94936	5.9135	6.40387	6.04527	5.76993	6.05029	6.08882	6.08813	5.75155	6.11513	5.73405	6.05144	5.95889	5.85464	6.03792	6.19675	5.93431	5.76923	6.16407	6.37274	6.07301	5.86149	5.93252	5.82672	6.40387	5.90088	5.90797
CLPX	-1	7.10577	7.53289	7.21454	7.51552	7.18251	7.43924	7.29064	7.52785	7.23551	7.21247	6.77581	7.43041	7.23558	7.27101	7.49312	7.08397	7.2044	7.09958	6.81929	7.00544	6.96818	7.29102	7.07201	7.03259	7.35536	7.3284	7.53289	6.77581	7.29045	7.27368
PDE10A	-1	3.33888	2.71479	3.81536	3.02682	2.86964	3.37826	3.23376	3.37155	3.93704	3.73641	3.78681	2.92388	3.40477	3.20707	3.3527	3.40047	3.10286	3.78032	2.71479	2.97802	2.83411	4.13509	4.18772	3.63119	3.20884	3.325	3.04315	4.18772	3.12476	3.3188
SRCAP	3	4.22695	4.52872	4.30349	4.79678	4.51229	4.16871	4.01894	3.92855	4.70397	3.93783	4.4048	4.35896	4.64862	3.79799	4.00679	4.13175	3.84319	4.63425	3.79799	4.42109	4.56591	4.40669	4.55847	4.81606	4.42103	4.34335	3.94287	4.81606	3.9758	4.00293
PPP1R13L	0	3.04112	4.37367	4.28021	4.59436	4.36913	4.98765	5.05846	4.66873	3.74858	4.23489	4.78449	4.74922	2.96355	4.50365	2.96355	4.04388	3.39112	4.6662	4.86096	4.10268	5.02803	4.78553	4.9817	4.82147	4.20474	5.01403	4.23571	5.05846	4.47822	3.08176
CD3EAP	1	4.39194	3.09033	2.91505	5.76741	5.21221	4.63757	4.27951	5.72243	5.32597	5.40469	5.31026	4.62211	5.76741	5.66033	4.824	5.22756	5.3544	5.69759	2.91505	5.34838	4.62151	4.61444	5.52198	5.28134	4.27116	4.51104	5.64027	5.33429	5.04594	5.18129
CEACAM3	-1	3.53129	3.36304	4.46125	3.92591	3.30427	4.84646	3.34293	3.30877	3.71619	4.0824	4.33934	3.98874	4.51913	3.83922	3.79702	4.42261	3.60467	3.12912	4.84646	4.03381	4.66936	4.32419	4.10583	3.89761	4.16556	4.24463	4.20902	4.14581	3.57376	3.12912
CCL27	-1	3.28031	1.7207	1.07639	0.613734	2.90006	1.69402	1.31082	2.69018	1.86954	2.96295	3.54384	3.54384	3.49048	0.608914	2.875	1.10912	3.24261	2.76239	1.52357	2.14885	1.88785	1.07444	2.61468	1.57802	3.28844	2.34258	0.608914	2.37702	2.84527	1.70836
HPSE	-1	5.77225	6.88069	2.41971	5.01357	3.26644	6.3347	6.63371	5.38785	4.96706	5.45341	4.27099	5.13286	6.17605	2.41971	5.98494	5.61366	5.6138	4.45985	6.88069	5.72856	6.68883	5.84544	5.00747	4.45706	4.66499	4.35263	5.65581	6.03693	5.53145	5.39719
RUVBL2	79	7.25712	6.89729	7.22939	7.81825	7.85008	7.02355	7.49811	7.71522	7.33483	7.79585	7.80189	7.8331	7.28914	8.05646	7.45534	7.81652	7.86136	7.5649	6.88978	7.35853	7.45156	7.4614	7.14951	7.55572	7.44816	7.25506	8.05646	6.88978	7.13328	7.52488
PGRMC1	-1	6.90342	6.95612	6.85472	6.82545	6.86601	6.84644	6.7464	7.22964	6.74294	6.91776	6.73791	7.2364	6.86223	6.70248	6.81738	7.05549	6.94551	6.58155	6.85599	6.8863	6.70121	6.94252	6.92857	6.64615	6.78546	6.73565	7.2364	6.58155	7.1227	6.87597
CYP46A1	-1	1.73852	2.30708	1.17862	1.32903	1.52489	3.13435	2.28841	3.39912	3.12155	3.40988	2.05215	3.55337	3.30229	2.92274	1.49398	1.70402	1.55398	2.21045	2.83118	2.50215	1.94191	1.17862	1.22684	3.98749	2.83199	2.79332	1.37974	3.98749	1.94599	1.76107
LILRB1	-1	5.95675	6.34205	5.34954	3.95943	4.91567	6.34205	4.50321	4.51716	5.02908	5.29799	5.29141	5.12361	6.10854	3.95943	5.27785	5.70246	5.60292	4.6197	6.11933	5.60781	5.17689	4.80042	5.4544	5.7589	4.90742	4.94935	5.00224	6.20222	4.36089	6.16481
SLC26A1	-1	1.95606	2.1164	3.36021	3.9974	3.65798	2.01137	3.69265	3.7752	2.55294	2.20067	3.55371	3.69757	1.95606	4.35652	2.92759	2.15572	2.70527	4.36172	2.55162	2.82944	2.89947	4.36172	2.10103	2.17366	3.53257	3.88718	2.78261	2.76177	2.66128	2.84755
ADAM28	-1	7.19296	6.74035	6.8458	5.40407	6.62099	7.30636	6.43199	6.55991	6.28679	6.90509	5.40407	6.34256	6.95619	5.49668	6.95951	6.88141	6.86258	6.85193	7.30636	6.79707	6.41816	5.48717	6.80922	6.75451	6.12895	6.16907	5.89091	6.80202	6.97424	7.17169
SLC22A7	-1	3.0299	3.03881	2.40355	2.13379	3.56491	3.0917	2.93845	2.54168	2.79707	2.99931	2.67086	3.86253	2.97248	2.71707	3.58604	2.59372	2.48943	3.88877	2.85981	2.09146	2.76552	3.70185	2.53107	3.60152	2.7125	3.04167	2.09146	3.88877	3.08319	2.87882
ARID5A	33	5.42301	5.5633	5.59733	5.38882	6.0792	6.0552	5.68298	5.37915	5.56055	5.52433	5.98774	5.25427	5.94945	5.71035	5.69112	5.47497	5.21046	5.7184	5.6389	5.29924	5.93965	5.21046	5.75234	5.55845	5.50901	5.29384	5.43414	6.0792	5.32682	5.67316
HCP5	-1	5.20671	5.87957	5.41282	5.23025	5.1486	5.30175	6.21811	5.96578	4.43834	3.52153	2.60078	3.32554	4.29188	2.31508	6.02451	4.58004	4.39639	4.67517	4.59035	6.17204	6.21811	5.53017	6.09445	2.31508	5.25491	5.02282	4.38785	5.21879	5.48322	2.4044
TSPAN9	-1	4.4469	4.23627	3.56254	4.41462	3.12349	3.22768	4.5528	4.78807	4.93406	4.106	4.72685	4.59213	4.20282	3.3352	3.97594	3.12349	4.30559	4.65335	4.72654	3.79192	3.4952	4.9484	4.83812	4.31853	3.91332	4.16677	3.58633	4.9484	4.33023	4.33067
USP20	-1	5.10932	5.50788	6.39503	6.46381	6.57625	5.18204	6.15682	6.58359	6.49725	5.10932	6.11049	6.5267	5.38708	6.61345	5.1636	5.34944	5.45754	7.08977	5.6012	5.42572	6.50581	6.41323	5.89267	7.08977	6.24235	6.16916	5.90607	7.07006	5.14371	5.56543
USP19	-1	4.73994	4.68212	5.08951	4.79758	4.99178	5.38225	4.79717	4.82226	5.1328	5.0635	5.01169	5.12614	5.12141	5.16927	4.5974	4.99807	4.57887	4.85903	5.24499	4.57887	5.2214	5.09014	5.18156	5.29881	4.806	4.89223	4.64729	5.38225	4.87176	5.0219
HCST	-1	8.40816	8.35483	8.85794	8.25347	7.46929	8.85794	7.87981	7.4835	8.06885	8.50302	7.69442	7.65203	8.17678	7.54756	8.79273	8.17822	8.59914	7.89935	7.35669	8.18601	7.59608	8.52324	7.56035	7.71641	8.22812	8.35594	7.52533	7.35669	8.28882	8.17423
CD300C	-1	5.41668	6.19112	5.61122	4.69473	5.4709	6.19858	5.0224	4.23645	4.23645	5.72682	5.52919	5.4518	5.43682	4.52778	5.34381	5.74268	5.57331	4.55855	6.19858	5.50571	4.89173	5.25613	5.73255	4.92148	5.18746	4.9121	4.31821	4.44024	5.50301	5.89319
ME3	-1	5.43498	4.5865	4.22277	6.16209	5.63131	4.67062	6.04157	6.16209	5.56822	5.5261	5.73957	5.02825	5.00457	5.61639	5.00436	5.73948	5.68479	6.10944	4.22277	5.30674	6.04523	5.987	4.99135	5.23744	5.88564	5.85932	4.91362	5.78725	5.40702	5.3262
NMU	-1	2.78059	3.18763	3.41707	4.42356	3.32782	1.40173	4.50082	4.73756	3.72868	3.97981	3.75572	1.97358	2.98787	3.99461	3.92825	1.40173	3.32829	4.66364	3.31498	3.7441	1.75629	2.56662	4.73756	3.66523	3.63317	3.95343	3.31953	4.71643	1.72344	3.58271
FGL2	-1	8.40936	9.05507	7.5053	5.59362	5.49102	8.74962	7.08087	6.36073	5.60853	8.20236	8.90415	5.47222	8.26929	5.47222	8.06282	7.36564	7.20979	7.62727	5.87427	8.01819	7.47655	7.14695	9.05507	7.28564	6.28168	6.30474	5.59893	6.84099	8.4583	8.20779
EDDM3A	-1	2.53073	1.70821	2.7884	2.94631	1.37103	2.59587	2.25366	2.06975	3.3522	2.62486	3.02567	2.58936	2.46983	1.53805	1.37103	2.66256	2.08385	3.22793	3.3522	2.1739	2.67315	2.95763	3.31471	2.10664	2.40267	2.54566	2.91898	2.63286	2.48108	2.10308
SMR3B	-1	1.1612	1.27676	1.33195	3.66043	0.634116	1.63814	1.8928	2.54499	2.92631	1.41194	1.69749	0.427886	0.427886	2.6842	2.36583	0.52835	1.99294	3.80012	0.554274	0.813107	2.50841	3.04564	1.7977	1.27786	1.14347	1.9356	1.56876	3.80012	1.0725	1.20952
CEACAM7	-1	3.00867	2.16577	2.03744	3.73073	1.90816	3.54146	2.67455	2.17142	3.77454	2.17845	2.93172	3.02406	3.34144	2.01527	1.76693	2.78317	2.57655	3.23707	3.41861	2.59735	1.76693	2.21647	3.56591	3.44459	1.78837	2.10999	2.75261	3.77454	3.00645	1.8053
ACTL7B	-1	2.25228	2.24916	1.31407	1.25918	1.36752	2.45698	1.75106	1.40269	1.76214	2.92342	2.55203	1.48287	2.61782	1.66466	2.532	1.58619	1.78958	1.18504	2.45143	2.3963	2.10091	2.70988	2.19117	1.23703	1.18504	1.9915	2.92342	2.63301	1.64167	1.5498
ACTL7A	-1	1.93176	1.17899	1.92872	1.91397	1.3863	3.29636	1.55622	2.2811	2.3526	1.99507	2.51953	1.96347	2.09359	3.29636	1.403	2.20013	1.75195	3.00602	1.17899	2.03054	1.67921	1.67395	2.82316	1.98551	2.16659	2.23883	2.02477	2.5192	2.20026	1.18402
C1QL1	-1	4.4163	4.36089	4.10814	3.84286	3.67444	4.34638	4.67305	4.28902	3.33107	4.49245	4.62874	4.05708	3.53274	4.27104	3.83822	3.55097	3.49702	4.5084	4.55394	4.34354	4.50417	3.92253	4.48527	4.753	4.19851	3.33107	3.97891	4.753	4.10672	3.96541
MRPS30	-1	7.42389	7.1737	7.63927	7.62709	7.52262	6.94038	7.26838	7.56517	7.33875	7.27004	7.49638	7.67012	6.93009	7.68924	7.68924	7.31532	7.44399	6.8997	6.82617	7.37237	7.01458	7.44236	7.00911	7.28458	7.47405	7.50247	7.5596	6.82617	7.14798	7.32415
WDR3	-1	6.89147	6.41278	6.87258	7.79961	7.69538	6.81877	7.50215	7.94846	7.80739	7.46128	7.52243	7.62823	7.21872	8.01414	7.2737	7.40606	7.63186	7.98359	6.41278	6.47616	7.30918	7.44835	7.28597	7.20837	7.35298	7.34096	8.01414	6.91958	7.35195	7.482
NPFFR2	-1	3.10145	2.09661	3.00848	2.24008	3.51381	1.23371	3.35	2.9495	3.94925	1.41538	3.74111	3.26277	3.89499	1.91514	2.05341	3.04146	1.2306	1.36654	3.58615	1.47593	3.89205	4.00134	3.8588	1.2306	2.42825	2.34806	2.4214	4.00134	1.91122	2.57796
GPR83	-1	3.4734	3.84105	3.2775	3.90232	3.26106	3.41175	3.07968	1.76545	3.35636	1.64128	4.45672	4.51458	3.92173	3.50933	1.64128	2.26387	3.64356	1.96732	2.29508	3.44311	3.96412	3.73827	4.19349	3.94108	2.94919	2.98911	3.40315	4.51458	3.86086	2.78199
CEACAM8	-1	4.14552	3.55622	3.16523	2.79849	2.02195	3.35825	5.64065	3.21284	2.6551	5.57226	3.20704	2.4264	1.80713	2.70636	4.47257	2.29194	2.73804	3.22483	4.20953	1.89941	5.56787	3.78375	5.64065	3.78198	4.42577	4.49272	1.80713	4.84444	3.79931	3.56667
RAB10	61	8.23534	8.55021	7.82799	7.84489	7.89406	8.16488	7.95492	8.1506	7.78288	8.14583	7.5032	7.86286	8.14119	7.67184	8.13468	8.42131	8.49112	7.77753	8.37489	8.55021	8.12518	7.52927	7.85158	7.93541	8.12813	7.90304	8.27554	7.5032	8.11668	8.40522
PPARGC1A	3	2.42376	4.13709	0.672897	2.54705	3.26095	1.98171	2.24704	2.91446	0.848394	2.43312	4.69893	4.2139	3.41291	3.2984	1.76564	0.672897	2.85634	3.84049	4.2267	1.49923	0.825486	1.40732	1.0837	4.34972	1.11697	2.91748	2.98543	4.69893	2.43503	1.65414
MALT1	46	6.00833	6.03225	6.10031	5.64038	5.78423	6.61012	5.17167	5.78453	5.52397	5.97093	5.17167	5.96555	5.82452	5.25179	6.009	6.02248	5.88338	5.28976	6.1455	6.61012	5.94075	5.3756	6.52674	5.83672	5.5183	5.60822	5.71446	6.08703	6.18476	6.05664
MMP24	-1	2.49564	2.63045	2.42218	2.80178	2.41558	2.50318	2.79191	2.50596	2.24936	4.13568	4.14304	2.16623	3.25327	3.27236	3.36781	2.91246	2.16623	2.9644	3.91763	3.46602	2.48432	3.46573	3.44246	3.74725	2.49707	3.18078	2.83995	4.14304	2.38249	3.02479
LYVE1	-1	2.15074	2.78793	1.80806	2.26131	3.10534	2.96776	3.99694	2.86354	3.96439	2.84345	1.95589	2.86667	2.47001	2.72836	1.72197	1.72197	3.44531	1.94096	3.64798	2.98695	3.52377	3.66097	3.31401	2.4828	3.68788	3.09319	1.9424	3.99694	1.81212	2.84024
OCLM	-1	3.4603	3.87627	4.18688	3.54133	3.82818	3.8001	3.932	3.01146	2.39011	3.89025	3.68627	3.26398	3.55285	4.40542	3.23517	2.49805	3.40869	3.65586	2.89368	3.23569	4.57144	2.4549	4.5033	2.39011	3.93933	3.62801	3.26466	4.57144	3.55586	2.79609
YIF1A	-1	5.97926	5.86026	5.3641	5.85703	5.50164	5.72188	5.08294	5.43252	4.98841	5.76187	5.65493	5.59031	5.95025	5.93343	5.78467	5.62087	5.84132	5.27622	5.77982	5.97926	5.05629	4.86511	5.67816	5.20951	4.86511	5.49957	5.22852	5.71278	5.39219	5.65416
CPSF4	6	6.58496	6.55964	6.89347	6.88572	6.85183	6.70135	6.96697	6.8648	7.03744	6.93604	7.31818	6.94747	6.96059	7.20914	7.02425	6.67844	6.69025	7.01961	6.55964	6.60711	7.09854	7.03573	6.81826	7.13549	6.6639	6.69726	6.86376	7.31818	6.58753	6.76304
JTB	-1	9.30943	9.19423	9.27834	9.33719	9.40863	9.4274	9.33419	9.28308	9.35191	9.34962	9.35912	9.26275	9.53827	9.53827	9.19423	9.39795	9.31455	9.47627	9.53035	9.27031	9.38921	9.3131	9.41028	9.2385	9.24303	9.24411	9.33756	9.43068	9.37577	9.39055
CEACAM4	-1	5.55485	5.04343	4.89285	5.78269	4.87762	6.02264	5.5693	3.47499	5.07287	6.02264	4.5412	5.23505	5.63498	3.47499	5.61434	5.31536	5.2491	4.43372	5.96791	3.77384	5.55333	5.49042	4.44133	5.79296	5.62517	5.33569	4.19967	5.56311	5.39652	5.04167
ADCY2	-1	3.78196	2.1373	3.12526	2.55244	4.35373	3.77146	3.81967	2.16904	4.23491	2.53895	4.09451	3.53948	3.47998	3.40265	3.6498	3.18674	3.04793	4.42353	3.51568	2.1373	2.25749	4.34435	4.0655	4.10909	3.8075	3.06269	2.82865	4.42353	3.35191	2.36581
RUNDC3A	-1	4.41448	4.35187	3.86385	3.83733	3.86362	4.54314	4.67988	4.86654	4.57767	4.0617	4.00386	4.80824	4.21574	4.21924	4.52041	3.57211	3.85425	4.67761	4.86654	3.57211	4.4024	4.13962	4.4073	4.36143	4.2219	4.42579	4.11773	4.13006	4.6155	3.72929
BRD8	10	5.51154	5.51154	6.09186	6.22375	6.04152	5.71168	5.81463	5.79468	6.52884	6.02479	6.0784	6.23965	5.76134	6.10084	5.57782	5.68771	5.62406	6.39876	6.55638	5.78454	6.31433	6.33868	6.01396	6.47685	5.73116	5.84846	5.78505	6.55638	6.15763	5.86358
MTMR11	-1	4.58595	2.26428	3.28164	3.52523	3.65698	3.98544	3.23439	2.9486	2.17536	4.68519	4.76734	2.59918	4.4806	2.68577	4.11542	4.70735	4.76734	2.10474	3.65796	4.47277	2.60406	3.8453	3.1926	2.1176	2.7948	2.78399	2.10474	3.94585	4.29973	4.28863
BLCAP	-1	7.15595	7.39731	6.84064	7.13054	6.97705	7.14084	7.12857	6.65823	7.02811	6.91225	7.61467	7.14879	7.50147	7.26932	6.65823	7.02828	7.01133	7.61467	7.61361	7.20555	7.2379	7.14437	7.12752	7.14158	7.36389	7.08188	6.72802	7.52578	6.7818	7.14008
MAN1A2	-1	5.06069	4.79962	5.24798	4.93359	5.11264	5.19666	5.04728	5.00686	4.77511	4.91456	4.99162	5.23529	4.94686	5.26721	4.77511	4.95226	4.92494	5.25529	5.1688	5.0626	5.18455	5.01168	5.01763	4.99633	4.83944	4.92362	5.25995	5.26721	5.20229	5.03744
TRAFD1	31	5.93349	6.58958	6.03775	6.14362	5.75769	6.42354	6.05654	5.82273	5.90852	5.83168	5.96523	5.68232	6.26605	5.68232	5.85308	5.80344	5.80507	5.75792	6.26984	6.58958	6.54744	6.08684	6.39433	6.28802	5.76003	5.86138	5.73146	6.55786	6.20517	5.7871
TXNL4A	14	6.48875	6.523	6.55379	6.55935	6.54491	6.67343	6.77024	6.73282	6.53246	6.55313	6.32113	6.59335	6.55622	6.65258	6.68348	6.52639	6.60551	6.32113	6.35676	6.73425	6.67655	6.74333	6.77024	6.38076	6.42808	6.56333	6.71575	6.70244	6.50407	6.53133
PNPLA6	-1	5.81493	6.25592	5.49	5.10872	5.52392	5.29916	5.27137	5.04907	5.40745	5.30494	5.31477	5.1148	6.25145	5.21504	5.11963	5.38898	5.61175	5.58209	6.02808	5.30568	5.86928	5.24735	5.85108	5.99948	5.20438	5.14259	5.2415	6.25592	5.04907	5.3387
SUGT1	-1	7.73373	7.76458	7.71686	7.47015	7.6139	7.6759	7.48415	7.68538	7.24829	7.61903	7.18594	7.63805	7.57338	7.45662	7.59868	7.53481	7.76458	7.35726	7.65844	7.52354	7.47823	7.33017	7.38764	7.43896	7.49818	7.47267	7.67059	7.18594	7.59422	7.66554
UTS2	-1	2.84639	3.3279	3.00009	3.31158	3.79365	3.68468	1.40417	2.05542	3.3403	3.29211	3.36356	5.56625	1.40417	2.75423	5.68472	3.48614	2.64975	3.88971	1.60237	2.94584	5.68472	4.66855	3.32869	3.41213	4.26229	4.22384	4.05149	4.84954	2.23878	2.34111
GADD45G	-1	4.56227	4.99941	3.81559	2.10654	2.33194	4.50718	4.05659	4.24258	3.75479	2.64794	3.87159	3.1322	3.3319	3.09219	4.2127	2.10654	4.20256	4.13686	5.05475	4.21738	4.53311	4.19203	4.28713	3.53895	2.22899	2.7085	3.60714	5.05475	4.40786	3.61508
EDAR	-1	4.77381	4.66776	4.7621	4.49687	4.00192	4.43806	3.83791	3.6016	5.18985	5.02923	5.1336	4.52176	4.7939	4.73904	4.31756	4.45152	3.72046	5.07356	4.86313	4.01779	4.01503	5.0954	4.98748	5.07319	4.60791	4.73205	4.45591	5.18985	4.37334	3.6016
PAPOLA	70	7.92231	7.38582	7.61702	7.6252	7.71062	7.7048	7.37407	7.8867	7.41198	7.70361	7.36688	7.73276	7.45531	7.62045	7.61739	7.84161	7.82143	7.21885	7.60059	7.65798	7.24266	7.52486	7.50184	7.37597	7.66255	7.67035	7.92231	7.21885	7.8277	7.58472
TCERG1	45	7.82733	7.75705	8.14654	8.60628	8.32496	8.19975	8.25667	8.02871	8.40735	8.32487	8.46644	8.299	8.01046	8.60903	8.16519	8.25403	8.23974	8.60903	7.75705	7.90799	8.46566	8.40414	8.10391	8.34914	8.09385	8.07413	8.35835	8.23988	8.26228	8.39259
MAGED2	-1	7.12862	7.11568	7.0991	6.71153	7.17449	6.33756	7.20407	7.36279	6.98529	6.78825	7.10904	7.12145	6.77484	7.10323	7.25251	6.83342	6.97041	6.41253	7.01664	6.80256	7.03204	7.36279	6.93442	6.9806	7.31013	7.08794	6.81591	7.00267	6.33756	6.77097
BTNL3	-1	4.58196	4.12609	4.63652	4.5409	4.75446	4.56537	4.74388	4.725	4.21233	4.78695	4.97491	4.42895	4.2954	4.79438	4.65244	4.28813	4.36159	4.56236	4.97491	4.56666	4.65656	4.97472	3.90297	4.29684	4.09101	3.90297	3.98292	4.91847	4.56105	4.41537
EHMT2	-1	4.66783	5.06692	4.94677	5.28706	4.73831	4.29658	4.72142	4.83102	5.10322	4.76608	5.18647	5.23291	4.60291	4.74757	4.81906	4.29658	4.42802	5.24509	4.75451	4.63222	4.86826	4.66061	4.93564	5.40132	4.57497	5.08107	4.52113	5.40132	4.39777	4.93066
COPS8	-1	5.91261	5.85571	5.94479	5.77015	5.86515	5.64479	5.92575	5.99013	5.84391	5.84165	6.00918	5.8525	5.74457	5.9117	5.85201	6.00918	5.96721	5.70257	5.7599	5.74711	5.88878	5.82821	5.64479	5.67492	5.79892	5.8511	5.93389	5.68531	5.7951	5.77228
RNPS1	1	7.72466	7.61192	8.00936	7.39026	8.10755	8.05587	8.33957	8.05514	8.05108	8.12898	8.36009	8.1647	7.39026	8.29007	7.69082	8.00597	7.90047	7.72581	7.4352	7.92463	8.0887	8.00098	8.21949	8.36009	7.9926	8.09307	8.02818	8.18871	7.8239	7.65313
FASTK	-1	5.64448	5.38573	6.10393	6.26121	5.95444	5.98119	6.2847	5.84243	6.20565	6.3275	5.95999	5.64898	5.82006	6.13349	5.38573	5.93987	6.1266	6.32077	5.45041	5.71608	6.04222	6.1977	5.96671	6.39847	5.92247	5.93833	5.81986	6.39847	5.99061	5.84412
SUB1	76	8.39413	8.3204	8.54703	8.41962	8.65118	8.38043	8.6666	8.88829	8.40712	8.55297	8.65142	8.51167	8.34105	8.88829	8.6564	8.46931	8.47764	8.43812	8.43752	8.3257	8.34521	8.41973	8.59855	8.30837	8.55719	8.52888	8.78688	8.30837	8.53036	8.50589
SMPDL3A	-1	5.00954	5.8669	4.71653	1.97132	3.67407	4.19968	3.16229	3.1122	5.43818	4.04498	3.97469	2.99008	5.07814	3.67367	3.20516	3.8112	3.359	5.44425	3.65015	1.97132	4.81064	4.22197	5.8474	5.46098	3.18182	2.9141	3.78338	5.8669	5.36147	3.45415
DBF4	-1	7.75223	7.69729	7.62387	7.57822	7.76321	7.73701	7.5718	8.149	7.52354	7.67501	7.48892	7.74774	7.72519	8.10598	7.79172	7.86937	7.83536	7.5469	7.4009	7.56068	7.91491	7.4953	7.68741	7.88503	7.84181	7.71735	8.149	7.4009	7.49605	7.55165
SPIN1	-1	7.27707	7.45854	7.27519	7.5467	7.40478	7.01359	7.49272	7.43753	7.54056	7.27064	7.83273	7.83273	7.36911	7.65053	7.60571	7.05504	7.25181	7.25975	7.83094	7.16256	7.4698	7.64298	7.1804	7.01359	7.06992	7.15436	7.80949	7.10797	7.43083	7.58997
RALBP1	-1	6.45764	6.26815	6.62706	6.73546	6.60402	6.4045	6.80226	6.60843	6.80226	6.48824	6.74521	6.67066	6.65294	6.7816	6.55106	6.41073	6.29801	6.63147	6.50106	6.48507	6.69448	6.78793	6.4528	6.76272	6.26815	6.36906	6.65431	6.64628	6.52149	6.67957
SRSF8	-1	6.35891	5.61265	6.60451	6.24472	6.83803	6.36339	6.68839	6.83803	6.07836	6.49605	5.61265	6.17482	6.0355	6.21622	6.40103	6.55589	6.36677	5.73046	5.70953	6.31264	6.2211	6.83109	6.64035	6.23502	6.69539	6.71981	6.5019	6.01098	6.49731	6.29161
APOBEC2	-1	4.26092	4.10936	3.788	4.13154	4.28934	4.3378	3.73519	4.29562	4.27297	3.73519	4.50834	4.26503	3.96059	4.70431	4.3567	3.85289	3.83873	4.50347	4.64203	4.33351	3.79153	4.11294	4.58608	3.91299	4.37926	4.25305	3.94654	4.70431	4.28848	4.1542
MORF4L1	20	9.00716	8.53171	9.13859	8.9263	9.07912	8.89758	8.99419	9.1333	8.98197	9.05752	8.71502	9.01357	8.81051	9.21679	9.14045	9.2157	9.07718	8.603	9.01163	9.12713	8.94692	9.08993	8.98632	8.59506	9.07016	9.09559	9.21679	8.53171	9.04981	9.09626
PRDX3	131	9.14914	9.11882	8.58692	9.05188	8.84124	8.85078	8.81412	9.04192	8.6022	9.22421	9.30924	8.86656	9.11099	9.00346	9.30924	9.29811	9.12545	8.48978	8.89018	9.14607	8.58633	8.90432	8.98325	8.47425	8.84373	8.94565	9.14327	8.47425	9.18382	9.24288
GPR75	-1	2.99498	2.13719	4.62525	4.12299	3.66066	3.7218	4.22972	4.12796	3.86197	4.61779	4.2054	2.02311	2.11636	4.22546	3.99739	2.26019	3.5378	2.82754	4.48184	2.02311	3.94871	4.19634	3.17178	4.59436	3.35337	3.48254	3.63478	4.62525	3.3578	3.64095
EHD1	-1	5.11479	5.68036	5.96786	5.19129	5.25953	5.73459	5.61932	5.32179	6.00781	5.58361	5.86209	5.24355	5.57144	5.58618	5.10348	5.23742	5.41777	5.72239	5.29681	6.04796	5.9547	5.48568	5.9644	6.04422	5.5256	5.40123	5.1752	6.04796	5.10348	5.87637
AFG3L2	-1	7.47687	7.1693	7.34764	7.70204	7.39983	7.29046	7.20974	7.41464	7.34989	7.51723	7.34267	7.51559	7.67026	7.70204	7.40008	7.65055	7.53789	7.69176	7.10952	7.28359	7.19934	7.29919	7.39576	7.35791	7.06256	7.06256	7.53791	7.3731	7.47788	7.60785
PRSS21	-1	5.38485	4.58176	3.23002	3.27639	5.0162	3.3616	6.14654	6.19098	6.7677	2.05311	5.49247	6.77711	4.12287	6.77711	6.0474	3.77188	3.1665	3.64566	2.64693	5.41597	2.05311	5.5521	5.37869	6.45131	2.4867	2.81616	3.87247	5.41333	3.98121	6.21723
MSL3	34	5.89267	6.22006	6.19706	5.96262	6.02013	6.26072	5.92993	5.77434	6.22721	5.90529	6.37174	5.83218	5.89531	5.8865	6.29071	5.75623	5.75623	6.11305	6.09189	6.08349	6.07715	6.10231	6.28245	6.18911	6.10882	6.12499	5.80744	6.37174	5.95385	5.8898
C11orf58	-1	7.51254	7.33769	7.36483	7.96293	7.92114	7.74563	7.66298	7.34081	8.07873	7.89403	8.23151	7.79747	7.74387	8.24875	7.67989	7.61861	7.58764	8.16828	8.03244	7.53486	7.33769	7.66014	7.79243	7.38433	7.77137	7.69815	7.40866	7.62139	8.24875	7.84159
KDELR1	-1	6.64424	6.75877	6.193	6.27633	6.12859	6.03227	6.40983	6.24238	6.51856	5.94942	6.22976	6.68129	6.82631	6.0552	5.99748	6.43728	6.44306	6.59371	6.82631	6.56329	6.63162	6.50426	6.00397	6.75975	6.26688	6.3334	6.39616	6.72815	5.94942	6.26345
SF3A3	40	6.84915	6.8127	7.33433	7.59542	7.34018	7.29388	7.32801	7.75628	7.51577	7.31721	7.74695	7.45559	6.88331	7.65501	7.02022	7.53023	7.29847	7.75628	6.8127	7.06624	7.24468	7.36718	7.33365	7.50014	7.27353	7.41605	7.49742	7.54075	6.84821	7.37443
AP3M2	-1	6.00994	6.2358	6.29065	6.79542	6.58677	5.88899	6.44324	6.2176	6.10614	5.894	6.2773	6.18158	6.42308	6.509	6.13126	6.09213	6.06832	6.05612	6.56329	6.10397	6.79542	6.33673	6.46686	6.08299	6.37158	6.37458	6.77399	5.88899	6.13141	6.12289
STARD3	-1	5.71726	5.9795	5.50526	4.92378	5.21424	5.33175	5.31772	5.09811	5.28025	4.94355	5.87352	5.39448	5.83965	4.92378	5.15605	5.79359	5.43668	5.57334	5.9795	5.55313	5.53756	5.46839	5.06142	5.65991	5.37013	5.06838	5.20965	5.94776	5.11117	5.13103
HNRNPA0	39	7.57038	7.28886	7.73616	7.5188	7.91671	7.4272	7.91052	7.36037	7.81887	7.6155	7.67112	7.94847	7.28886	7.94847	7.61354	7.75908	7.69449	7.84827	7.42234	7.52114	7.76235	7.92942	7.38143	7.63646	7.409	7.36777	7.67104	7.4389	7.55969	7.56303
BTG3	-1	7.03834	7.26892	6.23349	6.80064	6.71013	6.20076	6.60908	6.78695	6.18696	7.12358	5.31499	6.59512	6.59159	6.28206	6.43466	7.03647	7.0642	6.10265	7.24408	7.26892	6.3757	5.31499	6.00031	6.21009	5.44989	5.56677	6.94093	6.55124	6.97488	7.22489
SEC61B	-1	9.05596	8.84864	9.10873	8.95774	9.22628	9.2721	9.23341	9.23274	8.9803	9.28848	9.53424	9.27082	9.34867	9.52498	9.06742	9.48406	9.06114	9.22417	9.61611	9.69639	9.69639	9.51008	9.67372	8.6145	8.6524	8.6145	9.23078	9.08634	9.37608	9.50536
TOMM34	-1	6.22993	6.13776	6.54031	6.49179	6.32033	6.45403	6.48024	6.0739	6.56299	6.33659	6.88513	6.66845	6.34067	6.51584	6.14513	6.49466	6.42344	6.3715	6.0739	6.64392	6.88513	6.53792	6.46843	6.59805	6.17981	6.27414	6.31432	6.83238	6.10296	6.12205
PDIA5	-1	6.24405	5.60621	5.24993	6.19708	6.43692	5.21999	5.93252	6.49512	6.06918	6.20553	5.82177	5.88039	5.79928	6.4657	5.86865	6.49512	6.31606	6.14228	5.69102	6.1237	6.01445	5.21999	5.67232	5.98928	6.14996	6.20691	6.26107	5.30134	5.51558	6.04656
SERINC3	-1	8.05917	7.70865	7.96826	7.93087	8.03095	7.78575	8.09199	7.506	7.99007	7.75452	7.56621	8.0028	7.76917	7.92793	8.05652	7.75926	7.70115	7.506	7.86684	7.8914	7.8711	8.09951	7.68624	7.84486	8.00995	8.09951	7.76158	7.55129	8.06692	7.7223
OS9	-1	6.91593	7.31663	7.00478	6.82778	6.79017	7.04233	6.84072	6.50901	6.92151	6.88258	6.90704	7.2467	7.26695	6.64839	6.93191	6.75928	6.9273	7.00325	7.38396	6.81042	6.97107	6.92208	7.18951	7.38396	6.77177	6.89418	6.50901	7.25445	6.56427	6.77577
PNRC1	68	8.71006	8.20686	8.82408	8.77265	8.49513	9.03495	8.40153	8.01376	8.63002	8.86897	8.71004	8.31295	8.26255	8.57404	8.62509	8.50802	8.46125	8.20685	8.84151	9.12039	8.35449	9.11567	8.89052	8.52536	9.12039	9.02745	8.30312	8.01376	8.7969	8.64768
TMED2	-1	7.98254	7.34192	7.61974	7.68764	7.60799	7.59577	7.5593	7.94803	7.29289	7.95459	7.54551	7.60832	7.14716	7.64048	7.84726	8.08294	7.82763	6.90492	7.77788	8.0326	7.4862	7.54006	7.57846	6.99791	7.69904	7.86196	8.08294	6.90492	7.76302	7.55889
LMAN2	-1	6.98573	6.95317	6.71512	6.55192	6.98223	6.68321	6.69617	6.69315	6.77017	6.92337	6.76081	7.01875	6.89865	6.85794	6.84361	6.98628	7.01875	6.75587	6.99078	6.93802	6.4453	6.82441	6.84578	6.88115	6.40328	6.40328	6.85382	6.85758	6.70909	6.92313
ERP29	-1	8.65589	8.52439	8.77622	7.84262	8.18417	8.13773	7.93638	7.96086	8.13821	8.50174	8.65732	8.7814	8.61845	8.22849	8.31213	8.61755	8.67919	8.18168	8.41895	8.83202	8.14467	8.83202	8.10683	8.26178	7.98514	8.21475	8.12438	7.84262	8.69461	8.13356
MLLT11	109	6.33223	5.21707	7.44076	7.09742	7.20918	5.21707	7.55822	7.42683	7.12038	6.30246	6.05968	6.90147	5.97628	7.34447	6.4827	6.98339	6.75797	6.72343	6.01324	5.30456	7.55822	7.26339	6.43738	7.13371	7.36247	7.07976	6.7105	6.96825	5.35845	6.46278
STIP1	-1	5.80761	5.44109	5.38159	5.63698	5.96826	5.68058	5.71209	6.13362	5.596	5.99248	5.66567	5.68761	5.37631	5.95194	5.65968	6.12484	5.96824	5.73899	5.41444	6.13362	5.70028	5.5024	5.65008	5.34849	5.72427	5.47352	6.02571	5.99158	5.34849	5.53035
IFI44L	-1	3.81076	8.63322	5.58404	3.64982	2.95354	1.74438	8.18055	4.56858	2.28903	3.47676	4.48093	2.59461	4.59778	3.05431	8.63322	3.20666	3.38989	4.52359	1.74438	5.96946	5.04503	3.48317	4.77464	4.3068	5.30585	5.3507	4.2006	4.60877	2.6932	5.40498
RAB40B	15	5.5346	5.0818	5.43933	6.28303	5.73191	5.12672	5.40678	6.38782	6.02867	5.05458	6.28533	6.38782	5.98259	6.30798	5.89286	5.2671	5.04373	6.3376	6.29344	5.65965	6.13427	6.24206	5.36011	5.84486	6.15647	6.30332	6.09432	5.83951	5.89258	5.04373
EBNA1BP2	-1	6.64327	6.24474	6.61748	7.35566	7.36202	6.42842	7.02908	7.6788	6.94683	7.07595	7.12985	6.86805	6.85731	7.6788	6.75092	7.36477	7.48934	7.3626	6.24474	6.83979	6.79828	6.76994	6.66656	6.59892	6.72794	6.72856	7.52867	6.50196	7.03566	7.25725
CKAP4	-1	6.57566	4.81682	4.47988	4.08937	6.402	6.15824	6.13407	5.78527	4.87879	5.2641	4.8212	4.84964	5.86125	4.32411	4.08937	5.95183	5.89493	5.04492	6.57566	5.97413	6.1865	5.41461	5.38006	4.78939	5.87744	5.83335	4.83888	6.44091	4.3892	5.31771
TMED10	-1	8.54875	8.68649	8.37314	8.08604	8.47867	8.56898	8.13074	8.41163	8.16782	8.55484	8.4231	8.65858	8.33203	8.24366	8.48541	8.54775	8.51517	8.14342	8.50816	8.75454	8.24669	8.41428	8.63207	8.21185	8.24029	8.22096	8.57958	8.08604	8.75454	8.4757
ASCC3	27	5.5135	5.328	5.46687	6.00588	5.59162	5.81052	5.35797	6.00588	5.57617	5.70348	5.56486	5.54303	5.30465	5.69849	5.54736	5.47305	5.49289	5.61397	4.95983	5.59892	5.92019	5.68744	5.94602	5.50914	5.4983	5.50763	5.64016	4.95983	5.85686	5.79816
C10orf116	-1	2.2295	4.02096	1.28187	1.86758	1.60144	1.03021	1.46444	1.33734	2.18858	1.91227	1.21246	1.62921	1.74575	1.57013	2.16458	0.983924	1.49578	2.32346	3.72589	1.231	2.71605	0.983924	1.71599	2.28629	1.5118	1.6939	1.84685	4.02096	1.46251	1.19906
UQCR11	-1	6.91385	6.95232	7.03482	6.85802	6.98698	7.03254	7.03544	6.70267	7.03161	6.96379	6.90069	6.96954	7.14304	6.8559	6.73989	7.03642	6.89147	7.10757	6.87407	6.70267	6.85917	6.83217	7.15146	6.79252	6.76696	6.70678	6.77559	7.15146	6.793	6.88748
CLP1	-1	6.94692	7.3336	6.98484	6.97199	6.88184	7.3336	6.93496	6.99261	6.98144	7.00968	6.76259	6.8444	7.11615	6.99655	7.11981	7.17695	7.25244	6.96126	6.94433	6.92224	6.70382	6.90707	6.97123	6.89233	7.04971	7.03379	7.1403	6.70382	7.1116	7.05309
FERMT2	-1	4.65948	3.83267	3.44007	2.41444	2.98565	3.69047	3.7655	3.96654	3.39747	4.42103	3.7883	2.41444	3.86058	2.60538	3.76442	4.65978	4.72171	3.53852	3.55414	3.96388	3.21709	4.09432	2.61629	3.68716	3.20401	3.38641	3.06288	4.72171	2.96061	4.13312
COPS6	-1	6.67327	6.6878	6.41266	6.54081	6.79273	6.70104	6.8331	6.80147	6.61209	6.74439	6.35742	6.28084	6.82687	6.90467	6.57795	6.89451	6.90467	6.86155	6.31471	6.50265	6.65624	6.54069	6.65549	6.51386	6.42381	6.28084	6.66607	6.85349	6.53171	6.53408
RAB32	128	8.30054	7.66424	7.90897	8.23884	8.63009	8.07423	7.75002	8.07411	8.52749	8.61975	8.63009	7.92058	7.83621	8.10219	8.23376	8.16622	8.22418	7.72964	8.14737	8.31795	7.66424	8.02539	8.30522	8.21825	8.4974	8.37481	8.31526	7.83077	8.47637	8.28408
MAPRE2	-1	7.41756	7.26607	7.61066	7.72078	7.7634	6.9995	7.87286	7.7752	7.72565	7.18167	6.56707	7.82152	7.477	7.87286	7.19579	7.51971	7.55735	7.8564	6.56707	7.12905	7.72286	7.70893	7.20074	7.54281	7.06732	7.08667	7.85396	7.31488	7.28653	7.31518
CCNI	-1	9.16921	9.02365	9.53779	9.32098	9.28404	9.07912	9.31506	9.04939	9.39977	9.16047	9.52367	9.34136	9.06844	9.39461	9.02365	9.17674	9.02748	9.11789	9.49197	9.14626	9.46183	9.53779	9.27262	9.45428	9.50751	9.34577	9.32377	9.07215	9.13521	9.18837
GCN1L1	-1	6.45343	6.43245	6.56167	6.93521	6.66887	6.61579	6.69945	6.83025	6.82961	6.65512	6.794	6.81335	6.60842	6.91013	6.54631	6.65449	6.69532	6.8404	6.51981	6.43245	6.89283	6.50503	6.63434	6.90208	6.58557	6.54691	6.95505	6.95505	6.56509	6.68701
COPS5	88	8.343	7.94652	8.61667	8.51103	8.60172	8.46607	8.39801	8.61807	8.31018	8.46713	8.38288	8.52237	8.52094	8.38971	8.51478	8.11677	8.41546	8.32586	8.13459	8.15612	8.20971	8.20596	8.40249	8.13834	8.49686	8.39705	8.61807	7.94652	8.51892	8.44066
METAP2	-1	6.95751	6.60286	7.02228	7.09461	7.0502	6.83357	7.07949	7.38524	7.26936	7.16547	6.85252	7.22714	7.05447	7.38524	6.94612	7.16449	6.96555	7.07675	6.60687	6.78587	7.10014	7.102	6.90286	7.01054	7.09357	7.19583	7.37602	6.60286	7.09162	7.18962
IMMT	-1	7.86546	7.63155	8.04247	8.14611	8.08349	7.94531	7.81639	8.01779	8.12724	8.17413	8.04301	8.03523	8.04932	8.22894	8.07255	8.22894	8.21494	8.10885	7.5689	8.12937	8.13468	7.97887	7.88298	7.79666	8.03031	7.96148	8.15391	7.5689	8.08203	8.18221
LILRB5	-1	5.00612	5.3283	3.36393	2.85328	0.941269	4.3368	3.93751	2.25402	4.05736	3.58685	1.57967	1.47224	5.3283	3.63478	3.52421	2.12542	3.52477	1.013	4.4503	3.59945	4.02474	2.95796	3.40147	2.44445	2.40249	0.941269	2.92211	4.33954	3.86859	4.6071
SLC38A3	-1	2.21434	3.74247	3.05596	1.71279	2.39756	3.68223	2.46688	3.35753	4.00291	3.24509	3.83119	4.16012	4.39448	2.61915	1.79837	2.64948	1.71279	2.66326	3.4753	2.63556	2.92159	4.25878	2.84902	4.39448	3.89615	4.0855	2.37072	4.13717	2.88123	1.84121
SF3B2	31	7.11125	7.22509	7.27274	7.56935	7.37719	7.34151	7.31696	7.54399	7.48414	7.35523	7.49135	7.56935	7.25335	7.53324	7.15521	7.27632	7.42085	7.16381	7.33129	7.41872	7.5103	7.20407	7.3897	7.39719	7.4468	7.32509	7.56033	7.11125	7.15565	7.38034
SDS	-1	5.48363	5.96797	5.24664	4.99186	4.31583	4.58035	4.94131	4.60398	5.04888	5.11923	4.78781	4.4526	5.88475	4.31583	5.26186	4.59697	4.93967	4.91676	5.95739	5.96797	4.60649	4.92067	5.7722	4.81098	4.45395	4.72274	4.54299	5.6181	4.96963	5.05971
ILVBL	-1	5.53574	5.64578	5.5406	5.65389	5.737	5.1296	5.26842	5.50949	5.7111	5.50665	5.82987	5.79082	5.7495	5.81221	5.37152	5.82987	5.60741	5.43324	5.22243	5.19229	5.47659	5.58435	5.42597	5.71085	5.32485	5.2187	5.4719	5.71258	5.1296	5.53191
SLC27A5	-1	4.45337	3.0073	4.84836	4.97218	5.21711	3.27908	5.00259	5.50218	5.60353	4.85794	5.20792	5.2224	5.06318	5.60353	4.58549	4.68524	4.65034	5.53337	3.0073	3.05711	4.15324	4.18548	3.44855	5.17996	3.90421	4.781	5.5473	5.3327	3.80879	4.27646
SLC27A4	-1	5.14848	5.19275	5.01756	5.55654	5.1036	5.24164	5.024	4.91158	5.20802	5.07659	5.12631	4.64727	5.36135	5.2743	4.64727	5.53924	5.40345	5.39254	5.2279	5.23886	4.75566	4.82015	5.55654	5.36866	5.40435	4.66538	4.81935	5.46281	4.94663	5.2373
ADCY3	-1	5.93345	5.82668	5.61899	5.88054	4.42021	6.03547	5.36797	5.77435	5.56416	5.83007	4.92418	5.08352	5.85199	5.55379	6.03547	5.76734	5.69775	5.48189	5.66626	5.81975	6.01588	5.75584	4.47814	5.20743	5.8784	5.94562	5.57088	4.42021	5.31848	5.83289
NAT2	-1	2.39977	1.39667	1.48109	1.95394	3.08919	1.56842	3.20736	1.64288	2.50261	2.29745	1.70903	1.47702	2.35452	2.56453	1.81561	1.31035	1.22976	2.0197	2.0156	1.22976	2.48165	1.57535	1.83164	2.32968	1.59432	2.17049	2.10335	3.20736	1.70119	1.28682
SLC27A3	-1	6.3304	6.37543	5.88258	5.75525	5.57098	6.84405	5.47902	5.40538	5.68706	6.57903	5.78234	6.43504	6.51303	5.40538	6.32053	5.82471	6.1011	5.86702	6.83057	6.43368	6.13404	5.62501	5.7262	5.67593	5.71525	5.8946	5.76484	6.84405	6.06185	5.81965
SLC27A2	-1	7.76367	5.39691	7.00338	6.56731	7.69254	5.47886	6.65981	7.19481	7.15572	7.44912	5.75582	6.64687	7.23098	6.55526	7.45226	7.57157	7.71137	6.70454	6.21618	5.39691	7.534	7.12179	5.44765	7.1215	7.76367	7.75051	6.76854	6.38763	6.05017	7.59825
KIF2C	-1	5.84477	5.58912	6.02942	5.62638	5.15701	5.12726	6.06299	6.72116	5.64227	5.36631	5.8613	6.08269	5.65931	5.42334	6.09841	6.18895	6.04212	5.09542	5.66423	5.08493	6.72116	5.97224	5.24462	6.17953	5.51967	5.23608	6.54843	5.68586	5.08493	5.35307
SPINK5	-1	1.35261	1.42458	2.58094	3.11717	1.02095	3.31091	2.66485	3.83088	3.57694	1.02095	3.59877	2.372	1.51465	1.10076	1.33518	2.53354	1.61128	3.49258	3.56235	1.33082	2.60404	3.83088	3.21733	1.47694	2.02083	3.48309	3.19865	1.63763	2.40691	1.93669
LILRB4	-1	5.85867	6.00658	4.71022	3.76072	3.47726	5.51383	4.32896	3.84883	3.94268	5.14517	5.94477	3.10841	5.68101	4.02702	4.96815	4.70607	4.81205	4.53384	5.3637	5.73078	4.4131	3.57723	5.42281	3.76506	4.32756	3.10841	4.6518	6.00658	5.07348	5.15058
CCDC85B	13	4.41879	4.37079	4.47376	4.67453	4.32465	3.91756	4.51839	4.79715	4.77189	3.97202	4.60383	4.92194	4.84144	5.01317	4.31979	4.54662	4.57567	5.01317	4.41467	4.49447	4.37931	4.3979	4.69503	4.20846	4.42217	4.37036	4.74389	4.6463	3.91756	4.43115
IL24	-1	4.93117	3.87479	3.65142	3.65142	6.28324	6.73156	4.44156	4.68057	4.16157	5.33034	3.91057	3.776	4.30791	4.32795	4.20797	4.5212	4.56403	3.84086	7.0741	5.01659	5.30888	4.40542	4.54072	3.96052	4.26792	4.06964	4.3073	7.0741	4.15227	4.38403
GLIPR1	-1	8.47573	7.50719	8.37822	8.37267	8.2522	8.76983	8.46177	7.24372	8.08281	8.37342	7.60851	8.09401	8.20925	7.58712	8.16424	8.23259	7.99942	8.21601	8.74602	8.02632	7.24372	8.32758	8.30986	7.69155	8.28959	8.27047	7.27724	7.9033	8.76983	8.20881
TLK2	24	5.96797	5.72459	5.70635	6.3201	5.74589	6.23859	6.11356	5.89503	5.9951	5.99788	6.30051	6.45024	5.95361	5.93094	6.27787	5.98691	6.06527	5.70635	6.19259	5.82388	6.19475	6.40423	6.01467	6.0068	6.32351	6.45024	5.79626	5.98428	6.1261	6.04641
KLK11	-1	3.48911	4.54422	2.06075	3.80061	2.06075	3.72644	2.78202	4.00827	4.28068	3.43939	3.04254	4.36089	3.63142	4.12971	2.90983	3.56176	2.6652	4.55343	4.35605	3.07479	3.8225	2.24601	4.40222	4.43166	3.52422	2.97334	3.45483	4.55343	2.2808	2.73302
TMSB15A	-1	4.29022	2.94976	3.29449	3.00223	3.91463	3.89822	3.80878	6.20485	3.89067	3.10934	5.76036	6.15325	3.99949	3.86635	4.42644	3.96281	3.75193	4.10778	2.85168	2.87941	6.20485	5.90029	4.3704	4.74224	2.97535	4.48551	4.57657	2.85168	3.45777	4.32287
KDELR2	-1	7.49308	7.01862	6.62589	7.10898	6.96043	7.24524	7.05602	7.32056	6.89955	7.51279	7.34461	6.99141	7.51717	7.04837	7.03494	7.4624	7.51717	6.92788	6.86817	7.47682	7.20445	7.00428	7.20028	6.62589	6.63813	6.67137	7.33635	7.16659	7.2925	7.45116
KDELR3	-1	4.56189	2.98652	3.15342	3.13053	3.71243	3.24597	3.95487	4.28514	4.5146	3.76501	3.96943	4.00058	2.96715	3.46703	3.66358	4.15252	3.74839	3.75074	4.70771	2.96715	3.95748	4.44477	3.68434	3.50793	3.28101	3.68845	3.62647	4.70771	3.26889	4.01926
ATF7	14	4.60812	4.62403	4.75387	4.75335	4.28935	4.69898	4.81366	4.45939	4.63566	4.60054	4.42181	4.28935	4.86343	4.63264	4.58858	4.60006	4.55643	4.51712	4.62328	4.35314	4.44975	4.68542	4.40655	4.85999	4.48724	4.71574	4.3348	4.86343	4.58304	4.46077
SNRNP27	58	7.10295	7.1549	7.32147	6.92252	7.21219	6.65814	7.26005	7.30486	6.76793	6.93283	6.9855	7.32147	6.9556	7.03775	7.18552	7.01832	7.25177	6.71826	6.87889	7.13584	7.04459	6.97527	6.87688	6.85401	7.09086	6.89924	7.25726	6.65814	6.80258	6.92948
TMED1	-1	6.53477	6.56498	6.51749	5.99648	6.44702	5.84438	6.67182	6.06992	6.7224	6.44888	5.89598	6.37167	6.36406	6.65754	6.41254	6.54212	6.47406	6.02687	6.7224	6.18547	6.06745	6.4651	5.84816	6.37425	6.2862	6.33985	6.39331	5.84438	5.99073	6.33202
LIAS	-1	5.83623	5.70777	6.65097	6.67555	6.45406	5.67711	6.65165	6.65548	6.40648	5.92764	6.063	6.5224	5.86904	6.5398	6.50328	5.76859	5.663	6.23101	5.663	6.05832	6.56666	6.66614	6.44574	6.72112	6.45528	6.57902	6.72112	5.77251	6.31004	6.06597
CHAD	-1	2.94079	3.10593	1.41748	1.88551	1.54403	1.2016	2.44125	1.7904	2.15064	1.88636	2.27092	2.37147	1.35124	3.11383	2.70652	2.30419	1.6238	1.86129	1.2016	2.13636	2.21526	2.4251	1.70462	2.663	1.35503	1.97209	1.84465	2.19279	1.85208	3.11383
IFT27	-1	4.88231	4.69843	5.01173	4.98439	4.78195	4.6348	4.95503	4.6232	4.97046	4.58464	5.42832	4.83095	4.99719	5.01422	4.58081	4.58081	4.85983	5.20102	4.8726	4.60632	4.74379	5.27089	5.38869	4.99927	4.68414	4.69254	4.7278	5.42832	4.95265	4.90591
RAB35	17	5.66037	5.84668	5.71151	5.63696	5.33641	5.68199	5.60812	5.33641	5.71074	5.58649	5.80712	5.59159	5.81431	5.46269	5.34774	5.7459	5.39857	5.76936	5.734	5.69278	5.58854	5.76652	5.64899	5.74401	5.45148	5.56416	5.49027	5.84668	5.48385	5.50546
TDRKH	-1	4.07878	4.24862	4.07531	3.24123	3.27588	3.47846	4.28419	4.40547	3.70273	3.75489	3.97463	3.70146	3.3409	3.62577	3.30809	4.25585	4.15466	3.83939	3.6174	3.90143	4.33114	4.11781	4.41186	3.59988	3.74453	3.24123	3.69842	4.41186	3.81352	4.01871
LILRA1	-1	3.84114	2.82076	2.41724	2.79538	2.05224	4.10516	3.97318	0.556589	4.08219	3.60741	4.259	3.15516	3.23175	0.556589	3.80008	3.86562	2.03133	3.90373	4.39286	0.712668	3.69946	3.51708	4.28088	3.00193	3.68833	2.57424	3.07472	4.39286	3.02043	3.06982
LILRB3	-1	6.82533	7.06867	6.19157	5.36003	5.33157	7.06867	5.42131	5.38734	6.2481	6.24444	6.27334	5.32649	6.91215	5.26298	6.19498	6.5395	6.31254	6.23128	6.86608	6.33396	6.17674	5.26298	6.36754	6.16405	5.54002	5.62027	5.36421	6.99766	6.20319	6.50421
LILRA3	-1	2.65209	2.98469	1.48852	0.315899	0.5078	3.05356	1.77839	0.788048	2.05881	0.926735	2.7101	0.781862	3.05356	1.98495	1.70517	0.710069	1.52781	2.72381	1.90577	1.46634	2.9382	2.27659	2.49891	0.321199	0.315899	2.26552	1.89489	2.41886	1.47777	2.50706
LILRA2	-1	4.9931	5.80998	5.40934	4.80343	4.47031	5.67034	4.04815	4.91529	4.61441	5.25426	5.47887	5.80998	5.72384	4.04815	5.67082	5.43448	5.29987	4.85596	5.51254	5.29005	5.17583	4.6792	5.62892	5.42569	5.45587	5.38243	4.56245	5.75843	5.35147	5.29343
RCBTB2	-1	8.48644	9.56481	7.86725	6.95447	7.54774	9.55669	7.47219	7.78119	6.93399	8.06798	8.06103	7.26666	8.76557	6.93399	8.38779	8.03418	8.27058	7.80659	9.56481	8.89714	8.44813	8.01587	8.84395	7.77492	7.38151	7.28196	7.69411	8.42915	8.64434	8.56852
RBPMS	-1	5.02625	3.06202	2.08622	6.10187	3.54104	5.91153	6.01062	5.7324	4.63926	5.3723	2.34946	3.93266	4.2882	5.85019	3.89613	4.25112	4.27438	5.36683	5.12825	4.3159	5.70947	6.10187	2.51009	2.67596	5.40975	5.35681	5.60941	4.72619	2.08622	4.963
RAB31	82	8.93692	8.86112	8.32904	7.90897	6.93322	9.05172	6.88318	7.50895	7.39622	8.70706	7.48925	7.52481	8.928	6.88318	8.53792	8.55022	8.45531	8.2988	9.05172	8.78219	8.28547	7.85314	7.89737	7.34867	7.5287	7.48813	7.11767	8.73691	7.98449	8.63017
ADAP1	-1	6.8745	7.1756	6.84311	6.30252	5.94666	7.2457	6.25619	5.92392	6.40222	7.10764	7.2811	6.56835	7.16434	6.19783	6.58503	6.8207	6.99527	7.07458	5.92392	6.86774	6.79711	6.3038	7.20871	6.90209	6.1206	6.11323	6.40305	7.2811	6.67752	6.89384
DSTN	-1	8.26729	8.03052	8.2733	7.39349	8.47428	7.58236	7.89766	7.85508	8.03266	8.23072	8.55393	7.92346	8.54517	8.08168	7.65681	8.37892	8.40131	7.78183	8.55393	8.13985	8.01671	7.53882	8.13317	7.64376	8.18561	8.02344	8.2925	7.39349	7.97257	8.33717
RIPK3	19	5.62486	6.69255	5.95297	5.74676	5.86984	6.10749	5.07732	5.489	6.14404	5.02972	5.76987	5.88017	5.70853	5.92981	5.52448	5.32545	5.37707	6.07919	6.69255	6.29814	5.72817	5.15435	6.2609	6.43827	5.95051	5.78716	5.02972	6.53484	6.20665	5.34738
STON1	-1	4.26174	3.35195	4.07069	3.6256	5.28576	2.35078	5.24051	4.61581	4.67984	1.99877	3.80285	4.69689	3.75393	4.97896	5.10205	3.87762	4.36519	5.12226	4.90712	1.99877	4.8182	3.17705	4.45762	2.07355	3.40942	4.21173	3.95387	5.28576	4.31328	3.29743
CHAT	-1	3.92614	3.69115	1.46024	3.44862	3.94795	2.78133	2.55969	3.65948	3.7402	1.32627	3.91344	3.33362	3.42512	4.01425	1.89882	2.6505	1.52482	1.32627	3.36317	3.58103	2.87899	3.06861	3.92685	4.01425	3.89851	3.1359	2.77484	3.51933	2.56208	2.7624
PIM2	12	5.24195	5.21566	5.36864	5.63763	5.87813	5.31885	6.77033	5.81249	5.88112	5.36696	5.44923	5.9269	5.58138	6.03941	5.18616	5.61645	5.45948	5.91793	6.34142	6.06426	6.36309	5.18616	5.9804	6.06068	5.93241	5.54794	5.5003	6.77033	5.36894	5.46712
B3GNT1	-1	5.04479	5.68696	4.96875	5.41434	5.8623	5.00289	5.46882	5.33246	5.85821	5.16899	5.56535	5.68486	5.61477	5.8317	4.84801	5.23013	5.10843	5.62324	5.8623	4.84801	5.55179	5.27375	5.24363	5.70719	5.5665	5.14755	5.51475	5.57446	5.33551	5.14599
MID2	-1	4.05311	3.9468	4.41017	4.2232	4.39835	4.77669	4.46557	3.94461	4.3918	4.00377	4.95967	4.01882	4.12677	4.31367	4.35416	3.88846	3.80353	4.88471	4.41573	4.07296	4.24141	4.19069	5.03253	4.22243	3.97839	4.24242	3.80353	5.03253	4.14818	4.08406
PAPD7	-1	7.19409	7.70398	7.70398	7.41891	7.07933	7.40731	7.25622	7.53116	7.20727	7.31229	7.02469	7.2108	7.43437	7.26801	7.67231	7.09871	7.23025	7.02469	7.63634	7.67434	7.66712	7.57859	7.41629	7.49714	7.63487	7.65316	7.54165	7.37384	7.42979	7.32434
UPK1A	-1	3.65909	1.81487	3.51598	3.8513	3.66599	3.59566	2.04357	3.61628	1.67801	3.16718	3.70311	2.7473	2.89053	1.67801	3.99189	2.46135	2.31067	2.81318	2.42743	3.98467	2.18911	2.18159	3.52919	1.95959	3.93521	3.99189	2.48009	3.87882	2.07227	1.97463
SLC35D2	-1	6.77488	6.78136	6.63553	6.70761	6.52017	5.5905	6.76833	5.71453	6.04189	6.50741	6.18559	6.48186	6.53496	5.85239	6.3048	6.1259	6.3973	5.94224	6.78136	6.38925	6.47362	6.61873	6.30079	5.5905	6.29129	6.31737	5.78536	5.89734	6.71043	6.63599
ADRM1	-1	6.94517	7.32732	6.73259	6.9087	6.6787	7.13948	6.8434	7.36679	7.28367	7.06392	7.19396	6.91867	7.30624	6.87519	7.29919	7.05202	7.04538	6.95741	7.23012	7.00167	6.89997	6.73536	7.15632	7.21427	6.66275	6.66275	6.73871	7.36679	6.80205	7.01785
NUDT21	50	6.67562	6.38767	6.71839	6.43258	6.75833	5.90941	6.66498	6.82217	6.09669	6.61721	6.05291	6.82217	6.17661	6.68769	6.80616	6.79049	6.7056	6.11925	5.90328	6.47875	6.68705	6.39416	5.96028	6.34432	5.96886	5.90328	6.70109	6.00225	6.68824	6.57461
CPSF6	-1	6.73411	6.58843	7.028	7.16355	6.98845	6.77412	6.95789	7.0566	7.17111	6.94441	7.23291	7.14227	6.68939	7.23291	7.03224	6.86305	6.92154	7.0906	6.60847	6.58843	7.06188	7.09263	6.84707	7.14259	6.81699	6.86959	7.11889	6.97608	7.05353	6.98439
OGFR	-1	5.26931	5.71117	5.39296	5.18603	5.07756	5.51994	5.1838	5.26084	5.46269	5.35513	5.71285	5.49907	5.47207	5.17711	5.27149	5.11635	5.05733	5.19566	5.39473	5.50098	5.66904	5.60392	5.50693	5.42553	5.16477	5.16071	5.05733	5.71285	5.19678	5.24147
ZPBP	-1	2.58607	2.25652	2.00022	3.79406	2.64502	3.46207	3.04235	3.39599	3.63799	3.61224	4.31079	2.20659	3.45995	3.6855	3.37503	3.5414	3.00118	4.07146	2.00022	2.76625	2.0948	3.89578	4.24492	3.77695	3.61653	3.1556	2.80077	4.31079	3.3886	3.0203
DDX52	-1	5.90843	5.93548	5.98781	5.91383	5.88919	5.83216	6.23121	6.27712	6.13754	6.23536	5.84214	5.90915	5.75538	6.18993	6.21074	6.06756	6.1802	6.25944	5.94462	5.87128	6.24674	6.20052	5.95856	5.78579	6.08636	5.99906	6.27712	5.75538	6.23145	6.01597
ABHD2	-1	6.34171	6.02241	5.83828	6.02845	6.33076	5.74613	6.46427	6.2488	6.76512	5.93684	5.65338	6.3195	6.32828	6.67688	5.65338	6.05954	5.94512	6.76512	6.32456	6.05963	6.44081	6.2066	6.33994	6.54058	6.4637	6.51205	5.91055	6.37399	6.07048	5.97691
WWP1	37	7.03653	7.2777	6.64853	6.61437	6.6043	6.61409	6.59933	6.36814	6.37601	6.69632	6.04721	6.39944	7.2777	6.1073	6.85325	6.8016	6.86387	6.38682	6.47478	6.61871	6.04721	6.30057	6.72663	6.33488	6.53689	6.49437	6.60574	6.21643	6.80292	6.88203
CHD1	45	7.41103	7.09579	7.50829	7.70827	7.5384	7.56124	7.58345	7.09579	7.54965	7.65935	7.28599	7.66879	7.20992	7.58298	7.66618	7.36405	7.49607	7.60272	7.15591	7.1685	7.42869	7.65386	7.49717	7.69594	7.51523	7.53073	7.17754	7.31028	7.70827	7.53545
WWP2	-1	4.72465	4.74115	4.8419	4.83729	4.97283	5.15433	4.79429	4.66688	5.20441	4.73229	5.03025	4.75613	4.81912	4.98444	4.63978	4.72864	4.52935	4.99491	4.46045	4.9756	4.95426	4.80563	4.96034	4.97167	4.79478	4.86471	4.46045	5.20441	4.62754	4.88443
LECT1	-1	2.91447	2.97048	1.22476	3.49772	3.90873	4.06304	4.07231	2.27464	4.23434	3.97452	4.30025	1.18838	4.11614	3.7615	3.28955	1.18838	3.30883	3.42723	2.16864	2.696	3.82422	4.14389	4.22116	4.07599	1.44055	3.50302	3.20168	4.30025	2.33683	3.4388
DUS4L	-1	5.15942	4.72788	5.37502	5.16023	5.23061	4.70639	5.32754	5.80748	5.47961	5.167	5.80748	5.07455	4.87763	5.51953	5.49191	5.53006	5.02668	5.45791	4.49496	5.10325	5.26058	5.76129	5.43681	5.42726	5.65473	5.54807	5.68556	4.49496	4.91774	5.43271
SOX30	0	3.32895	0.780855	3.16287	3.08461	2.66112	3.1013	3.53828	1.77123	3.69075	2.90751	3.77935	2.74362	2.85184	0.780855	3.01269	3.27662	3.04756	3.78202	0.965011	1.98668	1.30353	3.6867	3.73116	3.40692	3.33265	2.86956	1.1828	3.78202	2.64002	2.12402
CNTRL	-1	7.28801	6.57726	7.82427	7.89045	6.88086	7.63377	7.21322	7.12904	7.53628	7.35607	7.64278	7.44331	6.6733	7.35625	7.49717	7.27831	7.22613	7.75622	6.56262	6.56262	7.26147	7.4639	7.01069	7.88638	7.80276	7.89045	7.15493	7.19355	7.56324	7.22722
UBE2C	-1	7.13291	6.18385	7.74015	6.19739	5.57542	5.11101	6.78683	7.84225	6.5182	6.3818	6.3696	7.06548	6.23921	6.06053	7.64126	7.39313	7.44702	5.58333	5.11101	6.15231	7.05028	6.70817	5.29739	7.21126	5.83621	5.85698	7.84225	5.63392	5.26062	5.9968
SNRNP35	10	5.73547	5.53477	5.77279	5.51985	5.51493	5.6579	5.72956	5.76819	5.71919	5.57896	5.66299	6.1118	5.66887	6.01011	5.61037	5.88801	5.82333	6.12641	6.12641	5.84455	5.87828	5.94852	5.51493	6.02448	5.76259	5.7644	5.94423	5.88345	5.55077	5.89448
C10orf10	-1	4.38655	3.19576	2.65418	4.60424	3.74689	4.45112	4.83713	4.27795	3.34793	3.76122	2.91923	3.59555	2.96572	2.65418	3.18597	4.18863	4.43636	3.69871	4.81701	4.89536	4.67428	3.45752	4.44067	2.98478	3.39429	2.81064	3.0723	4.64301	4.89536	3.30583
CYB561D2	-1	6.79682	6.9302	6.80141	6.59755	6.61839	6.73536	6.46125	6.31029	6.78571	6.82483	6.6947	6.3926	6.87702	6.52118	6.3842	6.70732	6.58852	6.73315	6.72144	6.7047	6.38849	6.51859	6.9302	6.88353	6.35318	6.41617	6.31029	6.83041	6.60057	6.79553
RAPGEF4	-1	2.46038	2.83491	3.18035	1.57899	3.1736	3.35335	3.21919	4.25184	2.03345	2.8275	3.15144	3.39264	3.13742	3.15114	3.6162	2.24067	1.66699	3.64375	3.11305	1.32385	2.79254	2.62164	3.69432	1.32385	2.91309	2.87068	4.25184	3.1186	2.52154	1.63618
CHD2	70	6.25241	6.72402	6.79245	6.29946	6.39464	6.1053	6.34399	5.97059	6.31088	6.09998	5.97059	6.41503	6.25224	6.07857	6.45249	6.00897	6.03056	6.17236	6.79245	6.3692	6.41123	6.37078	6.10596	6.51238	6.56035	6.60698	6.37681	6.39324	6.07343	6.25558
TMEM115	-1	5.46335	5.64669	5.01815	5.37991	5.39878	5.37248	5.36643	5.39514	5.5686	5.10376	5.70755	5.32495	5.68851	5.2729	5.37	5.00074	5.18646	5.51988	5.70755	5.24046	5.70535	5.19164	5.50069	5.40603	5.41264	5.58594	5.00074	5.34986	5.08498	5.54809
DUSP14	-1	5.97736	6.42631	6.03428	6.53704	6.41367	6.12571	6.54202	6.55515	6.82029	6.71865	5.49559	6.61472	6.54522	6.82029	6.56358	6.5375	6.1681	6.3257	6.78983	6.24672	5.81683	6.6766	5.49559	6.31596	6.12178	6.08009	6.37754	5.83204	6.07972	6.4908
TOPBP1	65	7.49975	7.29047	7.6408	7.87688	7.50576	7.53174	7.67254	7.98321	7.6968	7.62632	7.85109	7.95496	7.3084	7.60881	7.64273	7.9018	7.78247	7.76802	7.39163	7.29047	7.89129	7.61973	7.35365	7.93745	7.63636	7.64133	7.98321	7.542	7.54682	7.53644
TRIM31	0	1.69914	3.7459	3.63597	2.732	1.6673	3.28918	3.35749	1.89969	2.17858	2.4763	2.49206	2.20774	2.3914	2.06879	3.36697	1.82678	1.76184	3.94576	2.15335	1.6673	3.39231	3.3658	2.66568	3.96037	2.51915	2.95429	2.62857	3.96037	2.55722	2.62642
STMN2	-1	2.1936	3.54053	0.315096	2.39274	1.6548	3.87016	2.8792	3.56025	1.27595	2.98325	1.44075	2.62915	1.82263	3.58008	0.157379	2.93947	0.157379	2.59056	2.83301	2.92936	1.97512	3.81181	2.25218	3.47256	1.89282	1.52844	1.58741	3.87016	1.6128	1.59719
TPPP	-1	4.23055	4.07147	3.11544	3.93877	3.16135	2.61741	4.10677	3.69905	4.04629	3.6938	4.00699	2.61741	3.78847	3.54541	3.08797	3.38601	3.39155	3.39873	4.56959	3.49554	3.82984	3.55074	4.03313	4.17177	3.43141	3.59836	3.37676	4.56959	2.9546	3.45996
HSF2BP	0	4.18907	3.65279	3.45715	3.74228	3.85069	2.4237	3.86844	3.95211	4.22269	3.57381	4.06533	3.57733	3.90107	4.14542	3.88865	3.71993	3.45125	4.49954	4.49954	3.98832	2.4237	2.42619	3.69377	3.71607	3.32159	3.76275	3.56146	4.30332	3.69211	4.1789
TRIOBP	-1	6.19909	6.08707	6.3272	6.33502	6.37001	6.52689	6.18703	5.94027	6.28982	6.34687	6.59169	6.34493	6.33303	6.22262	6.2105	6.24911	6.0755	6.45669	6.59169	5.94027	6.09913	6.3592	6.34995	6.28488	6.34634	6.36072	6.13358	6.51578	5.99682	6.14586
RER1	-1	7.18691	6.97695	7.02709	7.01423	7.03203	7.03499	6.91209	6.80968	6.95051	7.09381	6.88032	6.98792	7.12681	6.89588	6.90233	7.08752	7.02622	6.82954	7.22847	6.95919	6.9563	6.88757	7.04122	7.00543	6.80968	6.82402	6.93193	7.22847	6.97546	7.01918
CHD3	11	4.71695	5.1163	5.38002	5.41105	5.51298	5.47239	5.76569	5.5559	5.50234	5.13468	5.91693	5.22826	5.29786	5.58748	4.80197	4.71695	4.93908	5.9451	4.96168	5.28933	5.83561	5.48199	5.4233	5.98853	5.25017	4.99329	5.45508	5.98853	5.35433	4.91466
DNAJB4	-1	5.75883	5.97363	5.97363	5.45744	5.81899	5.34601	5.61997	5.78145	5.58358	5.21157	5.07085	5.47059	5.07085	5.11424	5.52211	5.42065	5.25316	5.73443	5.79024	5.78318	5.75897	5.84313	5.65044	5.71889	5.91968	5.85808	5.54006	5.52022	5.71212	5.54493
KERA	-1	0.969516	3.07679	2.82873	2.26936	2.43568	1.21955	2.9956	0.969516	3.09301	1.37117	3.48244	2.69668	2.76501	2.9726	1.36465	2.54203	2.17288	2.2716	1.41835	1.18737	2.42572	3.48244	3.14308	3.45817	3.17489	2.95823	2.16616	1.12142	2.66829	1.99657
ESM1	-1	1.89534	2.9116	3.39548	3.01044	2.57453	3.10972	3.48486	2.54638	3.93067	2.33335	2.79278	2.44671	3.27126	3.50673	0.903602	2.60931	2.16039	4.09128	3.03019	0.863426	1.78888	4.09128	0.863426	3.08543	0.954266	1.55539	3.15106	3.6279	3.59302	3.30919
DIDO1	22	5.87356	5.72581	6.15558	6.28547	6.14149	6.15423	6.18165	6.40421	6.40421	6.11881	6.19692	6.28424	5.72581	6.30124	6.00559	5.85601	5.97796	6.34734	6.26867	5.80554	6.22656	6.27889	6.08155	6.27893	6.28597	6.38573	5.96295	5.91608	6.19277	6.03399
ADAM30	-1	1.33132	1.33983	2.98268	3.62963	3.34031	3.85738	3.18951	3.57141	4.06947	1.5594	3.41767	2.50523	3.43539	3.06512	1.33132	2.25925	2.97566	4.07663	3.5934	1.99547	4.04001	4.24804	3.24622	1.87962	1.75496	3.19947	3.16112	4.24804	3.30172	1.85223
ADAM29	-1	1.85834	1.48479	4.0254	2.42277	2.58024	2.75958	3.30638	2.02665	4.6356	2.00019	3.40289	1.72633	3.32249	3.0318	2.05579	3.3464	3.62308	4.39014	1.95139	1.48479	3.15191	2.39663	3.28952	3.07344	3.93055	4.06158	1.59862	4.6356	2.0386	3.13115
CHD4	43	7.4253	7.13941	7.72537	7.53476	7.637	7.08242	7.72537	7.3347	7.40138	7.36162	7.25639	7.38461	7.57657	7.71734	7.167	7.33918	7.32784	7.4791	7.33516	7.08242	7.58304	7.4229	7.27831	7.49734	7.09931	7.53879	7.1654	7.57965	7.13295	7.43248
WDR5	36	5.91767	5.73753	5.71681	6.17224	5.88867	6.29982	5.91235	6.22824	5.93325	5.84237	6.34972	6.13848	6.02311	6.24612	5.90823	6.15174	6.27431	5.92595	5.71681	5.73098	6.33486	5.92658	6.04214	5.99886	6.0536	5.97368	6.20414	6.34972	5.78984	5.78869
C9orf9	-1	4.8387	4.32184	5.35947	4.8438	4.75485	4.4799	4.71494	5.35947	5.13557	4.5529	5.20899	5.04972	4.81882	5.11718	5.04199	4.44143	4.24282	4.21769	4.98229	4.21769	4.69456	4.77288	5.27523	4.83707	5.0722	5.05808	4.62172	5.13362	4.38716	4.41197
ADAMTS13	-1	4.24363	2.89831	4.5147	3.63323	3.80342	3.59009	4.51374	3.76631	4.21101	4.02828	4.47734	3.87423	4.3001	3.9467	4.48716	2.65999	3.98915	3.50447	4.20052	3.41096	2.65999	4.63535	4.52112	3.00113	4.2571	3.80869	2.67655	4.63535	3.65902	4.12035
CACFD1	-1	4.9576	5.03228	5.23326	4.75379	5.18441	4.63136	5.37128	4.85043	5.29048	4.80207	5.91451	5.41711	5.07041	5.13533	4.93008	4.67637	4.6905	5.46647	5.91109	4.65126	5.50188	4.93385	4.9218	5.78507	5.01046	5.05071	4.63136	5.91451	5.11256	5.12977
ADAMTS8	-1	3.89785	2.17036	2.36725	2.30418	2.66369	3.62624	2.69072	2.45938	3.90898	3.58943	2.67539	1.86532	3.27098	3.24742	3.2522	3.14194	3.26102	2.52981	2.4892	1.86532	2.35755	3.6995	3.68252	2.09027	2.47823	2.34102	2.23866	3.90898	2.30135	3.67832
ADAMTS5	-1	2.94236	3.21861	3.12754	3.49875	4.20393	3.41228	2.80097	2.72123	3.91829	3.17387	4.37922	4.66478	2.6453	3.45304	3.15195	2.98008	2.88317	4.53465	3.23477	2.73073	2.92923	3.97274	4.90057	4.79287	3.49535	3.861	2.6453	4.90057	3.36597	3.49645
NUPL2	-1	6.10777	6.34321	6.60899	6.44408	6.39903	6.29609	6.24698	6.40956	6.28698	6.215	6.66363	6.66363	6.09001	6.48117	6.3797	6.25061	6.31531	6.61763	6.09001	6.19022	6.14682	6.40756	6.51057	6.54094	6.37675	6.27673	6.57921	6.25989	6.42977	6.37207
PRSS23	-1	3.95252	3.5538	3.9263	2.17392	4.49007	2.77123	5.07895	3.87499	4.73886	2.05507	4.12008	3.37343	3.72429	3.67892	3.46398	3.60127	4.00457	4.63065	2.05507	3.1695	4.6926	4.50756	3.58368	3.86518	3.4868	4.22495	3.11976	5.07895	3.52984	2.48165
PTPN21	-1	1.94153	1.03218	1.19519	1.65641	1.48568	2.11452	2.11433	1.74643	2.42872	1.56945	3.2636	1.16183	1.2751	1.23493	1.50351	1.93958	1.03218	2.13643	1.99024	1.63952	2.62599	1.16581	2.22805	3.2636	3.03718	3.15243	1.07599	3.16949	1.15601	1.08812
AKR1C4	-1	1.14386	0.217196	1.26799	0.548534	1.10287	0.780964	3.22173	0.834843	3.18789	0.444762	1.57786	3.29466	0.675916	0.822196	3.54559	0.482567	0.687794	3.21381	0.538782	0.217196	1.2463	2.02517	0.984128	1.74013	0.855682	0.754838	0.586918	3.54559	2.06276	0.796703
HNRNPUL1	58	6.27422	6.41564	6.77746	6.77715	6.57778	6.53834	6.72624	6.61068	6.46491	6.50371	6.70028	6.88687	6.47067	6.33881	6.30256	6.72055	6.52598	6.66515	6.78842	6.33606	6.63128	6.60007	6.33553	6.96121	6.52373	6.45955	6.27422	6.96121	6.30707	6.43075
ATE1	-1	4.90381	5.24069	5.24553	5.09395	5.09026	4.90021	5.40444	4.95972	5.42808	5.2491	4.94334	5.41217	5.11793	4.81913	5.10262	5.3769	4.98405	4.66756	4.85763	4.80979	5.02638	5.11614	5.02139	5.33393	5.18416	5.12005	5.13524	5.42808	4.66756	5.04354
RPP14	-1	6.4552	6.41279	6.395	6.60264	6.45261	6.42076	6.49352	6.54965	6.36639	6.20979	6.24914	6.20611	6.35001	6.46515	6.45986	6.3717	6.3832	6.58286	6.37038	6.50649	6.20611	6.30733	6.46412	6.44883	6.43032	6.49675	6.60264	6.46112	6.52588	6.26124
KRR1	-1	6.69822	6.62057	7.24434	7.03848	7.05713	6.38613	7.1	7.31816	7.00865	6.80807	6.96391	7.05081	6.51716	7.3084	7.19651	7.07206	6.90515	6.82408	6.38613	6.56499	6.97755	7.03218	6.76646	7.02128	7.0131	6.97756	7.31816	6.82589	6.78946	6.8696
KATNA1	-1	6.67273	6.95571	6.8011	6.98061	6.49225	6.86291	6.57546	6.49898	6.71682	6.67303	6.86074	6.72399	6.66112	6.78803	6.63679	6.74588	6.6942	6.49225	6.81161	6.98061	6.84281	6.80363	6.75197	6.5881	6.83477	6.8068	6.84311	6.8881	6.93272	6.72853
PRDM7	0	2.09992	1.37966	3.50688	2.96901	2.89077	0.893154	3.50688	1.15593	0.387359	0.373845	0.973041	1.49052	0.568081	0.390735	1.10676	0.846466	2.86724	1.01469	1.55386	2.94906	1.27284	2.0419	3.4162	0.374109	3.33182	2.03127	1.97183	1.93775	0.373845	1.75705
PRDM5	0	4.53802	3.64069	3.6261	3.42386	3.86174	4.10877	4.21431	2.32889	4.88026	4.09552	4.21767	3.73596	3.76415	4.41404	4.23216	3.60237	2.86716	4.78462	2.40117	3.95941	2.6891	4.8783	4.68044	3.67217	2.32889	4.03252	3.85174	4.88026	3.82078	4.16234
PRDM4	57	6.52663	6.98604	6.53604	6.58704	6.45325	6.4545	6.45864	6.3592	6.50094	6.43498	6.45088	6.6525	6.98604	6.3592	6.4823	6.51849	6.56601	6.5009	6.98535	6.40137	6.59358	6.54756	6.67924	6.55857	6.64103	6.64303	6.58705	6.79077	6.62344	6.59453
HIBADH	-1	6.54335	5.93716	6.54335	6.29229	6.53319	5.98759	6.22731	6.39828	6.33262	6.18056	6.21036	6.02578	6.11169	6.44723	6.31755	6.22466	6.28457	5.94438	5.84764	6.44736	5.92243	6.25889	5.99685	6.30103	6.43243	6.40233	6.46569	5.84764	6.19376	6.00336
CIT	-1	5.30081	5.2638	5.65917	5.61883	4.82045	5.00645	5.9675	5.87275	5.22168	5.59353	5.87604	5.77811	4.82721	5.32466	5.51977	5.55902	5.54394	5.53032	5.0346	4.82045	6.08362	5.89763	5.31588	6.08362	5.29421	5.15443	5.95787	6.06611	5.04421	5.09208
FGFR1OP	55	6.13515	6.65166	6.79034	6.40113	6.39348	5.81849	5.86359	6.64558	6.13388	6.33581	6.16759	6.73106	5.81849	6.3072	6.73199	6.4529	6.46766	6.49785	6.44891	6.37357	6.68776	6.27338	5.85269	6.66063	6.24183	6.2895	6.79034	6.12695	6.42277	6.3186
EMILIN1	-1	5.52633	2.00319	1.99419	4.67953	4.3954	4.37832	4.55036	5.19372	2.39371	5.62585	4.81224	4.11835	5.62585	2.29232	1.99419	5.19878	5.43791	2.34567	4.95125	5.01579	5.57025	5.154	2.60841	2.41688	3.30163	3.90047	3.7126	4.65895	2.59356	5.31656
BTN3A2	-1	6.55794	5.78019	7.39424	7.39424	6.78869	5.68591	7.15943	6.54013	6.34072	6.00625	5.89224	6.30029	6.11558	5.91001	6.90565	5.85513	5.96137	6.79639	5.68591	6.52503	6.69137	6.76191	7.19154	6.6038	6.64848	6.6079	6.50057	6.38471	6.64282	6.12554
BTN3A1	-1	5.58206	5.39652	6.13448	6.422	5.72173	5.21501	6.38361	5.12905	5.92679	5.1883	4.82524	5.14759	5.28187	5.31919	5.95707	5.68549	4.94371	5.49065	4.82524	5.73125	6.27247	5.79206	6.28525	5.6637	5.69517	5.6745	5.13928	6.422	5.69537	5.23147
CHEK1	66	5.36145	5.14248	5.4598	5.66198	4.98749	5.46023	5.63082	6.55005	4.51601	5.4992	5.0354	5.72619	5.03545	5.23541	5.91554	6.07188	5.95846	4.54548	4.93292	5.11726	6.32314	5.30463	4.93467	5.17754	4.51601	4.58953	6.55005	5.64356	4.68666	5.37677
BTN2A1	-1	7.05739	6.98061	6.94933	7.32431	7.1233	7.53289	7.21684	6.81557	7.09025	7.10588	7.01509	7.232	7.0915	6.86699	7.50302	7.0816	7.22687	7.167	7.35898	6.89466	7.14511	7.07438	7.3231	7.13977	6.93236	7.19026	6.81557	7.53289	7.16894	7.23569
PTPRT	-1	3.70571	2.38413	4.11599	3.71953	3.54122	3.35168	2.28438	1.39541	2.50505	2.37722	2.49182	1.62684	1.76617	2.19386	1.98291	2.2056	1.72383	3.63083	4.11599	1.82518	1.43624	2.73629	2.59161	2.85118	3.42928	2.97864	1.39541	4.10784	1.96006	1.64908
RCAN3	-1	3.11919	4.14819	3.49174	2.76849	3.38921	3.3953	2.56051	3.35428	3.77129	2.84357	4.04553	4.14187	2.96564	3.53927	3.44059	3.29607	3.04176	3.34436	3.92394	2.29589	2.1967	3.82532	4.23473	3.28175	3.66497	3.78424	3.16789	4.23473	3.09369	2.1967
FAF1	-1	5.8287	5.62453	5.97839	5.9214	5.86664	5.97502	6.03224	6.17883	6.00625	5.829	5.79324	5.70605	5.77471	5.85202	5.81444	5.95792	6.02706	5.97064	5.62453	5.90618	5.87534	5.9426	5.80711	5.91029	6.05654	5.80754	6.17883	5.80392	5.69722	5.75677
CD160	-1	3.68211	3.43653	3.86397	3.73392	3.68294	3.30738	4.04874	4.3888	4.04886	3.25641	3.52143	3.0645	3.5831	3.99665	3.8236	3.27733	3.17506	3.22131	3.37698	3.0645	4.19694	4.29226	4.58358	3.61244	3.57638	3.87476	3.32318	4.58358	3.77772	3.48032
KIF3A	-1	4.91296	5.36396	5.39486	4.28794	5.60456	4.38056	5.31454	4.25452	5.33426	4.74717	5.88943	5.23411	4.83897	5.62322	4.6412	4.42873	4.59935	5.38923	4.25452	5.16945	5.00695	5.24767	5.66738	5.79977	4.71646	4.74198	4.80785	5.88943	5.2049	4.73223
POLR3A	5	5.64584	5.73442	5.85055	6.0161	6.10026	5.64725	6.01559	5.9566	5.93192	5.64584	6.16107	6.02033	5.72181	6.26577	5.82415	5.72314	5.76626	6.23623	5.73788	5.65577	5.99534	6.0888	5.92669	6.19472	5.98748	5.70863	5.95403	6.26577	5.7943	5.78959
CLASRP	-1	6.3151	6.68444	6.88079	6.67138	6.37591	6.61685	6.57459	6.3151	6.56993	6.62388	6.64493	6.96489	6.35825	6.79022	6.48018	6.60299	6.44188	6.73167	6.88832	6.37738	6.70692	6.59284	6.33521	6.85951	6.61417	6.43524	6.41558	6.96489	6.63557	6.47008
FOXN3	43	6.51952	6.2944	6.61812	6.4779	6.34909	6.78259	6.81151	6.43494	6.55817	6.37848	6.938	6.49649	6.50036	6.30667	6.40628	6.39448	6.2944	6.57215	6.6811	6.43038	6.91324	6.9169	6.456	6.57154	6.5709	6.60964	6.29531	6.938	6.65228	6.32442
ZWINT	-1	7.4093	7.17309	7.79784	7.44807	7.0407	6.74919	7.98823	8.5375	6.80416	7.65358	7.46607	7.78345	7.43249	7.24704	8.01771	8.3931	8.43	7.11409	6.89863	7.14822	8.37048	7.66516	6.53755	7.47886	6.53755	6.78078	8.5375	7.52559	6.56554	7.40904
CAPN11	-1	2.55361	3.13806	2.59267	3.72483	3.87574	2.36945	3.39973	3.81495	4.20575	3.66063	2.22839	3.92136	2.08884	3.53176	3.56443	2.24548	4.05353	4.20575	3.7152	2.08884	4.1156	2.91006	2.68692	3.63071	3.89182	3.17639	2.89004	2.84984	3.18106	3.9444
CAPN10	-1	3.85219	4.48386	3.50699	4.66441	3.91838	4.39203	4.65986	3.35402	4.5589	4.0002	4.85696	5.07941	4.57319	4.56434	3.70723	4.55584	4.03864	5.00908	5.0153	4.6797	4.66671	3.29351	4.16804	3.35109	3.29351	4.27003	3.30026	5.07941	3.98275	4.42111
KPTN	-1	5.25657	5.99457	5.37446	5.72084	5.25224	5.70871	5.31427	5.61422	5.70067	5.62854	5.60116	5.25224	5.95392	5.54474	5.67408	5.86739	5.50569	5.85905	5.72461	5.37908	5.99457	5.57911	5.9443	5.81356	5.45386	5.53134	5.95574	5.67715	5.26414	5.768
CDC42EP1	-1	2.77198	4.17613	2.50803	2.31469	2.44139	3.46664	2.38734	2.19303	2.59022	2.65754	3.26348	1.9798	1.9798	4.24886	3.09662	3.44223	2.47617	2.67231	2.81334	3.5078	2.95672	3.66433	2.45638	2.07034	2.42945	2.25561	2.12881	4.24886	2.40495	3.21173
SLC7A9	-1	3.57862	4.31275	4.29409	4.44379	3.94581	4.09768	4.63412	4.03579	4.58397	4.40407	4.87943	4.4634	3.76331	4.54299	3.57862	4.00691	3.58949	4.88695	4.13558	3.84646	4.2882	4.32367	4.85	4.98151	4.09678	4.03367	3.99465	4.98151	3.8098	4.02508
PWP1	-1	7.31302	7.11454	7.47674	7.70557	7.54545	7.30668	7.42627	7.29583	7.49907	7.59747	7.4219	7.76506	7.44953	7.76633	7.74881	7.6138	7.62607	7.54912	7.11454	7.53953	7.5927	7.55924	7.53923	7.45423	7.53278	7.42927	7.76633	7.25716	7.55602	7.69569
TBC1D8	-1	7.41377	7.5028	6.68918	6.43081	7.19606	7.54878	6.78765	6.28194	7.03291	7.31986	6.28194	7.67975	7.29387	6.7931	7.06413	7.43232	7.50585	7.22721	7.25603	7.23723	6.86974	6.33465	7.02394	6.45743	6.88226	6.85513	6.45468	7.67975	6.90853	7.07596
CHGA	-1	1.5676	3.29593	1.16608	3.0691	3.67828	2.20095	1.68888	3.14424	3.57239	1.55511	4.47777	2.26471	3.55236	0.924899	2.19787	2.77411	0.924899	2.12786	2.8122	2.88014	2.11527	3.96819	4.47546	1.54209	2.65889	3.21425	2.59549	4.47777	1.65086	2.76125
CDC37	-1	6.96741	6.78623	7.01678	6.95019	6.91175	6.87552	7.107	6.89131	6.84363	7.21797	7.19208	7.15903	6.95527	7.11177	7.14466	6.95877	6.9884	6.67831	7.01263	7.21797	7.1886	6.99736	7.12705	6.72999	6.93594	7.09529	6.84335	6.93453	6.67831	7.08888
IL1RAPL1	-1	2.11211	2.98147	3.03356	3.3848	0.561674	2.94787	1.82189	3.17305	2.67627	0.943282	1.59201	0.645204	2.36463	3.57495	2.99699	1.4073	2.42214	3.6114	1.64118	0.8586	0.561674	3.63485	2.5136	1.37131	2.2098	1.5398	2.59223	3.63485	1.29342	3.05172
PKIG	-1	5.89926	5.4021	6.19485	6.18332	6.35949	5.54806	6.31351	5.70523	6.47039	5.87995	5.30783	6.20383	5.30783	6.18831	5.48325	5.94048	5.86259	6.45881	5.47138	5.3334	6.37696	6.17208	6.44512	6.42043	6.33376	6.38722	5.72621	6.47039	5.90855	5.38074
DMC1	-1	3.63453	3.46173	3.67935	4.15382	3.5095	2.29527	3.59323	4.89112	3.80454	3.93207	3.8479	4.38725	2.29527	3.39504	3.91865	3.83388	3.82026	2.96971	3.86659	3.87877	4.41434	4.06647	4.35934	4.38976	2.71331	3.04524	4.83608	4.89112	3.3757	3.98487
PLA2G16	-1	3.03703	5.4719	1.8615	1.67284	3.4469	1.74283	4.2778	3.231	3.65521	4.55361	4.32548	5.44774	5.37125	1.67284	4.23987	3.81535	4.47074	2.0829	2.52903	5.4719	4.47674	4.41745	5.19801	4.23479	2.4357	2.04098	3.46806	4.61663	4.67751	4.60188
GLMN	-1	6.21317	5.87942	6.53699	7.16119	6.83505	6.20541	6.05691	6.63691	6.63095	6.53594	6.39062	6.98849	5.93986	7.16119	6.5831	6.582	6.52516	6.91226	6.11447	5.87942	6.13995	6.30465	6.13577	6.68166	6.61625	6.47368	7.11868	6.25166	6.48154	6.23535
HHLA3	-1	3.88979	3.72367	4.11378	4.119	3.94209	3.76806	3.85448	4.15102	4.20984	3.51932	4.15012	3.46345	4.23377	3.39801	3.62838	3.65462	3.79427	4.31418	3.32338	3.96404	4.21797	4.15861	4.54001	4.3874	3.86774	3.94885	3.63788	4.54001	3.68809	3.32338
HHLA2	-1	0.412059	0.534023	0.747895	3.28899	1.59814	1.40942	3.25737	1.36622	1.52461	1.65907	1.44616	1.06315	0.914585	3.28899	0.412059	1.6653	1.48749	1.22246	0.811857	0.859177	1.97326	2.35914	2.77437	0.576703	1.71297	1.08362	1.22707	3.02054	0.737875	0.697087
BVES	-1	3.23044	2.00668	3.20697	3.19852	3.44437	4.39674	3.64232	3.25389	3.89558	3.15619	4.2746	3.32559	3.77402	2.87178	3.6597	2.00668	3.65935	3.78357	4.00397	2.73652	3.60619	3.87092	3.97409	2.53476	3.43792	3.27243	2.77789	4.39674	3.68371	3.2158
CHGB	-1	3.21489	3.10486	3.79708	3.06165	3.82421	3.29472	3.06726	4.29713	3.82952	1.33996	3.04976	4.07058	3.87728	4.50632	3.39115	3.04147	3.55547	3.44818	1.33996	1.3439	2.54342	3.81961	3.15734	3.23116	3.29588	2.05218	4.26185	4.50632	2.3541	2.15277
CORO1A	-1	7.3551	7.34037	8.08692	6.95307	6.97222	7.89943	7.02049	7.77022	7.3568	7.39109	8.08692	6.97067	7.45196	7.71928	7.98666	7.58749	7.6993	7.5264	7.3693	7.12935	8.02383	6.951	7.92774	7.20725	7.63969	7.70973	7.48171	6.951	7.48001	7.04389
WDR45	-1	5.92519	5.95219	6.37231	5.98845	6.31488	6.03138	5.93311	5.74303	6.03545	5.91287	6.14172	6.17841	6.00224	6.0346	6.1774	5.84581	5.82124	6.28154	6.45923	6.01789	5.84931	6.21865	5.92053	6.20329	6.08268	6.03593	5.74303	6.45923	6.05421	6.02736
FICD	-1	5.68858	5.67795	5.49544	5.39141	5.57601	5.45195	5.62752	5.50335	5.75622	5.61711	5.83546	5.34916	6.00598	5.48139	5.41879	5.99366	5.4511	5.82702	5.7697	5.53641	5.60363	5.58939	5.47847	5.9544	5.45476	5.36284	5.34916	6.00598	5.46264	5.559
AP4S1	-1	5.31069	5.41805	5.18037	5.14743	5.2937	5.41342	5.20507	5.505	5.505	5.40769	4.84374	5.27467	5.14983	5.1096	5.04699	5.07399	5.03937	5.50078	4.99714	4.84374	5.26063	5.37099	4.8853	5.43371	5.0339	5.27551	4.89832	5.37921	5.44943	5.22808
LDB3	-1	3.57906	3.22516	3.97006	3.5035	3.799	2.40817	3.37391	3.72954	4.44498	2.72314	4.70098	3.99205	3.74751	3.73965	4.03958	2.40817	2.68163	4.9384	3.91694	2.61766	3.54445	4.34899	4.70027	3.9103	3.58993	3.95888	3.33815	4.9384	3.88114	3.6141
PTP4A3	-1	4.38277	3.73631	4.16442	4.68004	4.43673	3.73631	5.50394	5.53004	4.55496	4.47664	3.9738	5.56876	4.00051	5.56876	4.25432	4.01939	4.36454	5.40984	3.74686	4.44358	5.30971	4.78531	4.3893	4.29548	4.45441	4.58181	4.42472	4.77143	4.04114	4.43441
LSM6	28	7.66152	7.40446	7.74274	7.88085	7.70533	7.70329	7.68807	7.96037	7.46178	7.87183	7.84345	7.59078	7.61571	7.62614	7.74895	7.92516	7.95473	7.35343	7.44525	7.95432	7.62104	7.53165	7.96037	7.34478	7.55374	7.65917	7.94338	7.34478	7.89705	7.86372
ERLIN2	-1	6.80926	6.55606	6.66643	6.92598	7.03933	6.8074	6.69327	6.83455	6.61708	7.04423	7.05148	7.00617	7.07598	6.70143	6.97989	6.6083	6.80945	6.72088	6.43447	6.48755	6.64862	7.09315	6.71111	6.95203	7.10742	7.10742	6.70763	6.43447	6.75368	6.70675
C14orf1	-1	5.97858	6.56105	6.85583	6.14265	6.7086	6.06038	6.77745	6.85583	6.29363	6.23965	6.28262	6.84394	5.98114	6.83439	6.06063	6.27896	6.49906	6.45448	5.99869	6.82197	6.63875	6.56908	6.70926	6.28	6.59172	6.51465	6.79378	5.97858	6.48186	6.04888
NUDT6	-1	5.01693	5.22552	5.55839	5.65713	5.83458	4.69754	5.40809	5.66995	5.58534	5.48574	5.61341	4.75013	4.66242	5.83458	5.5048	5.06164	5.16822	5.68912	4.66242	5.19634	5.08834	5.21294	5.32566	5.74125	5.61021	5.4518	5.55559	5.12154	5.19604	5.21663
NUDT4	-1	6.23453	5.97195	5.56866	5.66737	6.84746	6.11129	6.68897	6.80545	6.10756	5.84237	6.71681	5.56866	6.10555	6.69143	6.21307	6.06232	6.35793	6.34471	5.58707	6.00742	6.4298	6.79257	6.05322	6.05302	6.84746	6.84246	6.08188	5.9453	6.32729	5.74031
NUDT5	-1	8.19067	7.50623	8.34645	8.1212	7.70347	7.99617	7.62542	8.0055	7.75546	8.2402	7.46105	8.03561	7.88686	8.18163	8.30559	8.34645	8.33783	7.64121	7.88762	7.89482	7.70292	7.95319	7.6136	7.48692	7.46105	7.50109	8.11339	7.64269	8.12775	8.28111
NA	-1	7.06844	7.02776	6.97774	7.07021	6.89865	7.37163	7.20916	7.30034	7.13178	7.05043	7.22252	6.84248	7.15796	7.12595	7.07817	7.14302	6.98054	7.0689	6.92004	6.93805	6.92071	7.37163	7.11886	6.83922	6.94699	6.95556	7.07243	6.83922	6.97672	7.00198
SOX21	0	1.70046	3.82972	3.78909	2.49998	2.70004	2.70026	3.641	2.24794	3.92426	1.23911	3.49421	2.76992	3.92426	3.3855	3.10905	1.01681	1.96352	3.7294	3.73739	1.04364	3.85925	1.91417	2.19936	3.1097	3.62341	3.07842	3.21446	2.2008	2.00173	1.01681
FSTL1	-1	4.18309	3.63696	3.51579	3.17075	5.98154	4.56053	3.77652	6.37911	4.27914	3.94419	3.84484	4.90494	3.18815	4.24818	3.62463	4.04517	3.48212	3.64952	4.12505	4.05465	6.37911	5.8301	4.50733	4.02929	4.29579	3.17075	5.39906	5.35541	3.7609	3.8674
PSIP1	-1	7.32763	7.03608	7.96234	8.07926	7.55263	7.69087	8.42112	8.42112	7.57178	7.39194	7.66161	7.62157	7.07862	8.04363	7.98347	7.70869	7.59389	7.40917	7.78305	7.89059	8.30606	8.0977	7.7796	7.25439	8.176	8.24802	8.40815	7.03608	7.82207	7.30627
WDHD1	31	4.81605	4.40667	4.95002	4.94039	4.85172	4.70927	5.3131	5.82349	4.86598	5.15538	5.38981	5.21479	4.68793	5.30533	5.06056	5.38423	5.48533	4.72787	4.40667	4.7764	5.6042	5.03202	4.61906	4.81184	4.69275	4.75726	5.82349	5.14004	4.67165	4.84137
CHI3L1	-1	7.77692	5.11527	5.25013	2.60387	5.81624	2.60387	6.18823	5.25097	4.63975	6.44878	2.75693	4.47794	5.95815	2.72993	6.05325	6.85496	6.84727	5.84894	7.77692	6.13305	5.18803	4.19205	5.09616	4.89175	3.93832	4.49246	5.14647	7.39144	4.54323	6.27857
FAM107A	-1	2.55499	1.91916	2.12527	1.57734	2.11431	2.69938	1.81524	1.96519	3.19983	2.72031	2.67255	2.41839	2.45559	2.60462	2.28976	2.72549	2.02164	3.54209	2.14383	1.57734	2.22185	2.9069	2.77251	2.53106	1.89683	3.42906	2.70236	3.54209	2.25623	2.16586
STRAP	45	8.44793	7.90786	8.56162	8.4016	8.46339	8.37412	8.326	7.88347	8.15035	8.57013	8.18374	8.13135	8.24478	8.58156	8.33625	8.61544	8.61544	8.02007	8.13392	8.39058	8.20081	8.3995	8.13887	7.90302	8.34022	8.23509	8.22577	7.88347	8.33106	8.59074
INSL6	-1	3.76659	3.82478	3.53903	4.1408	2.68438	4.26687	3.50614	3.16934	4.345	3.74915	3.77956	2.4618	3.65894	4.09372	4.09259	2.2889	3.59686	4.32551	3.69069	3.47991	3.44974	2.2889	3.78014	4.23772	3.82757	3.65737	3.06316	4.345	3.21073	3.03114
ADAMTS6	-1	4.04984	3.37702	3.06574	3.89187	3.44498	4.47523	3.88703	2.92426	4.28021	4.25346	3.56031	5.00005	4.1672	3.8442	4.1272	4.90689	4.83908	3.70317	5.00005	3.50968	3.12827	4.16059	2.92426	3.79424	4.32267	4.04404	3.58491	4.60282	4.13678	3.87499
BAZ2A	28	5.20745	5.47035	5.25906	5.15229	5.31413	5.23522	5.42168	5.16788	5.58184	4.99887	5.5892	5.58697	5.41084	5.31312	5.32062	4.99887	5.03374	5.69567	5.61451	5.26443	5.55309	5.68414	5.54068	5.7697	5.34354	5.4159	5.24094	5.7697	5.23886	5.26903
BAZ1A	75	7.89907	8.27267	7.95765	7.93736	7.87225	7.87583	7.87642	7.89656	7.89915	8.21562	8.29673	7.91837	7.82104	7.99746	8.06355	7.98351	7.98671	7.92315	7.62623	8.02482	7.65198	7.62623	7.9569	8.0806	8.03214	8.03817	8.0143	7.63439	8.29673	8.03513
LZTS1	88	1.85965	1.61465	2.24341	1.72883	1.46102	2.24095	1.62457	1.77109	2.40599	1.57696	2.44039	1.69969	1.74391	1.62721	1.91775	2.0129	1.46102	2.11029	2.49763	1.46229	1.9216	1.75196	2.15862	2.10395	1.78075	1.94857	1.68468	2.49763	1.66715	1.69717
ZNF277	105	7.03482	6.73445	7.1529	7.09035	6.7986	6.56301	7.0067	6.52644	6.94663	6.73958	6.59081	7.13995	6.29765	6.59151	6.96526	6.3902	6.35695	6.5185	6.52804	6.58876	6.8538	7.1529	6.43131	6.99251	6.97419	6.94915	6.54525	6.29765	7.01958	6.7057
CHI3L2	-1	4.20611	3.83749	4.1557	3.65929	4.14126	4.33442	4.13811	4.30137	3.79413	3.85187	4.29592	3.59962	4.47316	2.93521	3.84161	4.23862	3.93712	2.93521	4.89246	3.89686	4.08747	3.88351	4.89246	3.97067	4.82613	4.88339	4.0264	4.33205	3.39187	3.48873
WDR6	-1	5.5093	5.36259	5.83982	5.64929	5.75496	5.70782	5.79155	5.73555	5.97368	5.30437	5.97421	5.80115	5.65967	6.00649	5.82059	5.6259	5.32064	5.99331	5.73258	5.86128	5.78807	6.10226	5.83693	5.65629	5.79053	5.92129	5.46098	6.10226	5.59053	5.30437
TREH	-1	0.827398	0.54454	0.135744	2.01193	1.72431	1.19225	2.05409	0.433829	2.09653	2.60314	3.8087	3.20193	1.59462	0.638513	0.909995	0.365122	0.135744	3.74128	1.17771	2.74577	1.08442	3.8087	1.80825	0.538153	0.949396	1.15951	2.67714	2.47086	2.39124	2.4185
SLC2A6	-1	6.8001	7.05337	5.49942	2.91841	5.52977	5.96358	5.37467	5.60877	5.66519	6.94126	2.91841	3.07094	5.89865	4.04686	5.71681	5.71191	5.62308	5.60961	6.35324	7.05337	5.63126	4.28675	5.45121	6.31896	4.35055	4.3749	5.06944	6.88211	5.25849	6.9953
MAP4K5	-1	6.32828	5.90609	6.45975	6.97915	6.69763	5.93124	6.97915	6.76716	6.56842	6.43592	6.62033	6.85079	6.02064	6.75026	6.49752	6.231	6.24356	6.66347	5.90609	6.3514	6.53564	6.7133	6.53162	6.68702	6.85007	6.91054	6.79586	6.06939	6.96671	6.45648
MAP4K1	154	4.34676	4.61502	5.97242	5.75522	5.67615	4.4061	5.9847	5.81015	4.76534	4.59947	5.65006	6.00187	4.67319	5.33375	5.52694	4.94358	4.9323	5.81169	4.34676	5.43089	5.91369	5.54106	5.67552	6.00187	5.59851	5.15867	5.56927	5.14086	5.17183	4.71886
INMT	-1	1.70731	3.49982	1.48935	3.33106	3.74141	3.46396	4.11453	1.75037	2.35884	2.08329	3.25745	2.72941	1.84522	4.17524	3.81639	3.14295	3.46375	1.63645	1.44738	3.13834	1.79076	1.51696	2.95768	2.19726	2.14011	1.44738	1.49255	4.17524	2.02156	3.77788
RASSF1	-1	6.83418	6.51023	7.40271	6.92268	6.98072	6.8736	7.01557	7.01041	7.29382	6.85831	7.17546	7.12088	7.14716	7.31743	6.80377	6.72968	6.89011	7.30878	7.17328	6.93298	7.14452	7.40271	6.86606	7.21404	7.38397	7.24652	6.51023	7.09793	7.14167	6.81627
PKP3	-1	3.96466	3.57315	3.67048	4.11384	3.44273	2.57213	3.17122	3.10827	2.79981	3.47478	3.96619	4.02823	3.97818	4.03048	3.65567	3.90158	3.70355	2.57213	3.10816	3.71527	3.47975	4.11384	2.66105	3.88476	2.86531	3.93619	3.57812	4.04032	2.61445	2.74167
NISCH	-1	8.59018	8.95324	8.30033	8.5517	8.40915	8.83332	7.97816	7.94161	8.50875	8.81965	8.54515	8.63764	8.94179	8.32275	8.16019	8.53719	8.6712	8.70065	8.95324	8.35417	8.77403	8.40691	8.35143	8.63642	8.5537	8.48102	7.94161	8.89192	8.69482	8.72847
CELF3	-1	3.20249	3.42404	3.42784	2.73003	2.76928	4.10107	3.90254	3.82571	3.04014	2.86044	4.10107	2.49229	3.38488	3.42617	2.43894	3.42286	3.05759	3.75569	2.43894	3.76088	3.46476	2.73022	3.94576	3.96733	3.39871	3.3575	2.64572	3.66312	3.55085	3.76057
CHIT1	-1	4.04046	1.97211	2.98998	3.64095	2.19102	4.04608	1.68028	3.01487	3.79136	2.11798	2.68522	1.42903	2.42971	4.04608	3.13094	1.95289	2.86525	2.32961	1.56858	3.01684	1.93576	2.98634	3.16513	2.40115	2.26012	1.42903	2.99288	3.44963	3.10165	2.9315
CEP250	-1	4.93565	5.02217	4.89842	5.04595	5.16549	5.0734	5.20528	4.66505	5.25609	4.98026	5.34546	4.8485	4.82783	5.0121	5.07446	4.84679	4.87659	5.23722	4.9116	4.65208	5.10941	4.7328	5.13338	4.65025	4.91674	4.85437	4.84987	5.34546	4.65025	4.92147
WBP4	33	6.50386	6.64931	6.5769	6.72669	6.45039	6.57618	6.53247	6.6145	6.42741	6.59151	6.56042	6.5623	6.43502	6.4472	6.67299	6.63228	6.58004	6.42741	6.54018	6.51223	6.43944	6.66971	6.51593	6.72669	6.69245	6.71468	6.5282	6.57278	6.71893	6.58868
ABCB8	-1	3.87418	4.15558	4.27093	4.64975	4.61231	4.17401	4.69178	4.69908	4.96078	4.19952	5.14305	4.11529	4.61734	4.66817	4.56567	3.87142	4.38413	4.86766	3.87142	4.0596	4.79526	5.11686	4.54373	4.37422	4.54883	4.34045	4.20869	5.14305	4.26036	4.6541
SEC23IP	-1	6.94532	6.92689	7.01103	6.98734	7.38615	6.79333	7.02052	6.97326	7.17399	7.14282	6.72235	6.83936	6.79166	7.38615	7.27212	7.13613	7.01049	7.04998	6.92955	7.13104	6.89412	6.99824	7.02355	6.74087	7.08582	7.12903	7.29201	6.72235	7.13025	7.10177
WIF1	-1	1.62247	1.2835	3.63903	3.82105	1.2835	3.91991	3.83083	3.62844	4.50784	3.04873	2.50389	3.61559	2.18397	3.62405	2.74998	3.19957	2.9932	4.9586	2.08908	3.02356	3.49981	4.57922	4.37232	4.16295	3.40494	3.88403	2.89706	4.9586	3.14558	3.58732
SUPT16H	-1	5.60329	5.01567	5.67385	5.59185	5.07126	5.30869	5.75488	5.68658	5.17518	4.88983	4.98556	5.29545	5.07604	5.79044	5.49784	5.22866	5.36859	4.98877	5.35871	5.37495	5.38852	5.81631	5.46245	4.88983	4.9109	4.9709	5.81631	5.493	5.68292	5.47193
ANXA10	-1	2.92466	2.47624	1.72867	1.20484	1.08469	1.47979	1.01224	1.65081	1.7518	0.801768	1.49852	3.05661	1.79583	1.45356	2.06023	0.801768	0.840097	1.29988	2.01351	1.46693	0.91169	1.07036	2.09316	2.05263	0.919287	1.49621	1.1152	3.05661	1.80969	0.835592
CHKA	-1	6.1324	6.09171	6.88501	6.37808	6.29181	6.19416	6.40759	6.61243	6.57792	6.03467	6.75505	6.57988	6.47345	6.05501	6.26732	6.17569	6.32814	6.88501	6.7133	6.42938	6.84841	6.41327	6.27554	6.67445	6.79317	6.84548	6.45791	6.69816	6.03467	6.23745
POLI	38	6.25359	6.0287	6.21549	7.11784	6.99325	6.29532	6.34517	6.23773	6.86629	6.50554	6.73526	6.34314	6.10087	6.68663	6.36462	6.57067	6.36872	6.94044	6.0287	6.04577	6.23436	6.62011	6.35474	7.11784	7.10061	7.05284	6.28328	6.27509	6.38188	6.60251
KLK8	-1	2.83341	3.29398	2.08354	4.25002	2.65767	3.6808	3.31866	2.50392	3.46322	3.76937	4.45636	3.02427	3.52067	3.91306	3.54984	3.37145	2.08354	3.15136	4.10506	3.20196	3.82614	3.68834	4.39813	3.67543	2.72892	3.79259	3.35468	4.45636	3.39833	2.15167
FZD10	-1	3.5395	0.542768	3.35729	2.28466	1.05875	2.30469	2.87059	3.09441	3.84412	2.24811	2.92864	1.01575	3.57895	3.82977	1.81848	0.542768	2.94215	3.17423	3.00863	1.00008	1.73436	0.91541	1.7927	1.89936	2.17661	1.72269	2.24552	3.84412	2.51771	0.560568
PROSC	-1	7.65547	7.68643	7.62857	7.73575	7.68761	7.74005	7.43413	7.5341	7.4985	7.78304	7.60366	7.57094	7.85613	7.61219	7.46625	7.75254	7.83279	7.60157	7.71582	7.79749	7.52604	7.56341	7.74069	7.41021	7.73063	7.63257	7.85613	7.41021	7.70545	7.68627
IRAK3	65	7.1108	6.90308	6.71168	7.34561	7.05388	7.8241	6.71168	7.10828	7.31308	7.32953	7.84307	7.52249	6.75074	6.89901	7.05868	6.94358	6.88468	7.5474	7.55316	7.06199	6.78282	7.1767	7.13243	7.84307	7.41653	7.39575	6.99005	7.48394	7.79971	7.1981
AKAP13	-1	6.35036	6.52145	6.72696	6.40388	6.40097	6.70964	6.47237	6.16174	6.2112	6.03173	6.03173	6.47607	6.66628	6.14771	6.35861	6.33173	6.1442	6.32459	6.9023	6.44424	6.76809	6.46837	6.3932	6.4614	6.2741	6.44708	6.07663	6.9023	6.52239	6.22661
AKAP11	-1	8.48247	7.83285	7.99614	8.11002	8.09534	8.19683	7.97173	7.68162	7.94683	8.25428	7.83906	7.69348	8.28196	8.00472	8.5267	8.10295	8.02436	7.83772	7.75608	8.5267	7.73673	7.85945	7.84164	7.69507	8.2811	8.27625	7.92925	7.68162	8.29778	8.11659
AKAP10	-1	5.67837	5.96622	6.0717	6.18488	5.80883	6.13487	5.6432	5.67723	6.14811	5.88128	5.94327	5.46041	5.94202	5.46041	5.76082	5.69734	5.55451	6.18336	6.25358	5.48774	5.88343	5.76647	5.95108	6.12667	5.75864	5.73537	5.79366	5.98801	6.25358	6.0054
DDX20	20	6.28887	6.57425	6.48825	6.66359	6.65942	6.39289	6.51918	6.83195	6.69457	6.57788	6.5787	6.79547	6.76179	6.83195	6.71386	6.69411	6.78779	6.7889	6.28887	6.38185	6.57083	6.50842	6.57635	6.53886	6.78131	6.70264	6.76134	6.45274	6.79013	6.63159
TREX2	-1	0.943796	0.995104	0.82257	0.950202	0.995786	1.19312	2.28743	1.1777	1.85425	0.658795	1.39854	0.726101	1.23687	0.923197	1.28307	0.738368	0.514977	2.03064	1.4083	0.53195	0.906624	2.28743	1.89127	1.07764	1.00116	1.67825	0.514977	2.06354	0.864058	1.16891
CHM	-1	5.10239	4.91282	4.50498	4.70956	4.41536	4.81029	4.76608	5.09654	4.50113	5.0041	4.95895	4.34016	5.04018	4.33885	4.53025	4.83857	4.86093	4.33885	4.72981	4.89838	4.76201	4.66115	4.92751	5.10239	4.69671	4.65788	4.8079	4.73169	4.79614	4.92543
DUSP10	53	6.95185	7.68128	7.5631	7.4913	6.4868	7.44732	6.90955	6.99697	7.51573	6.77849	6.43202	7.47834	6.88716	7.09104	6.4935	6.48464	6.43202	7.28965	7.68128	7.34801	7.15708	7.64724	7.37244	7.59341	7.18673	7.33656	6.64378	7.4322	7.52395	7.06635
MRPL3	-1	8.51956	7.58213	8.55875	8.58711	8.6513	8.09746	8.37407	8.99958	8.43378	8.8287	8.57896	8.7372	8.3108	9.02341	8.69457	8.87332	8.84581	8.47589	7.50886	8.37549	8.37915	8.58264	8.38818	8.27881	8.52703	8.47972	9.02341	7.50886	8.46081	8.69305
GALNT6	-1	5.8247	6.68972	5.52883	5.27539	5.65545	5.10713	4.76503	5.66692	5.63906	5.76383	4.76503	5.25431	6.19791	5.59599	5.04859	6.0287	5.99571	6.00248	6.68972	6.04603	5.89018	5.25892	5.3362	5.49208	5.4279	5.4506	5.5352	6.61564	5.0331	5.91831
GALNT5	-1	1.98838	2.29541	2.8953	2.64165	4.02619	2.38009	2.79114	4.3134	4.30732	2.58836	4.36176	4.32092	2.22391	2.91027	2.0674	2.04744	2.01239	3.54408	4.70807	4.08345	1.98838	2.8078	3.32552	4.61646	2.35584	2.76127	3.39704	4.70807	3.03072	2.35843
RASSF8	-1	4.00113	3.04338	3.68825	2.78335	4.16129	3.31543	3.01696	3.52115	3.39497	3.10887	2.68555	3.20153	2.76058	3.8319	3.55666	3.56781	3.13532	3.24007	3.87066	3.80953	2.68555	3.54184	4.03858	3.11465	2.9148	2.73867	3.51424	4.16129	3.52877	3.43204
CHML	-1	5.49794	5.21004	5.58956	6.3995	5.79208	5.40554	5.84109	6.16865	5.99312	5.85682	6.43094	6.43094	5.35443	6.05579	6.02064	5.46873	5.74618	5.88149	5.21004	5.2576	5.85245	6.26158	6.31562	5.74536	5.72158	5.75228	5.89272	5.87507	6.40084	5.76417
PRAF2	-1	3.96219	4.21277	4.19852	4.56107	4.38691	4.10426	4.44082	3.86479	3.58158	3.0135	4.99613	4.32086	4.36029	3.68768	3.95818	4.20175	4.24443	3.0135	5.00406	4.67078	4.18143	4.16713	4.64022	5.00406	4.85887	4.4797	4.39957	3.79908	4.20125	3.03949
SEC63	-1	6.04649	5.87417	6.07027	6.48491	6.34582	6.41847	6.28287	6.28458	6.44879	6.11766	6.42575	6.45829	5.87417	6.51359	6.20461	6.2125	6.18922	6.44913	5.99098	5.88258	6.03576	6.31347	6.28624	6.49528	6.54344	6.54344	6.23998	6.06024	6.35188	6.21405
POLG2	-1	6.11355	5.86605	6.80123	6.97445	6.4872	5.91325	6.41873	6.62874	6.80945	6.62483	7.07544	6.9198	5.86605	6.80387	6.56203	6.37357	6.46361	7.07544	5.93003	6.19039	6.49639	6.86524	6.3702	6.99846	6.88887	6.87335	6.74202	6.42452	6.69524	6.48603
HPS5	-1	7.27556	7.44972	7.19227	7.05887	7.25372	7.34298	6.96169	7.11609	7.23798	7.39406	7.33676	7.20161	7.09402	7.0344	7.2339	7.3205	7.44492	7.24116	6.96169	7.25655	7.19159	6.99043	7.41675	7.24132	7.04284	7.2211	7.24408	7.44972	7.13396	7.33992
PDCD10	-1	8.64745	8.8928	8.76897	8.46772	8.57486	8.64207	8.73254	8.98242	8.45768	8.58614	8.31307	8.72962	8.44153	8.66812	8.98515	8.98515	8.95805	8.21556	8.45433	8.50205	8.42076	8.55753	8.5502	8.29018	8.63043	8.67122	8.87799	8.21556	8.6949	8.74538
RNF139	97	7.72956	7.73944	7.81634	7.60096	7.74294	7.4741	7.73815	7.72944	8.04466	7.4741	7.71039	7.75676	8.06725	7.96827	7.51668	7.65494	7.62028	7.70455	7.68219	7.6157	7.52966	7.69915	7.84671	7.77701	7.85265	7.76191	8.06725	7.50499	7.76031	7.62634
RNF24	68	6.89316	6.55587	6.88342	7.50454	6.86463	7.47263	7.12425	6.55587	7.19084	7.08085	7.01176	7.06091	6.67337	7.0291	7.15941	6.76142	6.88984	7.45827	7.11795	6.6156	6.79482	7.45037	7.42286	7.50454	7.43175	7.32734	6.99721	7.14498	7.09054	6.56062
CA5B	-1	4.12582	3.18213	4.0529	3.46479	4.74495	3.23871	3.96411	4.36009	4.67482	4.05796	4.52096	4.39715	3.76521	4.30027	4.60624	4.52102	3.77844	4.56808	3.86376	3.18213	3.94064	4.26713	4.40788	4.74495	4.47948	3.75877	3.64343	4.007	4.43746	3.83023
NA	-1	5.62501	5.91579	5.52745	5.32147	5.28477	5.59766	5.35416	5.37971	5.76484	5.49815	5.98321	5.32322	5.5936	5.24875	5.24875	5.60108	5.39247	5.47465	6.04895	5.88564	5.53747	5.88141	5.81597	5.60893	5.51457	5.53946	5.42972	6.04895	5.39258	5.49301
EGLN3	-1	3.69558	2.73916	2.65393	3.36795	3.88556	3.46331	4.64018	4.02738	3.4745	2.96204	3.87482	3.34861	3.26619	4.64018	2.65393	3.16501	3.75879	4.59136	4.15021	3.34468	4.02336	3.68917	4.04788	3.70919	3.98069	3.91147	4.15483	4.58231	3.25606	3.36728
CHN1	-1	2.68089	3.5946	3.92794	2.28645	3.21024	2.6216	4.56196	4.45028	4.73257	2.52031	3.65066	2.6215	2.90135	2.21771	3.8432	2.20451	3.67824	4.1018	2.82619	2.27663	4.73257	3.53792	4.62654	3.1005	2.50211	3.69694	4.67347	4.47414	2.20451	3.83607
PADI2	-1	6.0706	6.16743	4.75644	5.0838	4.04455	5.71273	4.74479	4.77023	4.99236	5.8062	6.16743	5.3247	5.67017	4.04455	5.28803	4.2687	4.28749	5.82303	6.1673	5.90092	5.60829	5.56228	5.49204	5.60443	5.62471	5.71063	4.68447	6.14566	4.85761	4.72862
PMF1	50	5.84037	5.59011	5.71078	5.36276	6.17848	5.83622	5.88081	5.73778	6.00344	5.73986	5.59193	5.95552	6.12213	5.75801	5.63999	6.02311	6.17482	6.0472	5.45774	5.48961	6.15703	5.65029	5.89085	6.17848	5.64088	5.62207	5.85365	6.15282	5.36276	5.98267
ZHX1	77	6.68241	6.87679	6.78195	7.19578	6.59145	6.63855	7.09364	7.2603	7.13018	6.98031	7.07032	7.12652	7.02885	7.26364	7.26364	6.87335	6.85676	7.06737	6.46161	6.51867	6.51163	6.88325	6.84771	6.90012	7.1802	7.15941	6.69927	6.46161	7.10751	7.02833
GPR176	-1	3.23505	3.13783	3.20256	2.56968	4.29896	2.10556	3.59656	3.98582	2.29954	3.9433	1.65672	2.3328	4.07517	3.03469	3.5171	3.76214	3.25017	3.71391	3.93276	1.81552	3.56758	3.06982	2.67296	1.65672	2.11476	3.08552	3.05946	4.29896	3.38528	2.9823
PRKCDBP	9	4.0968	3.85127	2.08226	0.838811	3.96794	3.02065	2.04665	1.26522	3.00139	1.5453	4.29132	1.92071	3.13475	2.11302	1.54685	2.92676	2.94887	3.4932	2.86723	0.838811	2.41455	3.98131	4.29132	4.04826	1.32755	1.46369	2.13955	4.21154	3.83883	2.34935
PRRT2	-1	3.86489	1.49193	1.91531	3.12846	3.62354	4.03831	3.07028	4.06	2.03425	3.86342	3.23142	4.58853	4.00269	3.99914	3.61196	1.42217	3.16705	4.38352	4.07683	3.54592	3.64922	3.73591	4.65466	1.42217	2.41081	3.87436	3.42876	4.65466	3.45822	3.63696
ERI2	-1	5.21157	4.79916	5.61823	5.07994	5.35126	4.96552	5.33734	5.16592	5.17486	5.03446	5.46271	5.23267	5.0532	5.01631	4.91726	5.08269	4.92424	5.30276	5.31385	4.79916	5.33179	5.328	5.30149	5.66789	5.12139	5.28277	5.34489	5.66789	5.11489	4.86286
NXPH4	-1	3.84351	3.71271	4.03042	3.77472	4.05614	2.68333	2.75912	2.27115	3.92697	3.8963	3.94992	2.83386	2.47949	2.27115	3.57526	4.21936	3.71371	4.45984	2.33293	3.6323	4.06776	3.84895	2.68104	2.31522	3.14627	3.31803	3.15224	4.45984	3.36853	3.91559
SAT2	-1	7.22125	7.03412	7.18017	7.16775	7.30705	7.51301	7.25269	6.43923	7.25181	7.13253	7.23891	6.43923	7.48911	7.05878	6.66646	6.9862	6.97246	7.28293	7.17413	7.17069	7.35356	7.28218	7.3551	7.54325	6.96134	6.96844	6.5119	7.54325	7.29616	7.24399
C14orf126	-1	6.01317	5.79393	5.84811	6.32458	6.01103	6.09009	5.70243	6.27694	6.21647	6.32458	5.67416	6.01519	6.07028	6.30829	5.69217	6.26127	6.18098	5.85453	5.61549	5.83833	5.64279	5.88766	6.26493	5.82022	5.91319	5.90417	6.2637	5.61549	6.29201	6.04649
NXPH3	-1	4.1783	4.00279	3.41726	4.73259	4.40914	3.84155	4.65494	3.82166	4.53989	3.317	4.80462	3.82072	4.40461	3.41341	4.10508	4.10565	3.317	4.29225	4.32202	4.3772	4.30767	4.43672	4.56291	4.14644	4.33514	3.79722	3.6746	4.80462	4.00532	3.91055
NXPH2	-1	3.02248	1.26454	3.61173	2.23327	2.89594	3.81392	3.6196	2.45339	4.25004	3.54813	3.52175	3.55503	3.04096	1.39668	3.25934	1.57038	1.26454	4.37861	2.76819	3.29926	3.67013	4.22746	4.1678	3.90172	1.95235	3.20284	2.26934	4.37861	3.02815	2.90355
CHN2	-1	5.18853	4.63265	5.79711	4.22567	5.76799	4.84721	5.8585	5.31644	5.45496	4.65169	4.22567	4.82916	5.18856	4.23525	4.84618	4.86525	4.64255	5.41759	5.60967	4.60977	5.8585	5.03441	5.05651	4.99456	4.9615	5.12886	4.97797	4.97829	5.25724	4.56787
GPR45	-1	1.91884	3.88581	3.61216	2.59497	2.65403	3.13928	3.81639	2.25107	2.11526	1.91884	3.05292	3.15529	2.67035	2.59008	3.27531	3.90055	3.12079	1.95542	3.81304	2.90197	3.47885	2.6289	2.7493	2.5809	3.90055	2.23928	2.20803	3.2075	2.95569	3.09382
PTGDR2	-1	4.16051	3.60003	3.43693	3.18953	3.9302	3.90261	4.50523	3.69939	4.56402	3.24056	3.49589	3.41518	3.83325	4.18259	2.84911	2.80781	3.04114	3.83906	3.76897	2.80781	3.90013	3.72307	4.08024	4.56402	4.06354	3.92051	3.16756	4.31383	2.83058	2.91795
PACSIN2	-1	6.41321	6.78688	6.41138	6.19596	6.5734	6.59606	6.31592	6.38932	6.30958	6.45202	6.41372	6.15329	6.62533	6.66287	6.41587	6.30176	6.48758	6.78688	6.52971	6.3292	6.50815	6.18752	6.66072	6.55533	6.11917	6.26377	6.11917	6.78067	6.3265	6.54554
MAN1B1	-1	5.92745	6.19105	5.87609	6.21806	6.20645	6.154	5.96751	6.02994	6.50657	5.81208	6.46599	6.48658	6.37161	5.96453	5.86783	5.9758	5.85155	6.5179	6.40517	5.81775	5.95336	6.30655	6.15672	6.56095	6.32532	6.30313	5.89589	6.56095	5.81208	6.01835
SLC6A14	-1	-0.0435284	0.746329	2.34629	0.0617645	1.19504	3.12486	1.03894	2.8585	3.39613	0.61632	3.86333	3.26715	3.77116	3.24729	0.476999	-0.0435284	2.2168	2.9329	0.892284	3.35483	0.522875	3.70454	2.75139	3.31509	2.50003	1.80368	2.22811	3.86333	2.50662	0.312407
HRH3	-1	4.64075	4.54615	4.59113	4.00827	4.04047	4.29076	4.40785	3.80649	4.32583	4.38499	4.05236	3.39604	4.33853	4.40182	4.00357	4.25752	3.86826	3.39604	4.52172	4.03844	4.16737	4.21411	4.64007	4.24933	3.97522	4.0113	3.80185	4.64075	4.17442	3.71124
SNX18	-1	5.76597	5.799	4.92751	5.26268	4.93947	5.76648	5.04207	5.17494	4.77221	5.4767	5.34672	5.0945	5.11069	4.98487	5.60191	5.26855	5.27225	4.72785	5.799	5.37455	5.21969	5.01687	5.61149	4.72785	5.35202	5.33277	4.82482	5.67014	5.35836	5.13075
DCTN3	-1	7.57579	7.70195	7.85931	7.49018	7.66523	7.77337	7.61525	7.47781	7.47022	7.47451	7.8111	7.79378	7.34336	7.85931	7.44378	7.56338	7.67678	7.47962	7.2563	7.74663	7.74462	7.77879	7.63946	7.85253	7.69493	7.67654	7.43477	7.2563	7.31835	7.53522
FILIP1L	-1	5.4499	3.66301	4.76368	3.93216	3.90866	5.4978	4.30349	5.34745	3.92221	5.22344	3.6857	3.15602	5.28549	3.3872	4.22888	5.19673	5.33192	4.34446	5.4978	4.4605	4.16957	3.15602	4.55975	3.94746	4.17156	4.85124	4.42658	5.28823	3.187	4.90776
MRAP2	-1	2.12691	2.00261	1.7045	3.02532	1.67731	1.7893	4.10183	1.13037	2.91521	3.11265	1.90431	1.94762	1.70888	1.91809	1.73493	1.61184	0.708234	2.67051	1.64785	1.44871	3.63373	4.08623	4.10183	2.01732	2.04646	3.31218	0.708234	3.68245	1.22889	1.66603
XPOT	-1	8.80079	8.27346	8.53662	9.43253	9.01335	8.62442	9.06839	9.42813	9.30494	8.97729	8.92337	8.89385	8.50747	9.43253	8.80918	9.13331	9.00146	9.30409	8.27346	8.60898	8.3853	9.12872	8.75816	9.27003	9.25097	9.27272	9.30435	8.41398	8.96242	8.83231
RWDD2A	-1	4.72669	5.30834	4.83351	5.15667	5.05914	5.31371	4.16893	4.83001	3.73503	4.8705	4.60027	4.61479	5.29634	4.74366	3.73503	4.59584	4.98448	4.66502	5.17373	4.32091	5.09117	4.20342	5.00618	5.01768	4.29577	4.38564	4.06868	5.31371	4.80983	4.93636
CMTM7	-1	8.02628	7.88284	7.60243	7.68594	7.54683	7.79105	7.53133	7.91006	7.68014	7.97107	7.37853	7.9949	8.08833	7.47264	7.76017	7.95476	7.9538	7.72044	8.08833	7.88731	7.70598	7.55902	7.58035	7.37853	7.54674	7.38425	7.66293	7.48097	7.38324	8.06692
CHP1	-1	6.66536	6.37981	6.55185	6.17361	6.57117	6.68708	6.28069	6.14822	6.41236	6.14822	6.35961	6.66121	6.70094	6.42168	6.32572	6.66736	6.5593	6.20146	6.59133	6.73135	6.70165	6.391	6.28306	6.64844	6.36073	6.50324	6.36521	6.73135	6.40696	6.58397
SP140	14	4.14979	5.57717	5.12943	3.95524	5.39051	4.46132	4.72811	4.84685	4.14204	3.95524	4.58405	5.05593	4.43217	4.07881	5.53764	4.83615	4.1981	4.38912	4.03725	4.41173	5.32978	4.50751	5.57717	4.84383	5.31335	5.32549	4.60177	4.99114	4.84052	4.30665
PXMP4	-1	5.38922	4.97717	5.50331	5.53908	5.49571	5.05788	5.40188	4.95953	5.52694	5.12573	5.60937	5.37585	5.25676	5.49606	5.48253	5.0291	5.04089	5.20214	4.95953	4.96383	5.43676	5.59201	5.39539	5.34858	5.09406	5.32792	5.09735	5.60937	5.28706	5.06021
DUSP12	61	6.89805	6.73556	7.22845	7.35095	7.0511	7.37781	7.12955	7.32266	6.87144	7.21458	7.22004	7.184	6.93722	7.37781	7.31769	7.27846	7.2807	6.97751	6.75213	6.78678	7.23421	7.32333	7.18382	6.88037	7.02931	7.36816	7.27783	6.73556	7.35315	7.24879
SNF8	10	7.39465	7.17216	7.26588	7.229	7.22066	7.35949	7.08412	6.99911	7.13778	7.30012	7.57568	7.4409	7.49737	7.40421	6.99911	7.40835	7.36948	7.4861	7.55109	7.55801	7.38591	7.30005	7.46426	7.32594	7.21275	7.07336	7.2497	7.30609	7.43447	7.57568
FAM71E1	-1	3.46481	3.45549	1.45307	2.48682	1.72668	2.67011	2.70102	1.93921	2.80106	1.6129	3.81144	2.33296	2.38595	3.38851	1.43179	1.56956	1.39387	2.57391	3.77622	3.31948	2.82828	3.76896	1.39976	3.81144	2.45787	3.40812	3.43929	3.49308	2.16573	1.39387
NRM	-1	6.33464	6.57857	6.50816	6.24498	6.08537	6.74706	6.39136	6.68213	6.3033	6.43867	6.77918	6.52029	6.64724	6.22293	6.46161	6.44759	6.38222	6.16538	6.40209	6.30168	6.77792	6.69173	6.75142	6.60026	6.19275	6.21028	6.57084	6.77918	6.08537	6.37589
RDH13	-1	5.32636	5.02692	4.7465	5.2407	5.6217	5.10205	5.5425	5.08405	5.44303	5.31348	5.69021	4.84967	5.43404	5.70316	4.93012	5.30207	5.17607	5.43272	5.37621	4.7465	5.46226	5.51138	5.10632	5.43874	5.23979	4.9253	5.30482	5.70316	4.8308	5.12328
NA	-1	3.9223	5.00491	3.87124	4.9716	4.18436	3.56458	4.97605	4.69797	4.09704	4.37696	4.58612	4.19439	3.24584	4.45867	3.24584	4.48976	4.06159	4.8786	4.17424	4.33433	4.93723	4.80604	4.52126	5.01434	4.34519	4.41716	3.69811	5.01434	4.10773	4.59288
ATXN2L	-1	4.25372	4.04903	4.46429	4.54211	4.4271	4.69696	4.42374	4.27254	4.50986	4.09818	4.2202	4.4299	4.51961	4.08633	4.32996	4.04903	4.17586	4.77305	4.60473	4.52063	4.29581	4.5359	4.62425	4.77305	4.5012	4.25086	4.14496	4.29633	4.25503	4.71165
IL17F	0	1.00216	0.911688	0.408203	1.77465	0.402005	0.934299	3.09716	3.1669	1.27121	3.10893	2.07492	3.48845	1.46381	3.10462	0.669676	1.28495	0.402005	3.75702	1.28117	0.736153	0.97359	1.59816	3.68399	3.75702	0.538025	1.06208	2.58233	3.64461	1.68099	1.57388
IFT43	-1	5.55642	5.68	5.4608	5.25513	5.74502	4.92655	5.47087	5.23055	5.4406	5.08731	5.89867	5.77353	5.58577	5.67178	5.04634	5.6185	5.30812	5.23256	5.44443	5.46937	5.1738	4.92655	5.6096	5.89867	5.49629	5.60274	5.19859	5.23927	5.43117	5.34793
KLHL2	-1	7.65096	7.58412	7.04435	7.13035	7.24925	7.95287	7.01046	6.96723	7.37818	7.53857	7.16412	6.86744	7.5651	6.89261	6.93155	7.60838	7.49758	7.53311	7.95287	7.49201	6.95225	6.86744	7.33606	7.42181	7.1647	7.21492	7.18627	7.7807	7.42822	7.60899
SYNRG	-1	6.16219	6.11353	6.33144	6.01618	6.24514	5.92892	5.97855	5.99065	6.24516	5.97936	5.94343	6.09852	5.99286	5.92043	5.95144	6.02687	6.02396	6.09327	6.30646	5.92043	6.23037	6.15324	6.26184	6.22819	6.22913	6.2286	5.94401	6.33144	6.07262	6.07786
C1orf85	-1	7.06421	7.34912	6.05785	5.49443	5.9519	5.88452	6.26323	5.6813	5.97783	6.26251	6.07294	5.55822	7.29524	5.49443	6.00201	6.46366	6.77509	6.07684	7.34912	6.64004	6.44727	5.60347	5.74273	6.42917	5.98757	6.13264	5.84931	6.09263	5.71283	6.84143
TREX1	-1	6.17604	6.71755	5.74981	6.15158	5.8114	6.63177	6.06232	6.1806	5.74397	6.27024	6.53164	5.87036	6.40714	6.13981	6.71755	6.03148	6.07732	6.08709	6.28341	6.50513	6.34475	5.8563	6.46839	5.62601	6.09494	6.09855	5.62601	6.15481	6.39956	6.02521
KLF12	25	3.87284	3.44129	3.49393	3.34446	4.30074	3.64379	4.23851	4.91219	3.939	3.49837	4.48559	4.9114	3.8047	3.61742	3.96612	3.27574	3.49426	4.22421	3.34402	3.27574	4.89733	4.24259	4.91219	3.78951	4.30315	4.37839	4.35415	4.60916	3.52992	3.43446
KLF8	0	1.1345	2.60913	3.48266	2.5388	4.17131	0.74085	2.39764	3.86903	2.78055	3.3753	1.76993	4.69613	0.74085	3.44294	3.90729	0.910754	1.37258	1.9192	3.75252	4.61325	3.96123	4.0592	4.30347	3.56811	3.52493	3.21888	3.30744	4.69613	3.73761	1.05212
KRT71	-1	1.6124	2.98959	3.8594	3.55	3.24999	1.41916	3.71588	3.08743	3.88277	2.78182	2.31396	2.41766	2.47437	2.11434	1.53419	2.33313	3.3169	2.56188	2.00721	1.92992	2.15967	4.00711	2.18043	2.85575	2.02789	2.22134	1.41916	4.00711	3.56828	1.43237
SCN11A	-1	2.65902	1.0268	3.10233	3.02249	2.87049	3.46377	3.67365	3.37671	3.38727	2.20066	1.0268	2.02427	3.10624	1.22012	2.52488	2.98252	1.76693	3.43389	2.83188	3.83552	3.49596	3.02556	2.01812	2.79821	2.74181	3.00837	2.54582	3.83552	2.60174	2.00944
FDX1L	-1	5.71867	5.04776	5.04458	5.35352	5.75249	4.91945	5.59665	5.85317	5.37289	5.75561	5.18849	5.53279	5.94085	5.60993	5.21016	5.78414	5.87885	5.69852	5.27183	4.96505	5.55237	5.39359	5.78013	4.91945	5.14938	5.16	5.10362	5.94085	5.0612	5.67094
HOGA1	-1	3.77534	3.65921	3.47954	3.96788	1.80045	3.46034	4.1851	3.43996	4.34826	3.87703	4.40612	3.55655	4.40612	3.97056	3.78605	4.0486	3.52731	1.76865	4.20706	3.27931	2.72914	3.90488	4.0634	1.93759	4.16354	2.82937	3.20955	4.20841	3.88237	1.76865
POU6F2	0	0.113668	1.47127	0.661067	1.1303	2.67061	0.731658	1.55532	0.362892	1.93649	0.231899	1.5865	0.816575	0.551703	2.39936	0.368224	1.10171	0.113668	2.95427	1.65331	1.34839	1.71621	3.26521	0.416385	0.370007	1.29864	0.478863	0.982216	3.26521	0.583829	1.06871
MGAT4B	-1	7.50729	7.38799	7.16412	7.1874	7.59458	7.35394	7.67839	7.17235	7.67115	7.31899	7.31784	7.06841	7.42028	7.08064	7.12228	7.45152	7.41871	7.6579	7.76515	7.28723	7.38412	7.36588	7.33563	7.75943	7.2355	7.06841	7.27816	7.76515	7.14147	7.50836
CYP4F8	-1	1.39642	3.07399	3.42823	2.48669	0.648745	3.2253	0.731425	1.15418	1.46188	2.72932	1.50534	3.10825	2.76479	3.26149	3.04963	1.2376	2.44909	2.89118	3.15566	0.648745	2.81237	1.51814	3.4414	0.834718	2.06714	2.47793	1.39574	3.4414	2.9189	1.15263
WDR89	-1	5.2839	4.9291	5.05995	5.50009	5.40696	5.34764	5.34265	5.88871	5.62635	5.59077	5.62187	5.22799	5.13697	5.88871	5.19872	5.50265	5.33658	5.61143	4.9291	5.25966	5.2433	5.41517	5.60762	5.25587	5.14804	5.33407	5.86326	5.31952	5.53133	5.17557
L3HYPDH	-1	5.75249	5.72189	5.57836	5.76939	5.69794	5.32453	5.53361	5.12974	5.92322	5.95678	6.05393	5.77889	5.74438	6.05393	5.90167	5.78648	5.55834	5.78837	5.12974	5.49513	5.26192	5.73976	5.63611	5.48185	5.89735	5.96117	5.5289	5.42052	5.71773	5.94174
PNKP	-1	6.30415	5.82591	6.29808	5.92245	6.31711	5.61608	5.93442	5.50125	6.06765	6.06054	5.87719	5.99551	6.0797	5.8898	5.98803	6.0896	6.27172	6.28816	6.26383	5.57659	5.50431	5.64986	5.50125	6.25974	5.91135	5.66099	6.03031	6.31711	5.56851	5.98283
TP53RK	-1	6.31172	5.85638	6.74982	6.19101	6.1616	5.68018	6.33226	5.79146	6.63606	6.0152	6.40094	6.74982	5.68018	6.36579	6.52603	6.3877	6.50164	6.54951	5.72392	5.89576	6.46046	6.13858	5.89805	6.63779	6.36166	6.42841	6.18172	5.85584	5.95598	6.15941
B4GALT7	-1	5.38348	5.0739	4.98454	5.3596	5.41446	5.17878	5.36056	5.58195	5.51838	5.54634	5.80483	5.15935	5.4159	5.51524	5.18014	5.62251	5.35919	5.80483	5.11799	4.94754	5.08367	5.33573	5.55781	5.68138	5.13856	4.94754	5.11134	5.55247	5.05643	5.71686
CCDC101	32	6.28341	6.08873	6.5816	6.47887	6.41397	6.51382	6.34614	6.58507	6.58507	6.33798	6.38857	6.43346	6.33327	6.46516	6.55877	6.57693	6.43211	6.50445	6.05323	6.11606	6.32191	6.44598	6.22124	6.54256	6.57816	6.20745	6.38245	6.5029	6.05323	6.16226
PHF21B	-1	2.75459	0.915024	1.48409	1.74723	1.23654	1.46443	1.72931	3.2997	1.72246	3.10897	1.39894	3.09844	1.96007	1.73271	2.31626	0.915024	1.09191	2.05006	1.06397	1.92805	3.10906	2.2893	3.15211	1.80371	2.31142	2.10874	1.19916	3.2997	1.10661	2.58378
CHRM1	-1	1.82984	2.74331	3.51254	2.92138	3.32724	1.77222	0.892584	1.31751	1.2976	1.85706	2.32371	1.93781	1.50501	1.98644	3.27819	1.58804	0.892584	3.56056	1.95965	2.13643	1.38777	1.1052	3.56056	1.88035	1.6805	1.85664	1.34619	3.03618	3.03851	1.58419
VPS26B	-1	6.00223	5.90873	6.11897	6.27185	5.8765	6.33167	6.07364	5.82247	5.819	5.8478	6.2266	6.08627	6.15329	6.01037	5.819	5.92066	5.95314	6.20631	6.29663	5.87747	5.97102	6.24676	6.07358	6.33167	6.27417	6.00499	6.07549	5.86649	5.90855	6.00959
GLB1L3	-1	3.56127	0.597803	3.18973	2.37643	2.9984	2.01898	2.69351	3.38466	4.24874	0.879509	3.30977	2.98435	2.64581	3.32448	2.86524	0.597803	2.78589	3.34235	3.55237	2.15647	2.7134	4.14039	3.77112	3.0103	0.989575	2.78186	2.7071	4.24874	3.22	3.46206
NACC1	0	3.70686	3.93696	3.92078	4.02602	4.72614	4.36068	4.41715	4.32842	5.03545	3.91355	4.70827	3.73589	4.29239	4.06829	4.07942	4.13867	3.70686	4.61101	5.08433	3.95524	4.51527	4.68535	4.59509	4.68711	4.66865	4.19399	3.84905	5.08433	3.98745	4.52922
CCDC104	-1	6.28054	6.64601	6.51479	6.69499	7.02332	6.03436	6.45592	6.2484	7.12598	6.77209	6.63461	7.16875	6.25752	7.12691	6.27358	6.46628	6.45775	6.66845	6.29435	6.11411	6.03436	6.23284	6.37601	7.16875	6.8673	6.91012	6.5454	6.45997	6.18926	6.55958
MED8	48	6.51644	6.48031	6.36385	6.31782	6.26133	6.38507	6.04363	6.49812	6.06425	6.32557	6.24188	6.25265	6.34632	6.20689	6.1438	6.2897	6.37727	6.20771	6.51644	6.36875	6.18228	6.16334	6.36016	6.04363	6.4379	6.3178	6.06536	6.28428	6.28081	6.21683
KTI12	-1	5.36719	5.78132	5.35295	5.72125	5.97619	5.8004	5.85077	5.69558	5.87938	5.67259	6.22831	6.03006	5.42731	6.22831	5.53885	5.63622	5.68413	6.16214	5.70385	5.65924	5.35295	5.6556	5.93193	5.83488	5.6757	5.5202	5.98467	5.97393	5.69036	5.71229
CHRM2	-1	1.37024	0.827294	4.11181	3.1517	1.31699	3.17659	1.47718	1.02139	1.94805	0.772865	2.94387	1.09345	2.82345	0.499548	2.61035	1.55014	0.499548	1.58798	1.95914	0.534973	3.36696	2.16775	4.11181	3.39783	1.01115	0.832952	0.873869	4.10517	3.21495	2.80165
ADCY6	-1	5.62139	4.25983	4.21655	4.18998	5.82253	5.50179	5.95658	5.95658	5.20736	5.71085	5.23123	5.4383	5.89389	5.5673	5.00955	5.73059	5.80527	5.21589	5.45538	4.78265	5.57998	5.59004	4.18998	4.24127	5.31379	5.34875	4.32037	5.95579	4.83876	5.51568
RPUSD1	-1	4.8758	5.12843	5.30692	5.30718	4.79973	5.07925	5.26951	4.94079	5.48869	5.16021	5.56275	4.55638	5.15029	4.9136	4.73509	4.76392	4.94379	5.45026	4.55638	4.59613	4.93079	5.5368	5.36521	5.44029	4.85744	5.02178	4.86308	5.56275	4.98788	4.86361
PLCD3	-1	4.50867	2.8117	3.79587	3.08727	2.54059	4.1082	3.43801	3.2791	3.03537	3.13615	4.34333	4.03168	3.83211	4.07378	3.5353	4.27261	2.54059	4.50867	4.37521	2.62927	3.68346	3.04474	3.20774	4.35877	3.71315	3.4698	2.81476	4.37546	3.25983	3.12193
PTH2	-1	4.73147	4.94055	4.53886	5.02911	4.61687	5.28224	4.46366	4.56104	5.35663	5.09772	5.33313	4.83994	4.62811	4.90918	4.71323	4.69251	4.46366	4.90033	4.65767	4.4667	5.02473	5.23219	5.23109	5.09075	4.76338	4.99451	4.68342	5.35663	4.70321	4.77546
SLCO2B1	-1	5.72672	5.97664	4.32355	3.20008	3.9014	4.5473	3.83977	4.27754	4.94018	5.52241	3.32442	2.77204	5.97664	2.77204	4.37869	5.31399	5.53802	4.50311	5.76754	4.64491	5.18048	4.24739	5.41982	4.61654	3.96102	3.89453	4.39107	5.55969	4.45908	5.43412
LYST	-1	6.55275	6.56146	5.65345	6.0939	5.78295	6.87758	5.8327	5.82314	6.408	6.98878	7.08478	6.01123	6.42035	5.65345	7.00707	6.49755	6.16906	6.09477	6.89603	6.56347	6.32047	6.44737	7.08478	6.80391	6.52298	6.81633	5.68334	6.6793	6.98103	6.61275
FAM54A	-1	5.85424	5.82445	6.14673	5.97331	5.44664	5.50376	6.01859	6.59284	5.65628	5.79425	6.20814	5.81056	5.57142	5.45422	6.25797	6.28433	6.41382	5.331	5.20509	5.20247	6.38278	6.10043	5.28738	6.00659	5.31208	5.20247	6.59284	5.83615	5.69092	5.64259
VPS45	-1	7.05443	7.11657	6.94643	6.67445	7.08703	6.80929	6.69276	7.16951	6.96305	6.74258	6.82059	6.73359	6.92083	6.76377	6.86727	6.95589	7.00364	7.24385	7.19682	6.82598	6.82066	6.65171	6.9542	7.24385	6.94754	7.07397	6.65171	7.03798	6.81159	6.95524
CDCA5	-1	5.81855	5.31618	6.1686	5.74831	5.29299	5.10244	5.9321	6.60489	5.76163	5.67429	5.8003	6.17076	5.39819	5.63775	6.18746	6.11124	6.3899	5.71868	5.28775	5.29373	6.60489	5.96462	5.30291	6.40632	5.15834	5.3202	6.59487	6.22621	5.10244	5.2473
LYPLA2	-1	3.95746	4.4988	3.87006	3.8081	3.84263	3.43479	4.684	3.20523	3.87895	3.72031	3.8279	3.79426	5.15582	3.76773	3.02153	4.582	4.65773	4.79246	5.10946	3.02724	3.93931	4.7854	3.53855	4.00808	3.72722	3.39065	3.89063	5.15582	3.02153	3.81867
AHNAK2	-1	4.39733	4.39733	4.06286	2.53271	3.60129	3.48602	2.53271	3.60221	3.82315	3.48101	3.25423	3.22514	3.92052	3.42322	4.15772	4.12873	3.74233	2.94046	3.99136	4.09581	4.34898	2.94575	3.87041	3.02397	3.94644	3.55501	3.13866	4.08778	3.11543	2.95409
CD300A	-1	6.56603	7.08609	7.17024	6.64339	6.46213	7.34894	7.175	7.29672	7.03578	6.23859	5.66816	6.72893	7.12569	6.66987	5.66816	6.46222	6.70311	6.72833	7.34894	6.59457	7.02015	6.02495	6.66963	5.75676	6.19459	6.308	6.20484	7.09709	6.69386	6.44549
PARK7	-1	9.10433	8.95217	9.34147	9.21944	9.53895	9.21266	9.35617	9.14612	9.38885	9.44895	9.43222	9.58336	9.27556	9.58336	9.14111	9.55018	9.23494	9.42927	9.15771	9.2016	9.46673	9.28204	9.34609	9.09484	9.34181	9.21304	9.52747	8.95217	9.33344	9.46898
COPE	-1	6.75788	6.79554	6.44553	6.48814	6.54698	6.764	6.52562	6.59828	6.30898	6.44431	6.24172	6.71181	6.55262	6.43006	6.67947	6.7214	6.79554	6.1771	6.70629	6.72101	6.7375	6.52009	6.63122	6.74966	6.20309	6.14147	6.37421	6.56521	6.14147	6.37568
SAAL1	-1	6.54647	6.37091	6.55815	6.47842	6.72355	6.03532	6.51373	6.80239	6.67094	6.88602	6.47538	6.93149	6.23675	6.88092	6.68099	6.65981	6.7272	6.46349	6.03532	6.54778	6.68391	6.49937	6.48378	6.73077	6.50705	6.52423	6.93149	6.24163	6.19613	6.54593
IZUMO4	-1	4.2768	4.17676	3.45625	3.7627	3.25049	3.68912	4.08317	3.15536	4.59841	3.84401	4.65057	4.13438	3.8096	4.64303	4.06434	3.88409	3.67901	4.60756	4.08322	3.5399	4.06361	4.25588	4.43491	4.25887	4.08725	4.03458	3.52294	4.65057	4.23605	3.15536
SCAMP4	-1	4.54589	4.61525	4.16545	4.3392	4.47915	4.14927	4.13419	3.79819	4.295	3.98074	4.68926	3.85868	4.62654	4.30546	4.29278	4.20204	4.22013	4.62814	4.65586	4.34024	4.45667	3.99881	4.5586	4.49562	3.79819	4.26149	4.28061	4.68926	3.99472	4.58094
ADAT3	-1	4.86969	5.36797	4.96342	4.81085	4.57939	5.1695	4.9268	4.57519	4.98482	5.27921	5.19137	5.13096	5.24911	4.86674	4.68177	4.92965	5.23586	5.21647	5.36797	4.80799	4.57519	4.70274	5.05394	5.22569	4.86782	4.79844	4.67484	5.30404	4.76649	4.90898
RBPJL	0	3.55179	2.36088	3.79148	3.47689	1.57279	2.3954	3.9525	1.96687	3.40996	1.34983	2.62519	3.2466	2.87212	3.3275	1.77799	3.5771	2.9027	2.46135	3.80256	2.48405	1.34983	2.09202	3.69308	3.9525	3.57672	3.59076	1.70236	2.93517	1.48578	3.82106
CHST14	-1	6.12519	6.03367	6.43399	6.58307	6.45974	5.99967	6.36545	6.39352	6.4291	6.25202	5.87961	6.52049	6.29687	6.50641	5.96691	6.13764	6.2951	6.47379	5.87961	6.30893	6.34374	6.39571	6.13396	6.58307	6.27349	6.2395	6.37514	6.40397	5.94963	6.15482
GPR182	-1	4.12877	4.11763	3.5152	3.19246	4.08963	4.36503	4.4606	4.05942	3.95816	3.93235	3.73551	3.82343	4.04154	3.96071	4.04691	4.1109	3.31327	4.55723	3.84687	3.48163	3.19246	4.46717	4.29457	3.92995	3.8405	4.12434	3.28565	4.55723	3.80513	3.57441
ECD	16	6.47542	6.49435	6.39126	6.53708	6.53309	6.14224	6.57475	6.77799	6.52507	6.65511	6.14224	6.68063	6.29645	6.48523	6.64806	6.82457	6.80074	6.21032	6.23729	6.26843	6.2967	6.47071	6.45044	6.40489	6.38718	6.40478	6.82457	6.385	6.49406	6.59257
CHRM3	-1	1.71176	3.35383	1.86717	2.27252	2.42715	2.07609	3.81252	3.98982	3.45169	2.47243	3.55171	1.62279	1.58086	2.71728	2.12818	1.6693	1.90646	3.87089	1.77398	3.83155	2.81008	2.48249	3.98982	3.70657	2.02886	3.31521	3.62727	3.57493	2.8057	1.58086
CASC4	-1	8.80429	8.6524	8.64261	8.79538	8.79951	9.02579	8.69879	8.57799	8.84423	8.6786	8.39861	8.93757	8.72989	8.64181	8.73488	8.8583	8.65753	8.70655	8.9803	8.45262	8.35782	8.67384	8.58685	8.86803	8.8521	8.87818	8.69596	8.35782	9.02579	8.77609
MGAT4A	-1	6.91364	7.21525	5.96823	5.28227	5.54123	7.21525	5.53348	6.20144	5.52479	6.39373	5.68388	5.19571	7.15584	5.19571	6.77079	6.66001	6.69086	6.00226	6.86874	6.7067	6.468	5.50532	6.63237	5.39858	5.72774	5.80825	6.41912	6.41647	6.67586	6.41474
GPN1	-1	7.10532	7.01727	7.41251	7.57921	7.42298	6.96607	7.03359	7.55767	7.37992	7.52015	7.58049	7.55407	7.2063	7.60166	7.3388	7.60166	7.55486	7.41379	6.96068	7.27673	7.29876	7.39424	7.44556	7.43552	7.5003	7.44131	7.59694	6.96068	7.31579	7.5647
KIF12	-1	1.73103	2.05161	2.68976	1.95953	2.41501	1.55612	2.39135	2.08624	2.39512	1.51915	2.87284	1.89382	2.94087	2.38511	2.17866	1.59982	1.51915	2.42696	1.71684	1.6043	2.22993	1.6397	2.2413	2.06109	1.55774	1.92866	1.77824	2.94087	1.69651	1.90398
TMC6	-1	5.37282	5.6026	6.0092	5.37252	5.61298	5.18566	5.78501	5.38796	5.69863	5.2873	5.47842	5.60397	5.83716	5.60652	5.37877	5.44197	5.28349	5.69045	6.03622	5.7876	5.69059	5.1936	5.81653	5.61807	5.60291	5.65566	5.43677	6.03622	5.18566	5.29568
LOC113230	-1	0.750909	3.41915	3.24543	3.64696	2.90589	3.3577	3.32152	3.11319	3.43101	0.750909	1.6588	0.955109	3.56809	3.57761	2.79499	2.17942	1.4448	1.2237	3.64675	2.25243	1.20984	3.16471	2.80345	3.7125	1.76458	2.75574	1.99855	3.7125	1.29858	3.18104
SLC46A1	-1	5.4517	5.56203	5.26596	4.34992	4.38021	5.44953	4.63083	4.46698	4.7056	4.74307	5.35162	4.40299	5.4257	4.40653	4.99151	4.93093	4.591	4.98675	5.29389	5.27698	5.32739	4.4367	5.57599	5.07477	4.49345	4.43477	4.34992	5.57599	5.18236	4.99827
C12orf57	-1	7.42451	6.59852	7.56715	7.92044	7.99195	6.59852	7.71678	7.37152	7.81964	7.38113	7.89138	7.41565	7.04232	7.6442	7.21913	7.29325	7.53441	6.93926	7.99195	7.09332	7.84311	7.81141	7.36417	7.49291	7.49938	7.51795	7.5044	6.83395	7.46787	7.06468
LARP4	-1	4.7389	5.18391	4.83782	5.00973	5.04387	4.78792	4.74665	5.00334	5.08725	4.71119	4.99472	4.70917	4.87405	4.97149	4.7762	5.06913	4.81717	4.93377	5.06707	4.7466	4.94807	4.9583	5.01144	5.23628	4.70917	4.78813	5.05221	5.23628	4.89548	5.02597
DDX42	34	6.40226	6.40226	6.95787	6.74636	6.90573	6.49067	6.91757	6.96267	7.00944	6.56575	6.79865	7.13621	6.68493	7.13621	6.44555	6.68465	6.88281	7.0138	6.87256	6.78444	6.43483	6.52659	6.74442	7.02041	6.89079	6.88806	6.94202	6.51128	6.77975	6.76728
GLCCI1	-1	5.725	5.25946	5.78142	6.59157	6.59157	4.72546	6.39265	6.2062	6.23628	4.78578	5.56475	5.69184	5.72878	6.24142	5.83669	5.82059	5.53372	5.98482	4.63919	5.26309	6.24649	6.53349	6.13369	6.03947	6.04879	6.0651	6.5226	6.32303	6.20082	4.63919
VSIG4	-1	8.73573	5.91048	5.76357	5.54136	3.46779	8.6483	6.64715	5.578	5.31695	8.51291	4.26382	5.53449	8.73573	3.46779	7.52597	8.4222	8.34019	5.48494	8.40931	5.66673	7.3927	6.49008	5.37109	5.26852	6.55506	6.29688	5.51628	5.76087	6.0522	7.98371
TMEM106A	-1	6.43356	7.02507	6.42257	6.52873	6.443	6.05361	6.38434	5.7786	6.72641	6.28195	5.72747	6.23962	6.29514	5.86296	6.44236	6.3918	6.27502	6.47437	6.86435	6.09942	6.56093	6.24984	6.39394	7.03369	6.1621	6.41691	5.72747	7.03369	6.53879	6.56125
SLC52A3	-1	4.1074	4.01762	3.4488	2.71209	4.53707	3.12876	4.35281	4.2859	4.16912	3.60884	2.83725	4.63406	3.40138	4.63406	4.42057	2.78291	3.72346	4.49496	4.03765	3.83144	4.47224	2.71209	4.3299	4.28509	3.94591	4.4959	3.8522	4.13643	3.39144	3.49388
STK38	-1	6.55982	6.21055	6.9177	6.51532	6.35285	6.37303	6.46574	6.25298	6.52731	6.42151	6.6498	6.71453	6.38394	6.36347	6.39787	6.35161	6.37027	6.67414	6.98754	6.54547	6.75338	6.98754	6.52299	6.42989	6.7861	6.8176	6.58495	6.63926	6.7047	6.21055
CHRM4	-1	3.98144	3.17196	4.14332	2.95292	2.08349	2.55333	2.63923	4.3715	2.14054	4.16931	4.46236	2.42668	3.8783	2.08349	4.46236	3.08155	2.58151	2.25313	2.16282	3.32264	4.17621	3.65622	3.57044	2.72042	2.67098	2.52414	2.85173	3.73642	4.33609	2.24325
CTRC	-1	4.00654	3.46636	4.05762	4.69959	4.25319	4.17038	3.83822	3.1942	3.78527	4.03957	4.88091	4.00933	4.05014	2.87409	4.0299	4.11173	2.9022	4.32114	2.87409	3.56888	3.98168	4.60662	4.84366	4.6347	3.7944	3.13589	3.96278	4.88091	3.55575	3.97259
PHB2	131	8.65441	8.01031	8.90162	8.65301	8.90162	8.47028	8.48978	8.10244	8.51262	8.78839	8.51068	8.34925	8.21543	8.87601	8.63013	8.6639	8.81943	8.66892	8.01994	8.46098	8.53027	8.50879	8.14972	8.80285	8.54465	8.44785	8.01031	8.18496	8.22695	8.6141
ACOT7	-1	5.86214	5.63751	5.22078	5.56334	5.51173	5.07578	6.02957	6.05965	5.49372	5.86148	5.94005	5.88095	5.67095	5.92039	5.56505	5.75838	5.84349	5.56986	5.20878	5.86222	6.11135	5.65045	5.067	5.34713	5.20643	5.20728	6.11135	5.52671	5.067	5.71076
PDAP1	-1	4.44382	3.91965	4.54544	4.63738	4.6414	4.55818	3.91965	4.17792	4.63311	4.48826	4.85564	4.91739	4.5715	4.91739	4.01666	4.28652	4.07103	4.78659	4.38128	3.96073	4.40357	4.73996	4.83419	4.38125	4.56604	4.72538	4.28389	4.67363	4.25595	4.89176
TUSC2	-1	5.91114	5.65302	5.47086	5.77494	5.89777	5.82326	5.82433	5.70157	6.03792	5.98039	6.14958	5.47086	6.14958	6.03062	5.69427	5.74395	5.8265	5.50354	6.14048	5.89227	5.79276	5.77455	5.87671	5.54627	5.72004	5.83149	5.4838	5.79918	5.65951	5.99723
CBX3	57	8.6716	8.65182	8.84811	8.80805	8.79996	8.47415	8.87137	8.91487	8.84444	8.86408	9.05744	9.07941	8.55733	9.04563	9.03905	8.84562	8.83057	8.84081	8.47415	8.58411	8.85359	8.88017	8.69802	8.96028	9.00152	8.86459	9.07941	8.51495	8.62845	8.86939
EXOC3	-1	6.60496	6.87889	6.96317	6.0764	6.47267	6.68105	6.20482	6.0764	6.34128	6.69761	6.9986	7.08582	6.81459	6.18186	6.5878	6.55869	6.73119	6.73988	7.10074	6.46459	7.10074	6.64181	6.67746	6.76806	6.32751	6.11448	6.54463	7.07468	6.47217	6.82624
GABARAP	-1	9.50063	9.55607	9.4751	8.63769	9.23313	9.63417	9.4064	8.78316	9.153	9.33377	9.41877	8.59918	9.68441	8.93973	9.15672	9.13877	9.00971	9.13174	9.40464	9.68441	9.55457	9.3612	9.48491	9.38155	8.93493	8.83052	8.59918	9.37869	9.26699	9.3605
U2AF2	5	4.9152	4.77551	4.9853	4.98811	5.13786	4.91187	4.93929	4.74646	5.13981	4.84437	5.39437	5.40268	4.94259	5.18017	4.83535	5.12731	4.70789	5.12161	5.2349	5.05858	5.1789	5.33744	5.23547	5.30601	4.81968	5.02336	4.70789	5.40268	4.84645	5.09537
OIP5	-1	5.85015	5.13689	6.5039	5.96849	5.66312	4.93706	6.02018	6.9192	6.0024	5.98465	4.90006	6.36686	5.21035	6.26397	6.41955	6.25464	6.43658	5.65773	4.90006	5.36094	6.75177	6.44385	5.79633	5.95697	5.47328	5.24207	6.9192	5.57271	5.14598	5.39456
CHRM5	-1	3.16698	1.85095	1.97979	3.67779	2.60533	4.17726	3.94383	3.44606	3.07525	2.91297	3.33385	3.09473	3.97672	1.70231	2.36235	1.60535	2.40163	4.1527	2.41075	1.60535	2.98987	3.87398	3.71373	3.54954	3.7222	3.5017	2.34337	4.17726	3.10004	1.81111
SFT2D1	-1	8.65604	8.82038	8.49223	8.04614	8.47356	8.56506	8.30821	8.63005	8.09223	8.56741	8.19747	8.03451	8.63861	8.18136	8.56662	8.46731	8.55039	7.97374	8.82038	8.77493	8.35636	8.15076	8.37383	8.01284	8.36706	8.42441	8.31913	7.97374	8.63197	8.43904
EXOSC8	58	7.29841	7.42424	7.44941	8.07722	7.6681	7.54893	7.66037	8.07722	7.79563	7.70072	7.82807	7.76174	7.2988	7.96628	7.77093	7.77084	7.77788	7.91627	7.29841	7.39718	7.75556	7.83213	7.52606	7.81193	7.70764	7.63788	8.06177	7.64147	7.76657	7.51919
TEX261	-1	5.93042	5.85951	6.01903	6.04826	6.08875	6.12297	5.88298	5.70741	6.01595	6.16003	6.20468	6.17354	6.1704	6.20468	5.70741	6.11783	6.2036	5.88254	6.1471	5.74782	6.1615	5.77918	6.09991	6.05807	6.00222	5.8579	5.99855	5.82255	5.97855	6.03209
SCRG1	-1	4.16881	3.71816	4.37749	4.38633	3.19284	4.89474	4.26622	3.78267	3.9644	3.56768	4.49837	3.22969	4.66927	3.78757	4.33144	3.98019	3.5043	3.88491	4.19445	3.72956	4.16651	3.75249	3.87691	4.18041	4.09873	3.79461	3.19284	4.89474	4.22471	3.75064
RNF13	83	9.00784	9.06635	8.19405	8.47151	7.9601	8.66499	8.31083	7.76303	8.18495	8.50683	7.84352	8.2529	8.76423	7.67973	8.69516	8.49004	8.29914	7.67973	9.06635	8.92144	7.92247	8.1164	8.40843	8.22816	8.49928	8.58641	8.22576	7.67983	8.71556	8.67688
MGLL	-1	7.01671	7.79933	7.59611	7.12781	5.78289	6.6955	7.11921	6.82851	7.40591	6.88696	6.00068	7.42515	7.66392	5.91342	6.92588	6.82708	6.90102	7.09456	7.1643	7.79933	7.17695	7.32375	7.7271	7.40307	7.39391	7.18479	5.78289	7.19707	7.1873	7.31158
C1orf212	-1	6.71726	6.97345	6.64164	6.4407	6.64688	6.78405	6.76021	6.95357	6.40288	6.78718	6.36505	6.62364	6.84669	6.69605	6.61751	6.65166	6.75117	6.45756	6.99394	6.84688	6.54702	6.73477	6.77784	6.47493	6.56952	6.54802	6.70176	6.99394	6.36505	6.75366
TWF2	-1	6.9318	6.78287	6.82994	6.68167	6.53272	7.07027	6.90852	6.38215	6.64455	6.78284	6.62947	6.8028	7.07027	6.85582	6.33174	6.77567	6.92189	6.55208	6.98965	6.76473	6.68486	6.75886	6.90313	6.61426	6.63514	6.66989	6.33174	6.9245	6.4059	6.80091
ADC	-1	4.18026	2.20696	3.91626	4.00272	4.1479	4.22881	2.15485	3.41816	2.88009	3.89522	4.38076	4.00301	2.25413	4.2046	3.63677	2.50192	3.51909	3.51807	4.33983	3.81985	4.25677	2.15485	4.34892	4.38076	3.45372	3.60134	3.41344	3.78318	3.75169	3.76565
TMEM54	-1	2.43127	4.14437	4.54344	3.94526	3.18057	4.31405	4.47134	4.00281	3.6879	2.48117	4.55103	4.50905	4.27611	4.55076	3.33492	3.88666	3.31097	4.17007	4.14569	3.37204	3.81401	4.25272	4.03479	4.43075	4.02594	4.18739	3.24051	4.55103	3.87317	2.43127
GABARAPL2	-1	8.6247	8.75056	8.73095	8.60795	8.66593	8.83634	8.84445	8.18468	8.69057	8.71536	8.73748	8.96105	8.76806	8.64019	8.62665	8.74909	8.61083	8.29749	8.27893	8.97772	8.83238	8.81711	8.97772	8.62035	8.78453	8.84026	8.23298	8.18468	8.89855	8.81123
CHRNA1	-1	2.90109	1.99044	3.38277	4.25105	3.25756	3.77952	3.77944	3.10961	4.12605	3.94275	1.67628	1.67628	1.68492	2.51391	3.55566	3.6538	2.62797	4.03203	1.70261	3.45233	4.07866	3.52111	4.25105	2.76158	1.98845	3.81697	2.45263	4.21042	3.03426	2.88634
HELQ	-1	5.83786	6.07741	6.20157	6.04875	5.81696	5.79308	5.8215	5.91947	6.1065	5.92567	6.06021	6.24148	5.67707	5.95009	6.20492	5.75388	5.86344	6.03393	5.82641	5.71802	5.68861	6.01194	5.7185	6.15529	6.24148	6.20936	6.02728	5.67707	6.2209	5.82956
CMTM1	-1	2.9837	1.61337	3.89018	3.85248	2.11177	4.02889	2.73899	4.02889	2.69317	1.96232	3.30754	2.8109	3.65307	2.95471	1.85283	1.61337	2.6931	3.69507	2.51097	3.51664	2.48776	3.60797	3.98911	3.19469	3.76848	1.97521	3.23981	3.57727	3.56598	1.85095
CHRNA2	-1	4.87761	3.54755	4.54811	4.59746	4.89533	4.59916	4.65063	4.3868	5.19498	4.51315	5.15478	4.61119	4.97489	4.46354	4.58999	4.97082	4.4916	5.19498	4.66347	3.54755	4.55487	4.98451	4.94016	3.58111	4.5115	4.58355	4.12783	3.98874	4.74474	4.72278
CYP2U1	-1	4.40541	4.82577	4.9535	4.17489	5.13982	5.34371	4.28817	5.54967	4.93917	4.0368	5.16698	4.0368	4.49974	4.8555	4.58426	4.69083	4.64286	5.47732	4.0586	4.25022	5.39435	4.95154	5.38036	4.35216	4.5348	4.46961	4.3618	5.54967	5.34571	4.81885
ADPRHL1	-1	4.26196	3.74876	4.16288	3.71511	3.973	3.25283	4.47952	3.66553	3.561	3.75902	3.53294	4.92878	3.02066	3.32026	4.27903	3.79308	3.02066	3.64562	4.48404	3.71281	4.44893	4.22088	4.05404	4.92878	3.84407	3.62673	3.27935	4.87934	3.86685	3.73206
MFSD3	-1	3.23237	4.3277	4.12172	3.96771	4.84456	4.12496	4.56743	3.27008	4.38041	4.79698	4.54627	4.18665	3.63058	4.58022	3.34908	4.35253	4.31878	4.18236	3.3883	4.62754	4.24926	3.41242	4.71869	4.55207	4.1075	4.06443	3.23237	4.84456	4.01095	4.40883
SDSL	-1	5.85573	6.43357	5.32489	5.76288	5.89638	4.90175	5.8038	5.92284	6.03093	5.41893	4.75647	5.73934	5.7251	6.07899	4.8819	4.75647	4.9442	5.87417	5.184	5.72954	5.5018	5.60857	5.92157	6.43357	5.34253	4.97254	4.87736	6.18456	5.27298	5.73223
TUBA3FP	-1	3.37926	2.05672	3.79121	3.85374	3.72937	2.32581	3.85495	3.93666	3.31646	3.81372	4.16622	2.24632	2.39598	3.96744	2.05672	2.73606	3.56599	2.4697	3.10448	3.52911	2.38487	2.16758	4.16622	2.94404	3.4849	3.87579	3.27991	2.92431	3.05938	3.43581
CHRNA3	-1	2.29693	2.04713	3.70089	3.00318	2.40943	4.07559	3.72871	2.18559	3.23484	2.67324	4.25312	1.94108	2.7163	2.1713	2.44056	3.27606	3.06951	4.22388	2.36158	2.03382	2.04846	4.15381	4.41222	2.11824	2.8601	3.60468	1.94108	4.41222	2.20409	3.3036
KLHDC7B	-1	4.56204	5.61186	4.6526	4.02518	4.79104	5.52554	5.15054	3.91521	5.02577	4.20825	4.7718	4.02645	4.3053	4.38476	5.61186	3.94053	4.03321	4.67252	4.25966	5.39682	4.81251	4.40205	4.97882	5.31539	4.75265	4.4957	3.9235	5.43991	4.88121	3.91521
ODF3	-1	2.45501	1.9402	2.46877	2.16588	1.99948	3.50173	2.05087	2.31888	3.51232	2.01765	2.22819	1.378	2.33193	2.32617	3.19232	1.59216	2.65059	2.0077	2.68726	1.54609	3.39568	1.378	3.51232	2.69228	1.90193	2.63004	2.29763	3.30035	1.92931	1.84403
C7orf29	-1	4.90392	5.18647	5.6324	6.60666	5.98262	5.01834	6.04389	6.09183	6.01894	5.3686	5.4609	6.57795	4.67794	6.00332	5.96522	5.27569	5.34042	5.65251	6.37301	6.60666	6.27997	6.08531	4.6506	5.64612	5.95768	5.97415	6.07446	5.23741	4.6506	5.66594
PIK3IP1	-1	5.78996	5.71749	6.51381	6.04273	6.08621	5.51936	6.09001	5.4247	6.03083	4.88675	5.37772	5.438	5.53568	5.76676	5.85223	5.07415	4.92376	5.60598	5.76903	6.18649	6.07936	6.51381	6.3849	5.54548	6.22316	6.1915	5.59519	6.05005	5.92349	4.88675
CHRNA4	-1	1.95193	2.85785	1.70797	2.44883	1.87278	1.62059	2.56896	1.4422	2.27917	2.18632	2.72902	2.29085	2.30507	1.4422	2.78026	2.24395	2.08083	2.29982	1.90285	1.6019	2.55994	2.89854	2.37313	2.28557	1.9642	2.05405	1.95558	2.89854	2.11219	2.07156
HENMT1	-1	6.7494	6.30502	8.13138	7.04983	7.27767	6.84365	7.07226	8.00622	7.00333	6.99968	7.52121	8.13138	7.50056	6.88103	7.84432	7.26521	7.27702	7.14265	7.32827	6.98303	6.30502	6.82828	6.6803	6.32667	7.40266	7.4382	7.94453	6.73358	7.54762	6.85845
FAM83F	-1	2.5234	4.08574	2.0678	3.74284	3.47425	3.75869	4.48861	3.78972	4.44561	2.55962	3.29804	2.46354	3.72539	3.39026	3.81603	3.99722	4.13066	2.1851	2.5435	2.22853	3.96782	3.6868	2.59073	4.48861	4.0704	2.0678	3.87357	3.46261	2.76951	3.40162
SLC35A4	-1	5.58614	6.15328	5.69485	5.533	5.62931	5.3473	6.06124	5.52868	6.12649	5.8565	5.76494	5.74377	6.15846	5.85492	5.6667	5.69889	6.05117	5.63478	6.15846	5.87379	5.86069	5.69364	5.98018	5.97969	5.32866	5.47028	5.45336	6.06805	5.32866	5.56148
ZNF257	0	4.16491	2.4453	3.73642	4.15838	4.25735	4.35096	4.85069	5.35152	5.33647	2.91129	2.1535	5.35152	2.86119	5.21799	4.04362	4.081	3.40068	2.15146	3.99431	3.03722	4.40937	3.80778	4.28481	4.59459	4.3541	4.34281	5.12083	4.61785	4.26426	2.15146
DTX2	-1	4.57947	4.90597	4.91523	4.86148	4.78973	4.67547	3.5694	4.8084	4.44759	4.62084	4.7358	3.5694	4.27197	3.80557	4.35982	4.01888	4.74854	4.78056	5.28145	4.98378	4.73895	4.76929	5.05008	5.06456	4.60573	4.44722	3.90315	5.28145	4.18896	4.83044
CHRNA5	-1	3.71429	3.19027	3.73043	2.82252	3.67283	3.66994	3.8556	4.66541	2.78462	3.03222	3.86835	4.01216	3.41629	4.05862	3.02	4.06657	3.33117	3.16096	3.5757	4.12803	4.17573	4.41371	2.78462	3.85509	3.4321	3.80598	4.10771	4.66541	3.47062	3.16847
ADCY7	-1	6.5215	7.16661	6.94051	6.78027	6.29522	7.16661	6.65502	6.93558	6.64544	6.32635	6.1305	6.54583	6.73777	6.31978	6.491	6.36392	6.1944	6.67686	6.14355	6.64506	6.78136	6.61225	7.12738	6.78994	6.55207	6.54227	6.1305	6.83412	7.00675	6.48342
ZIM3	0	0.678351	2.96421	3.0422	1.28747	1.53658	2.0657	2.46047	0.748519	0.979579	2.34467	2.39313	3.0422	2.1292	2.1729	2.70798	2.49414	2.88625	1.08344	0.935916	2.95537	1.10994	1.50828	0.729246	0.634259	2.12897	2.44131	0.634259	1.44884	2.8862	2.73553
TOE1	-1	5.80328	5.80328	6.21983	6.26307	6.29482	5.90599	6.01659	6.5546	6.2678	6.18121	6.38848	6.28116	5.88984	6.5546	5.94549	6.19182	6.14704	5.97097	6.13591	5.8725	6.27566	6.25448	6.12588	6.42425	5.97779	5.84713	6.38475	6.55052	6.01315	5.96273
LINC00313	-1	0.958475	0.960159	1.33305	2.46106	3.71304	1.39812	3.4989	1.65078	2.40031	1.14678	1.19487	1.98948	1.26086	3.20734	0.933016	2.5254	1.09784	2.30193	3.71304	0.813262	1.54878	0.813262	1.83238	2.337	1.31899	0.986041	1.54519	3.07303	3.1488	1.09734
C21orf88	-1	1.90746	2.95776	3.48042	2.53232	2.22838	3.29794	2.79117	2.13169	4.14542	3.58311	3.77287	4.06103	1.9044	2.1379	3.38634	3.36028	1.9044	4.23892	3.37133	3.32025	3.5075	4.04434	3.94926	3.94454	2.72816	3.66496	1.9869	4.23892	2.46422	2.29305
C21orf90	-1	1.48686	2.97475	2.30438	1.97628	2.5046	1.97377	2.47244	1.44291	2.19139	3.42293	3.63995	3.26356	2.49593	3.56685	2.94695	2.01635	2.58205	1.94732	2.62346	1.44291	1.62416	3.63995	3.19142	1.66563	2.79588	2.7621	1.51492	3.09122	1.61545	1.81556
MCM3AP-AS1	-1	4.571	3.90863	5.47729	6.66647	5.53919	3.90863	5.94911	6.58665	6.40754	5.09763	5.3892	5.22108	4.06226	6.69191	5.38028	4.63899	4.91694	6.69191	4.51654	5.44506	5.73825	6.64783	5.38056	5.53225	6.01828	6.02328	6.07306	6.00675	4.99109	4.92602
WBSCR22	-1	6.88387	6.73991	6.79822	7.0624	7.25722	6.68717	6.62306	7.11174	7.00699	6.94394	6.84738	7.28832	6.74596	7.25722	6.9611	6.87779	6.99743	7.28061	6.62306	6.9537	6.92005	6.99911	7.1324	6.81823	6.63534	6.77428	6.86253	7.28832	6.92859	7.04436
TRIM9	1	4.15314	2.82678	3.30914	2.40718	3.85154	3.40813	3.1918	3.88338	4.15314	3.61159	3.6644	3.99306	3.24588	2.40465	3.43296	3.58448	3.95299	4.03161	3.99995	2.40465	3.88028	3.88613	3.9648	3.59827	3.71267	3.66169	4.00774	2.81091	3.75342	3.4744
CHRNB1	-1	5.11749	4.99601	5.75057	5.33103	5.0487	4.63435	4.85387	4.90765	5.38917	5.31367	5.70303	4.51443	4.47296	5.39035	4.9365	4.7586	4.55943	4.74515	4.47296	4.53645	4.77201	5.75057	5.15661	4.93165	4.80594	5.25198	5.06445	4.87222	4.50524	4.55005
TXNRD3	-1	5.73668	5.07839	5.04105	6.13908	5.96614	5.05028	5.68648	5.90825	5.61501	5.55955	5.68849	5.31604	5.90753	6.01867	5.33861	5.89934	6.09072	5.4087	5.53979	5.28666	5.73341	6.1082	5.09824	5.55622	5.93684	5.76666	6.13908	5.32969	5.04105	5.31497
UCN3	-1	3.52196	3.24759	3.57238	4.35722	4.26386	4.3873	4.27692	4.11824	4.42571	3.23692	4.63484	3.78352	2.54738	4.672	4.29123	3.35392	4.13613	4.70894	3.6207	3.46422	2.5432	2.58605	4.13804	4.64046	3.76962	4.14347	2.5432	4.70894	4.09051	3.71402
SIGLEC11	-1	3.37393	4.00433	3.69988	2.43214	3.52819	3.54577	4.00895	4.46041	4.23485	4.60669	2.43214	3.33019	4.22362	2.91526	3.90651	4.2207	3.93252	4.07802	4.7429	3.12732	4.36091	2.87359	3.03303	2.51336	3.11841	2.86268	3.72411	4.7429	2.81955	4.36088
SLC2A13	-1	3.59331	4.77407	4.62524	4.40101	5.04377	4.81094	4.24738	3.50868	4.73093	3.84575	4.35912	3.88105	3.93329	4.03395	4.37577	4.38545	3.98387	4.86832	4.70706	3.50868	4.16992	4.81926	4.78064	4.72923	4.44973	4.13066	3.71904	5.02697	5.04377	3.90436
CHRNB2	-1	4.64934	4.31847	4.33041	5.04482	4.50262	4.35004	5.01604	4.99933	4.69321	4.71408	4.91238	4.74568	4.96858	4.36302	4.71216	4.81579	4.43684	4.26982	5.04482	4.71173	4.73381	4.42001	5.04102	5.01906	4.64887	4.98511	4.26982	4.88247	4.5585	4.83744
LACTB	-1	7.01945	7.09845	6.39969	6.36351	6.33929	6.76631	6.08572	6.00363	6.2407	6.78854	6.05818	6.10643	6.65906	5.91284	6.77047	6.91466	6.75016	5.91284	7.09845	6.99942	6.1334	6.28654	6.63471	6.28875	6.34405	6.27905	6.09494	6.17224	7.09667	6.85471
PALM2	-1	1.99671	1.40483	1.58402	2.70381	2.70761	2.9209	1.36934	3.23179	3.74948	2.97805	2.51382	2.80297	3.32324	3.32554	3.21308	1.36934	1.92314	3.59394	2.55491	1.46689	2.38741	2.60768	3.31113	3.51024	2.42047	2.80167	2.51621	3.74948	2.87593	2.67904
CHRNB3	-1	3.72661	3.40637	4.27177	4.14005	3.36418	3.98567	4.18816	3.33584	3.6212	4.16938	4.06823	3.53909	3.52338	4.019	3.4401	3.78114	3.33584	4.52346	3.97436	3.69824	4.0733	4.56386	4.59547	3.88407	4.00281	3.62706	3.47352	4.59547	3.56229	3.97677
EFHC1	-1	5.82204	5.47359	6.58025	6.66352	6.47928	5.44935	6.1452	5.50948	6.68093	6.11011	6.49165	6.90896	5.76895	6.38449	5.97919	5.73436	5.63873	6.70472	6.57574	5.56415	6.00225	6.63982	6.08514	6.90896	6.81048	6.79151	5.44935	6.43436	6.35188	6.1585
CHRNB4	-1	3.42088	2.80186	2.71937	3.61765	2.51501	2.18039	2.92572	4.1681	4.35907	3.54746	4.03244	1.4286	2.71456	4.24584	3.53699	3.69996	2.81901	4.35907	1.55583	1.4286	3.24274	4.2147	3.88405	3.69794	3.13058	3.76373	2.07637	4.3205	3.06896	2.7649
CHRND	-1	3.51665	2.47317	3.06287	3.7931	3.16703	4.18547	3.72052	4.35307	4.49177	2.93083	3.17404	2.80103	2.44073	3.3232	3.26149	2.70134	4.24427	4.41952	4.13617	3.54603	3.83484	4.49177	3.22173	3.46284	2.44073	3.9211	3.06791	3.95295	2.94545	4.13092
NLRP3	73	5.93727	5.55445	4.93222	5.84192	4.93222	6.16002	5.44101	4.97061	5.45007	5.98754	5.87679	5.34183	5.66588	5.00345	5.65245	5.5722	5.32523	5.30402	5.93943	6.00767	5.58617	5.95353	5.90508	5.7322	5.51042	5.4732	4.93479	5.86018	6.16002	5.59901
MAL2	-1	0.602885	1.75047	1.91347	1.43761	2.93884	1.83564	3.37611	1.3133	0.602555	3.40644	3.33294	0.514176	3.31511	1.27138	2.40534	2.26564	0.514176	3.65318	0.941287	1.22611	1.67284	3.67032	1.53081	0.598668	0.851071	0.871873	1.00544	3.67032	2.85011	2.41575
SLC22A9	-1	4.32894	3.65689	3.48997	3.56187	3.78466	3.18677	3.43415	3.25352	1.03966	3.82579	4.02644	2.74747	3.13944	3.25806	3.41846	1.15305	2.81004	3.39171	4.27625	1.03966	3.9369	3.54796	4.69038	4.62209	3.7409	2.4789	2.94503	4.69038	1.62348	1.92597
CHRNE	-1	4.30063	1.99185	3.05307	3.5417	4.37345	4.22463	3.98766	3.98162	2.92509	3.98664	4.32469	1.84871	3.57464	3.75961	4.28689	3.00654	3.23269	4.04259	4.53793	2.4643	3.98995	1.87946	3.83725	3.91474	3.42775	3.63757	1.84871	4.53793	3.78098	3.89651
TIRAP	-1	4.80237	4.11753	4.4366	4.42774	4.19516	4.56641	4.36618	4.0739	4.69253	4.69752	4.55753	4.18	4.72258	4.30738	4.15546	4.85628	4.1376	4.76429	4.71445	4.08839	4.21579	4.0739	4.41218	4.22689	4.29637	4.27301	4.25189	4.85628	4.21256	4.48206
ERMAP	-1	5.72612	5.82938	6.16399	5.39024	5.89335	5.58888	5.56776	6.11932	5.92037	5.10712	5.68788	5.08001	5.59578	5.14052	5.49388	5.08001	5.30995	5.91415	6.16399	5.46128	5.78457	6.06365	5.35629	5.92582	5.53286	5.70165	5.51346	5.57115	5.92787	5.88022
LRRC37B	-1	6.94388	7.16723	7.31772	7.36329	6.95459	6.75714	6.92813	7.12186	6.94051	6.70895	6.50683	6.59665	6.71182	6.90429	6.88376	6.50683	6.8617	6.90838	6.69503	6.55638	7.09383	7.36329	6.83361	7.12401	7.25557	7.27631	7.14591	6.91693	7.11962	6.65167
CHRNG	-1	3.95485	4.2919	4.44182	3.80026	3.19652	3.99084	4.13054	4.35737	4.38223	4.4874	4.48335	4.49739	3.24199	4.37782	4.55174	4.06535	4.1135	3.4714	3.31363	3.76295	4.07803	3.02397	4.5915	4.71394	4.71394	4.44912	3.02397	3.91336	4.13926	3.88037
CYGB	-1	3.63613	2.31339	2.42223	3.85843	2.81524	4.15508	3.99454	3.92695	2.94602	3.3824	2.11299	3.0118	2.48568	3.5689	4.02367	2.63621	3.42935	3.37254	4.36012	2.27903	4.36012	3.10544	3.11301	2.11299	2.18505	2.11975	3.40533	3.44375	2.67597	3.43377
CARD16	-1	8.10098	8.57251	7.42635	6.74285	7.31699	8.57251	7.46776	7.29803	7.01914	7.71008	6.57216	6.55242	7.7027	6.53621	7.73441	7.90176	7.89028	6.95481	7.11197	8.50575	7.46277	7.13984	7.94094	6.93934	7.08918	6.90291	6.53621	7.17977	7.49775	7.7381
PGLYRP2	-1	3.96075	3.56125	3.25727	4.90794	4.04702	4.40476	4.89382	4.75182	3.68158	3.88517	4.22043	2.01717	3.7762	4.28074	4.09292	3.86719	2.01717	4.39569	3.65208	3.60621	4.59326	4.90794	4.40001	2.35394	3.47457	4.44182	4.48524	3.66517	3.76102	3.50594
PGLYRP3	-1	1.72656	1.96459	1.60261	3.66364	1.54287	2.83691	4.06753	1.544	4.06753	3.1564	1.91793	2.02777	2.93068	3.27983	3.99991	1.51518	0.970164	4.04862	1.52519	1.97986	2.49008	3.01859	3.68556	2.62624	0.970164	3.46175	2.35724	3.48364	3.26064	1.71175
PKD1L2	-1	2.61169	3.54651	2.14965	3.14105	2.14965	3.64807	4.15792	3.55633	4.1341	3.39085	4.10321	2.56999	3.2196	3.52893	3.24843	2.74981	2.29297	4.15729	3.78012	2.93213	3.97857	2.96453	3.95247	4.05703	2.81943	3.72695	3.01765	4.15792	3.3987	2.9697
BTBD9	-1	4.56795	4.33219	4.66468	4.41962	4.50524	4.45316	4.37418	4.53151	4.51908	4.621	4.16636	4.6329	4.55118	4.17008	4.32504	4.40601	4.30458	4.75998	4.55475	4.22399	4.19594	4.26557	4.62842	4.71271	4.75998	4.3595	4.16636	4.756	4.32817	4.26233
LMTK3	-1	3.96219	3.44822	2.8941	3.7927	3.57806	1.81685	3.56519	2.06078	4.13643	1.98425	4.26663	4.02704	3.86719	2.64238	3.10131	1.70319	3.35079	3.52037	3.94288	1.70319	3.61366	4.04538	3.97968	4.26663	2.74122	3.16558	3.53566	4.20164	3.4738	3.09658
CSMD2	-1	2.9877	3.38029	3.75267	3.95152	3.3341	3.26728	3.53573	3.77872	4.06008	3.3528	2.32849	3.31008	3.0666	3.94379	3.58579	3.53388	2.62534	4.1486	3.95561	3.35425	3.39025	2.37675	4.12304	2.72407	3.53004	2.32849	2.91889	4.1486	3.60684	3.68774
MBD6	-1	5.51325	5.93832	5.87597	6.06706	5.61477	5.87262	5.85845	5.68243	6.11429	5.6845	6.20381	6.06403	5.68102	5.52515	5.71159	5.58877	5.64022	6.2054	5.95131	5.59927	5.9014	5.75153	5.85578	6.3112	5.78734	5.98254	5.51325	6.3112	5.88618	5.74403
XKR4	-1	1.28107	3.49865	3.01191	3.78396	1.70072	3.82554	3.76961	1.28107	4.23936	2.9892	3.81154	3.76527	3.09735	2.88155	2.57977	3.091	2.65888	4.08022	1.53779	3.7848	4.27089	4.42289	4.46127	1.9584	2.91363	3.41783	2.80459	4.46127	2.96346	3.36788
GPRIN1	-1	3.48449	2.15208	2.5384	2.71205	2.55339	2.56368	2.91901	2.40923	3.20635	2.72014	3.65014	2.39848	2.96164	2.93248	2.78423	2.21617	2.55069	2.66853	2.74666	2.15208	3.47476	2.97717	3.85604	2.43281	3.41909	2.3608	2.45214	3.85604	3.31566	2.5267
CSMD3	-1	1.85863	3.02402	1.7472	3.01025	3.77355	3.67983	1.76389	3.03213	4.2117	3.47849	3.28633	2.8398	1.73482	3.00874	3.5395	3.12638	1.73482	3.29099	3.50082	3.45459	3.54957	4.25524	3.63584	3.39683	2.43845	3.24307	2.67328	4.25524	1.80926	3.48582
SLC25A25	-1	4.95419	5.58011	5.07171	4.74229	5.02183	5.64739	4.37766	5.38325	4.64946	5.19258	4.37766	4.5569	4.86708	4.91459	4.84771	4.74456	4.81009	5.16542	5.35493	5.45703	5.62952	4.80894	5.29613	4.59291	4.54915	4.74068	4.68005	5.64739	5.13937	4.98521
STK11IP	-1	5.18431	5.21665	5.84917	5.98537	5.40368	5.45845	5.08462	5.49606	5.77348	5.23899	5.83181	6.20108	5.37076	5.22562	4.99664	4.99664	5.17649	6.11222	5.77748	5.28609	5.8235	5.98938	5.71091	6.04855	5.48248	5.22158	5.03906	6.20108	5.45813	5.53465
TUBGCP5	-1	5.26112	4.88519	5.34394	6.02454	5.86927	5.409	5.57703	5.848	6.02454	5.64477	4.8518	5.83865	5.4472	5.94956	5.41609	5.61534	5.49055	5.7923	4.8518	5.36962	5.27088	5.44019	5.64632	5.81335	5.61565	5.7151	5.49377	5.40873	5.96111	5.5218
KLHL32	-1	2.66126	0.277056	0.359747	0.577193	3.26808	-0.233064	2.74553	0.424113	-0.233064	2.92738	0.721311	0.0557116	0.144459	0.569207	0.179401	-0.151974	2.26976	0.53506	3.30281	2.02369	2.26638	2.18833	0.91702	1.56363	-0.23287	2.41178	1.8594	3.30281	1.9224	-0.214329
FMNL2	-1	6.30079	6.30079	4.42812	3.41024	4.24392	6.23732	4.52142	5.34867	5.40859	5.64003	3.23624	4.53677	5.64472	3.23624	5.70162	5.98705	5.692	5.06957	5.81966	5.72885	5.27764	4.63484	5.59882	4.43487	4.19308	4.3787	4.55755	5.96596	4.88657	5.95977
ELFN2	-1	4.0379	3.65971	3.86998	4.01127	3.34999	3.91968	4.15149	4.41212	2.76698	2.48444	3.60828	3.96848	4.40114	4.4095	4.26312	3.51303	2.48444	3.73186	4.20382	3.66118	3.396	3.34684	4.12828	4.22927	4.24361	3.65511	3.78156	4.41212	3.39735	3.53831
TMEM132B	-1	2.66555	1.22768	2.61937	1.40761	1.45096	1.43435	3.15581	0.869165	3.92051	2.95804	1.92459	2.55764	0.869165	1.26904	3.73971	1.13022	0.943124	3.82679	2.20084	1.75983	1.39673	3.80065	1.67435	3.10917	2.18745	2.12656	2.15616	3.92051	2.52274	2.31749
KIAA1908	-1	5.05476	3.93006	5.78124	5.84767	5.33439	4.50478	5.81622	4.79615	5.63693	4.60972	3.60487	4.4713	4.19675	5.48159	4.79627	4.98981	4.51421	5.84767	4.00847	3.60487	4.93088	4.99681	5.30284	5.35855	5.01719	5.16837	4.56803	5.70154	4.96085	4.43084
SLITRK1	-1	1.11569	0.396905	2.16593	1.75841	0.284809	0.676583	1.26395	2.33225	1.56564	1.08291	2.79656	2.6352	1.74283	1.80972	1.5303	1.40729	0.627119	2.11652	0.349043	1.40267	0.771645	2.18831	1.28243	1.11447	1.24201	1.33275	0.284809	2.79656	1.52258	1.28885
ESCO1	-1	5.7109	5.5032	5.97769	5.87007	5.77616	5.58578	5.79817	6.00075	5.74524	5.30819	5.52183	6.00075	5.21058	5.59326	5.24747	5.50677	5.21058	5.55979	5.74471	5.37255	5.45977	5.60475	5.52599	5.72608	5.58365	5.44199	5.87588	5.827	5.74505	5.30027
CHUK	49	7.12711	7.25992	7.03257	7.01703	6.64932	7.046	6.77845	6.65814	6.82631	7.25992	7.00613	7.07822	7.23994	6.66138	6.92717	6.89983	6.9314	6.86747	6.74223	7.06313	6.76164	6.80279	6.96384	7.006	6.82964	6.90102	6.96754	6.64932	7.2428	7.16086
CCDC85A	-1	1.49378	2.05919	2.04622	1.20108	1.08336	1.75066	2.43547	1.31877	1.96369	1.63169	2.96939	1.94893	1.01767	1.6744	2.84824	1.79619	1.41961	1.57518	1.05948	2.17912	2.18654	1.83268	2.15744	1.01767	1.79562	2.62599	1.92871	2.96939	1.25302	1.44386
TMEM200A	-1	4.63172	2.75157	3.22521	5.0209	1.8646	3.46528	6.29168	5.92667	3.31056	5.12191	3.14236	4.09693	1.65597	6.15121	6.29168	3.80986	4.01543	2.82717	3.13463	4.66742	5.63186	4.07588	4.62975	2.69418	5.84338	5.81541	4.90971	4.46353	1.65597	3.68049
GALNT13	-1	2.84367	1.83334	2.10449	3.38776	1.7169	3.19342	3.1177	3.15647	3.94477	3.44842	3.64272	2.61484	2.56233	3.6184	2.46008	1.7169	3.10318	3.43148	3.67808	1.72055	2.20985	3.69422	3.96709	2.49737	2.34488	2.98497	2.72951	3.96709	2.92507	2.42223
SORCS1	-1	3.30038	3.09699	4.26148	2.96747	4.19546	4.43201	3.03004	2.37197	3.80869	3.25313	2.80336	2.93118	3.1934	3.04889	3.29323	2.95802	3.10513	4.01534	2.11453	3.16033	4.21823	4.42242	2.27265	3.74126	3.60577	3.68087	2.11453	4.43201	3.68136	2.90355
KLHL29	-1	3.54454	2.31426	3.82131	4.03183	4.16565	2.31426	4.03928	3.91829	4.078	3.56858	3.83617	3.74847	3.99916	2.95156	3.73529	3.50449	2.78757	3.57441	3.27573	3.61114	4.33249	4.34245	4.5288	2.92938	4.11801	3.45444	3.06454	4.5288	3.36606	3.65186
CROCCP3	-1	1.9407	1.51918	1.99216	2.99273	1.9393	3.48536	3.26191	1.46726	1.39471	1.86255	3.48536	1.43245	2.58603	2.69673	1.39471	2.39527	1.67003	1.83649	1.57709	1.40718	1.93861	3.41932	2.86414	3.18703	2.01333	3.07689	2.93467	2.86989	1.98764	1.60658
SCAND3	1	0.773463	0.00541665	1.44945	3.45477	2.56416	2.12106	3.00432	3.64021	2.55723	0.224445	2.38116	2.75566	3.31287	2.48711	0.117923	2.88756	2.59579	1.50597	0.00541665	3.20554	1.29581	3.23977	2.68112	3.08711	2.84747	2.18436	3.64021	2.30243	0.664226	2.03278
RHPN1	-1	4.72074	4.48929	4.45095	5.07764	4.82553	3.82254	4.10978	4.39144	5.02456	3.92934	5.13923	4.31856	4.59257	4.61811	4.34671	4.6307	4.76305	5.25909	4.69477	3.76888	4.01782	4.48842	4.5753	4.85542	3.76888	4.56201	4.40423	5.25909	3.95213	4.28458
LENG8	-1	5.51968	5.36101	5.97712	6.28576	6.12814	5.80572	5.86861	5.367	5.92682	5.85968	6.20817	5.96879	5.93977	6.01549	5.84965	5.46338	5.94015	6.24498	6.23616	5.36101	6.07184	5.93489	5.67303	6.35656	5.56898	5.9076	5.39694	6.35656	5.57708	5.72508
PWWP2A	-1	6.08275	5.82029	6.21225	6.41238	6.23751	5.9977	6.16776	6.11858	6.5035	6.09867	6.54539	6.18453	5.94009	6.30323	6.53634	6.10879	5.98819	6.54539	6.1639	5.82029	6.06721	6.18803	6.41439	6.33358	6.21907	6.32648	6.16136	6.42193	6.4668	6.05034
SMYD4	-1	5.73764	5.71138	6.12801	6.19846	5.76192	5.77281	5.89846	6.07334	6.07047	5.74568	6.28918	5.49374	6.08219	5.9706	6.17712	5.72688	6.04526	5.95928	5.49374	5.72912	5.77237	6.28918	5.70882	5.83133	5.69223	5.69286	5.5936	5.53905	6.28089	5.99868
FHAD1	-1	1.07859	1.79057	1.71129	1.076	1.59353	1.13021	1.16713	1.48402	1.91585	2.11709	2.67611	1.65227	2.98538	1.00753	1.06396	2.06362	1.67977	1.83698	2.16877	1.71817	1.57173	1.67871	1.80339	2.35448	1.17729	1.40101	1.00753	2.98538	1.61569	1.86038
SLAMF6	-1	5.66357	5.36788	5.21563	4.32197	4.39989	4.31929	4.9073	5.3596	5.21831	5.27165	4.78557	4.74687	5.27153	4.71309	4.59833	5.66357	5.47739	4.75202	4.76057	4.31929	4.82676	4.80218	5.63353	4.55991	4.97591	5.18088	4.54024	4.8483	4.67011	5.1397
OSBPL1A	-1	6.76427	7.25647	5.55059	6.87156	6.79623	5.93193	6.5534	7.01057	6.47616	6.54297	6.75062	5.55059	6.92248	7.23125	7.21939	6.18488	6.29746	6.43735	6.87586	7.25647	6.2861	6.63108	6.22967	5.58802	6.69873	6.72683	6.69666	5.84285	6.66295	6.5268
OSBPL5	-1	5.62017	5.64502	6.32048	5.53917	6.14315	5.06938	5.06938	5.1129	6.29494	5.40765	6.81827	6.01587	5.15509	6.00162	5.98204	5.1891	5.15526	6.1097	5.61688	5.23948	5.31189	5.11413	6.02557	6.67027	5.60249	5.62859	5.21638	6.81827	5.09985	5.58277
OSBPL6	-1	3.8065	3.13119	4.4636	3.65813	6.06331	2.93108	6.16745	5.85497	4.57045	2.77321	3.36671	1.97115	3.83532	4.35572	3.34963	4.05541	3.83989	5.33067	2.42631	1.97115	6.16745	5.68263	4.40441	2.22275	2.8163	3.98582	3.94296	5.90404	2.47235	2.7081
OSBPL7	-1	3.93139	3.95948	4.75891	4.63507	4.56082	4.67739	4.9573	4.19887	4.59946	4.45515	4.93742	4.77101	4.27104	4.67787	4.61611	4.32846	4.15553	5.08813	3.93139	4.27344	4.3957	4.34413	5.0596	4.75563	3.94175	4.50954	4.2152	5.08813	4.42389	4.27545
OSBPL8	-1	8.39389	8.07304	8.55312	8.42651	8.14507	8.69008	8.05219	8.42496	8.47565	8.42592	8.13041	8.40093	8.19834	8.10155	8.33704	8.08193	8.22723	8.12814	8.05267	8.28156	8.22265	8.41397	8.69008	8.14479	8.50818	8.58556	8.21554	8.05219	8.661	8.25983
OSBPL9	-1	7.99314	7.82498	8.10223	8.43481	8.12791	7.65231	8.31983	8.43481	8.10293	7.9879	8.02215	8.19781	7.65231	8.39742	8.0608	8.07514	7.97608	8.10239	8.07613	7.91973	8.07992	8.39106	7.70774	8.14315	8.31418	8.31907	8.22946	7.6538	8.08066	7.93316
OSBPL10	-1	3.75907	3.52833	3.58714	4.18824	4.52967	2.84256	4.14702	2.80938	4.54271	4.28341	2.80938	3.57385	4.3394	3.77706	4.28366	4.16899	3.74684	4.45857	3.9712	3.23215	3.76513	3.28137	4.60871	3.87028	4.36746	4.60871	4.01355	3.2521	3.82391	3.84709
OSBPL11	-1	7.28733	7.63941	6.91315	6.22495	6.46432	7.63941	6.46701	6.44796	6.31994	6.93611	6.04662	6.86218	7.44717	6.04662	7.19374	7.1294	6.96727	6.28324	7.52648	7.14391	6.58456	6.25936	7.13427	6.44912	6.50349	6.5248	6.40644	6.81712	7.31218	7.01865
C1QTNF1	-1	4.12465	3.91654	4.26559	4.21229	3.95637	4.83209	3.26894	2.49317	4.37277	3.29288	4.45037	3.93723	2.49317	4.53488	4.16016	2.61088	3.90935	4.50813	4.44514	3.69125	4.09308	4.53538	2.95942	3.65977	2.82904	4.01046	3.63175	4.83209	3.92933	4.21803
C1QTNF2	-1	0.605802	0.942889	1.95112	2.01089	1.19176	2.21533	2.30784	1.73837	0.91983	0.806058	0.85025	0.861443	0.572267	3.18022	1.59467	0.831108	0.508131	3.18022	0.981808	0.578634	1.28235	1.10682	1.70161	2.96189	1.15549	1.35617	0.508131	2.80719	1.21706	1.68623
C1QTNF3	-1	5.86366	4.69112	6.08484	6.11701	5.93845	4.76414	5.65044	5.73084	6.61571	5.70917	5.72712	6.55376	4.90963	5.87053	5.80087	5.21107	5.36748	6.61571	4.52914	4.52914	6.22024	6.2733	5.57925	6.38068	6.33591	6.22808	5.64417	6.09611	5.46122	5.47353
C1QTNF4	-1	2.73962	2.02477	5.27	2.05595	2.04844	1.23332	2.45914	5.86132	4.46742	1.63606	1.38054	5.86132	1.55641	2.5531	5.78134	2.66892	1.24412	3.22969	1.7358	5.40219	1.72335	5.70936	2.03943	1.5733	3.05278	2.06439	4.47218	3.51919	2.17157	1.23332
C1QTNF6	-1	2.01508	3.24747	2.93528	3.50021	1.65649	2.90941	3.26595	2.5809	2.65108	2.18975	3.01742	1.86957	2.26841	2.67573	1.62965	1.77437	2.50697	2.67909	3.69791	3.69791	2.68162	3.63404	2.48004	1.55798	2.15167	2.46383	1.55798	3.32256	2.09142	3.47341
C1QTNF7	-1	3.19344	1.96125	1.96125	3.34765	3.54494	2.74122	3.57336	4.04668	4.22091	3.17854	4.02956	3.22424	3.6807	2.54642	2.89661	3.12583	2.02904	4.358	3.09552	2.94478	4.27807	4.0834	3.87658	3.57035	3.48626	3.09732	3.00166	4.358	3.41338	3.05078
FBXO32	-1	4.72842	5.17204	4.38681	5.58618	4.9806	5.07454	3.77251	3.97429	4.86958	3.68977	4.7879	5.38482	4.4946	4.61014	4.87457	3.55703	3.88831	4.58246	5.58618	4.95029	3.90396	5.30081	4.77712	5.47903	5.07176	5.05753	3.55703	5.21615	4.73961	3.99173
TMEM123	-1	9.64845	9.97648	9.94955	9.60832	9.64573	10.2072	9.43595	9.54711	9.5399	9.79001	9.36265	9.82482	9.84721	9.73998	9.62233	9.65962	9.39919	9.24704	10.0297	10.1456	9.59529	9.79405	10.2072	9.30149	9.72729	9.78756	9.78473	9.24704	10.0358	9.89883
EPB41L4A-AS1	-1	7.44876	6.88903	8.17954	8.09035	7.73636	7.46605	8.15307	6.88903	8.14394	7.74123	7.55345	8.08746	7.04125	8.12125	7.96314	6.98146	7.21826	7.63568	6.93045	7.26697	7.94999	8.17954	7.28215	8.11928	7.52579	7.66926	7.21386	7.17299	7.89446	7.71647
C8orf40	-1	7.96334	7.38787	8.15785	7.76481	8.15785	7.3565	7.53217	8.13401	7.94767	8.14176	7.68825	7.35393	8.04347	8.00296	8.0837	7.74316	7.85079	7.549	7.4366	7.67777	7.34802	7.75647	7.7581	7.31446	7.93906	7.94754	7.89878	7.31446	7.74448	7.70239
NA	-1	4.51285	4.16868	5.04036	4.46247	5.13961	4.37811	4.37076	5.6397	4.06315	3.71928	5.0777	5.18316	3.52202	5.15421	5.13605	4.37017	4.34083	4.5925	4.44287	4.40471	5.6397	5.07597	4.18882	3.70579	5.31435	5.06615	5.12689	3.52202	4.65498	3.69445
MRFAP1L1	-1	7.48893	7.40612	7.77313	7.74182	8.01642	7.84102	7.94347	7.91726	7.66217	7.47634	7.80874	7.98658	7.4441	7.95778	7.78531	7.43831	7.6199	7.88526	7.68227	7.60274	7.77697	7.84644	7.72009	7.47173	8.02071	8.02071	8.0117	7.40612	7.82228	7.69233
TSGA13	-1	3.24393	1.91932	2.60793	1.92533	3.14461	3.77606	3.77606	2.77155	2.68892	2.64473	2.41793	2.16288	3.32588	3.21638	3.49804	1.568	2.68116	2.32525	3.76117	3.29864	3.76868	1.78642	3.14626	1.568	2.28165	2.71434	3.11439	3.10344	3.12349	1.59524
PTPMT1	-1	6.34275	6.09542	6.27802	6.32265	6.34376	6.54684	6.16935	6.21798	6.35045	6.35228	5.88871	5.95142	6.44621	6.54684	6.12526	6.30726	6.39733	6.37576	6.16917	6.24563	5.88871	6.27284	6.03299	5.98095	6.22086	6.3039	5.90267	6.16323	6.26147	6.37307
FLYWCH2	-1	3.83979	4.18264	4.6437	4.74526	4.18551	4.65958	4.15111	4.81368	4.57295	2.69279	4.90973	3.30432	4.59359	4.53626	2.7963	4.62237	4.50183	2.77744	4.3869	4.52387	4.86275	3.75744	3.14368	4.90973	4.00511	4.2196	4.55563	4.43917	2.69279	4.30024
WDR31	-1	4.23624	3.39364	4.49066	5.58419	5.38209	3.88735	4.30236	4.94341	5.04664	4.18396	5.34608	4.6731	3.30534	5.36915	4.15127	4.39998	4.74042	5.02158	3.30534	5.08406	4.23425	4.80743	3.90843	4.70893	5.45961	5.58419	4.49891	4.36689	4.42124	4.26714
VASN	-1	4.51322	3.80582	2.44808	3.35688	4.39937	4.03936	3.77462	4.40033	2.91806	4.27491	4.74731	4.25821	4.5426	3.81442	4.31197	3.88996	3.79336	4.74731	4.09969	4.07916	4.32214	4.72364	2.63096	2.44808	3.52401	3.33567	4.24598	4.5909	3.89796	3.65362
ZNF618	74	5.17553	5.26261	5.90074	6.14561	5.8161	5.43946	5.36759	5.49212	5.40054	5.08457	5.84517	5.74961	4.90495	5.27975	5.43477	5.33594	5.30874	5.5742	4.90495	5.25634	6.04168	6.14561	5.38851	5.83474	5.76222	5.62018	4.90901	5.70241	5.75236	5.19394
CIDEA	-1	3.69157	3.62105	3.31441	3.30955	4.04123	3.99929	3.77983	3.51917	3.50274	3.61845	2.17126	4.11877	3.65014	3.25688	3.83904	3.83378	2.73741	3.73857	4.01852	2.09901	2.09901	3.95727	3.53517	4.11877	3.30143	3.67764	2.79307	3.68264	3.72862	3.97566
ADCY8	-1	1.11602	2.83455	3.17452	3.73301	2.62708	2.16314	2.58717	1.84848	2.18367	2.07568	3.02555	1.15463	1.76519	1.47162	1.49234	3.64584	1.96176	3.76381	3.58894	0.945357	3.10831	2.04072	1.46867	3.26641	3.07876	2.49027	2.74406	3.76381	1.93953	0.945357
MB21D1	-1	5.66099	5.99461	5.09381	5.66498	5.65612	6.24857	5.24403	5.52824	5.31514	5.78061	6.2599	5.2932	5.75386	5.33278	6.2599	5.59238	5.41138	5.09381	5.36582	6.14087	5.14594	5.55977	5.59171	5.21136	5.42772	5.39629	5.79455	5.3247	6.16219	5.61061
SLC26A9	-1	2.14578	3.68713	1.90981	2.34056	2.30375	3.84071	2.64648	1.9071	4.05595	4.07131	2.22125	4.37325	1.75443	2.66086	3.31814	4.37325	1.75443	3.45645	1.90701	3.96888	3.51539	1.9251	3.3333	3.89576	2.7472	3.91661	2.09624	3.18541	3.22079	2.93054
NT5C3L	-1	5.73613	6.68853	5.13804	5.13804	6.93267	6.41006	6.51748	6.87247	6.4241	5.63375	6.74237	6.98248	7.25669	6.89383	5.6394	5.70685	5.55724	5.6599	7.25669	7.15968	6.70132	6.11024	5.99926	6.47511	6.60724	6.41346	6.55124	6.68534	6.10481	5.52291
CCDC124	-1	3.04545	2.94819	4.61772	4.5151	4.88669	4.77859	4.5086	4.77813	4.72188	3.87683	4.34537	4.96955	4.45567	4.74498	3.78562	5.0676	4.63145	4.39656	3.20553	4.84943	4.77579	4.15368	4.82968	4.63501	2.94819	4.41541	4.48504	5.0676	3.44865	4.68472
HAUS1	-1	7.29275	6.65863	7.65227	7.07009	7.10103	7.05877	7.24628	7.60627	7.07526	7.41578	7.12097	7.65227	6.97063	7.43464	7.54562	7.42897	7.64657	6.95711	6.38204	7.03544	7.33234	7.30465	7.01031	7.03387	7.09917	7.0177	7.63163	6.38204	7.02156	7.3939
SLC26A7	-1	2.94693	2.63536	3.05529	2.89253	3.02273	3.55884	3.2412	2.10814	4.10071	2.52189	4.11761	3.6316	3.13892	3.48139	3.33739	2.78738	2.18328	4.00694	3.35039	2.10814	3.18034	3.85063	3.52883	3.48867	2.87846	3.6049	2.79939	4.11761	2.82759	3.08503
MARCH3	-1	4.45975	4.0643	4.62967	5.65258	4.75956	5.18405	5.2622	4.39449	4.87113	4.35736	5.01394	5.57065	4.8958	4.99825	4.69093	4.01193	4.01193	5.33732	4.6078	4.61634	5.31703	5.66001	5.54309	4.90854	4.79054	4.76577	4.37031	5.66001	4.95305	4.46514
ZNF554	6	4.9141	4.36278	4.92205	5.23585	5.40247	4.49529	5.01699	5.32502	5.24622	4.96569	5.44818	4.5435	4.55211	5.49101	4.81232	5.09466	5.08151	5.30745	4.72033	4.27473	4.88206	5.34269	4.46153	5.49101	5.17138	5.21202	5.40186	5.44292	4.74861	4.27473
ATG4A	-1	6.04737	6.19591	6.28142	6.04792	6.2472	6.24998	5.98924	5.78915	6.37252	5.95366	6.27404	6.14135	6.17812	6.10916	5.8293	5.78915	6.08089	6.18275	6.07362	6.14442	5.91685	6.38553	6.372	6.38511	6.16207	6.24237	5.95377	6.38553	6.14122	6.07122
KCTD12	-1	8.98327	9.113	7.82223	5.49532	5.42588	9.113	7.29382	7.07965	7.04752	8.65045	6.91388	6.82441	9.04166	5.42588	8.35146	8.45188	8.31323	7.42692	8.92533	8.73613	7.88098	6.61153	8.22428	7.16562	6.89921	6.75974	6.75005	7.40495	8.78083	8.70975
OMA1	-1	7.54109	6.91896	7.44266	7.92592	7.57912	6.69789	7.55095	7.64006	7.70324	7.32487	7.78072	6.69789	7.10854	7.43906	7.41915	7.18979	7.47282	7.75987	7.3059	6.81689	6.84727	7.85801	7.50219	7.7616	7.87356	7.92592	7.51742	6.86175	7.2947	7.32641
DDIT4L	-1	4.05729	3.06189	5.71365	3.84499	4.31284	3.83378	5.3719	5.71365	5.0039	3.36429	4.2602	4.37636	4.41821	3.71249	5.19232	3.64402	3.48135	4.337	5.22351	3.85755	5.02837	4.74372	2.97841	4.1082	2.97841	4.53712	3.93596	5.65155	4.21598	3.95636
RAB42	0	6.437	6.74347	5.58919	4.34972	3.89129	4.34723	5.24106	4.66158	5.54886	5.45157	4.82227	4.69757	6.6754	3.89129	5.96615	5.81014	5.73047	5.34625	6.74347	6.5407	5.36061	4.92925	5.86766	4.8479	4.05774	4.8191	5.66735	5.49505	5.61259	5.85383
SLC25A26	-1	6.11059	5.59177	5.97996	5.9102	6.25837	5.59177	6.10524	6.05759	6.44201	6.01975	6.28998	6.19048	5.80504	6.49958	5.76924	5.97195	6.16473	6.08922	5.74419	6.20384	6.16042	6.44442	5.89272	6.32201	5.98785	6.03818	6.15589	6.49958	5.73567	6.08357
FBXO17	-1	2.59554	1.72528	3.09369	2.51293	1.34952	1.97382	2.5641	2.44919	2.50589	2.21041	2.47795	2.20283	2.17455	2.91648	1.42321	2.23405	1.39486	2.08862	2.55289	2.38123	1.52432	2.4879	2.44877	2.0266	2.10569	2.67943	1.59774	3.09369	2.15206	1.34952
PCMTD1	-1	7.81866	7.58161	8.37264	8.45554	8.11899	7.97383	8.27994	7.80376	8.49628	7.78735	7.98438	8.0718	7.99036	8.13146	8.08609	7.67346	7.58161	8.49628	7.88993	7.5888	7.59089	8.20914	7.95198	8.38862	8.46978	8.46683	7.78546	7.66605	8.36648	7.91595
CKB	-1	5.3695	5.7962	5.24076	4.04933	5.40758	5.60314	5.16278	5.58826	5.56751	4.24156	5.02454	4.94244	4.04933	5.46102	4.50526	5.42545	4.64625	5.27378	5.49399	5.09808	5.14057	5.65951	5.7962	5.6228	5.07335	4.51166	5.59007	5.21394	5.46349	4.62217
GPR146	-1	3.56835	4.31088	5.5532	4.63723	4.65286	5.93317	4.95626	4.97038	4.96537	4.06036	4.46733	3.47047	4.14914	5.93317	4.07812	3.73331	3.62819	5.84531	3.47047	5.41585	5.01533	5.12676	5.33028	4.46831	4.43743	3.9864	5.00877	3.65278	5.03973	4.16976
FCRL1	-1	2.74774	4.33436	3.69926	3.28288	4.84389	3.22328	3.16268	2.04421	4.27906	3.62287	3.83513	2.07679	4.28408	2.7666	4.03646	3.36343	3.92064	3.99564	3.26452	2.99988	3.49741	2.04421	4.89469	4.69098	4.89469	4.65542	4.04337	3.46336	3.39636	3.44602
FCRL3	-1	1.52494	1.47041	0.823379	1.24684	1.34514	1.41475	1.35223	0.940458	2.02842	1.33646	1.71505	1.42243	1.22618	2.31619	1.00436	0.900796	0.900251	1.49982	1.69749	1.58369	1.21978	1.60776	1.89028	1.66341	1.36142	1.67739	0.823379	2.31619	1.55223	1.07985
LRRC42	-1	6.17108	6.24386	6.19346	6.34354	6.31025	5.93578	6.17103	6.50562	6.20103	6.01288	6.39802	6.39135	6.07693	6.43012	6.23485	6.50562	6.48501	5.95222	6.31828	6.01803	6.10437	6.10075	6.23117	5.93578	6.16918	6.06437	6.50518	5.99356	6.23198	6.46328
GBP4	-1	4.80019	5.40178	5.06438	6.24977	5.78576	4.54514	6.24977	5.67767	4.62431	5.12619	3.79669	3.40356	4.70978	4.96119	5.74521	5.53999	5.31138	4.22784	4.02665	4.43856	6.22815	6.20399	5.05167	3.40356	4.34052	4.46657	4.44504	4.40762	5.52905	5.58266
GBP5	-1	6.11919	6.5206	5.4408	5.88181	6.366	5.65106	7.01414	6.03544	6.08603	6.27148	4.95614	4.95614	5.7422	6.11103	5.74378	6.54996	6.75042	5.17491	5.09581	5.64887	7.01414	6.29348	6.38666	5.61528	5.78874	5.89504	5.47967	6.00676	6.0444	6.63515
LRRC56	-1	4.10928	3.28948	4.50538	4.57565	3.80668	4.30962	4.45494	4.32215	5.14922	3.624	5.19758	4.52885	4.14442	4.76564	4.49003	3.32096	3.28948	4.90231	3.53547	4.21591	4.44	5.1106	4.80094	5.22826	4.19779	4.32382	4.30637	5.22826	4.3893	4.0939
CIRBP	-1	6.47616	6.47631	6.9486	6.73142	7.24574	6.69735	6.90012	6.45567	7.25272	6.60676	7.51325	7.18943	6.62385	7.10706	6.77795	6.47786	6.558	7.51325	6.92118	6.45567	7.21832	7.09357	6.85111	7.09895	6.86618	6.8532	6.79712	7.49952	6.52261	6.69959
MALSU1	-1	7.66926	7.54259	7.57135	7.94304	7.76433	7.53491	7.73894	7.94858	7.65412	7.75248	7.93773	7.74432	7.57936	7.98222	7.67494	7.98222	7.96612	7.64529	7.28559	7.70464	7.6377	7.51522	7.63154	7.57656	7.71077	7.65559	7.97866	7.28559	7.70654	7.83674
UHRF2	-1	7.94773	7.90149	8.47958	8.41798	8.29459	8.11885	8.38216	8.36002	8.37777	7.85696	8.66106	8.54649	7.85696	8.18036	8.02623	7.88661	7.88496	8.27765	8.14963	7.95881	8.56912	8.67913	8.50244	8.53584	8.49647	8.67913	8.07814	8.08419	8.26532	7.90709
CISH	-1	5.58706	5.18589	5.42158	6.44873	6.20353	6.00105	6.44873	5.72538	5.70527	5.84729	5.8568	5.43054	5.4456	6.29734	5.44802	5.90077	5.56955	6.24575	5.69326	5.29528	5.78961	5.79201	5.69081	5.84857	5.99549	5.95031	5.73559	6.41886	5.18589	5.50499
ZNF689	25	5.97534	6.11045	6.15523	6.11347	6.19844	6.29787	6.28575	6.26095	5.99939	6.17475	6.46721	6.43768	6.13927	6.30476	6.15712	6.27806	5.97534	6.46721	6.0268	6.19417	6.2765	6.30833	6.16466	6.1892	6.21724	6.03197	6.23924	6.29922	6.37737	5.99894
FCHO2	-1	8.24998	8.38715	7.01445	7.63861	6.61015	8.02155	7.03215	4.81483	5.95508	7.6335	6.20953	7.55577	8.26551	4.81483	5.44288	7.79011	7.91622	5.24413	8.38715	7.54322	6.07295	6.96644	6.77281	7.75979	7.05667	7.23663	6.90304	6.39484	6.33918	8.32192
ARHGEF25	-1	3.50309	1.54633	3.877	4.31864	2.74918	4.12167	4.38123	3.73658	3.77575	3.35898	1.50013	2.78605	2.62596	4.29487	2.66973	1.50013	3.84891	1.66076	2.97637	4.20368	4.44608	3.8109	3.70349	4.4434	3.7974	3.7764	2.0363	4.44608	1.91418	3.17878
ZNF501	1	4.81359	4.62616	4.02515	5.52701	4.4016	5.4642	4.98649	5.22995	5.31913	4.39338	5.52701	4.91256	4.52621	4.78295	4.17654	4.88836	4.19614	4.92725	4.39617	4.81806	5.06755	4.29035	4.95705	5.2809	5.19951	5.44078	4.02515	4.87024	4.987	4.53053
FAM46B	-1	3.44103	3.04852	4.10096	2.54454	4.25323	4.01817	3.77876	4.24623	4.60703	3.46837	4.90257	2.16949	3.17981	4.16106	3.23432	1.67762	3.26047	4.14515	3.96205	2.6893	4.08236	2.35411	4.90257	4.34924	3.97134	4.12691	1.67762	4.7624	2.58164	3.28025
SLC5A11	-1	2.12757	3.12117	1.17106	2.08208	1.55584	1.47073	2.82569	1.20461	1.9767	1.13559	2.0432	1.25271	2.28832	2.36562	1.29069	1.96723	1.13559	2.13568	2.96733	1.6427	1.28023	1.76475	2.49965	1.7589	1.57705	1.42468	1.15792	2.50287	3.12117	1.30061
TBCB	-1	7.23604	7.86451	7.68375	7.4623	7.33191	7.2971	7.36043	7.0269	7.47721	7.27677	7.86451	7.81712	7.66134	7.57634	7.48604	7.15232	7.52959	7.51942	7.0269	7.83768	7.48206	7.35138	7.85783	7.23227	7.04004	7.15875	7.73375	7.4295	7.0719	7.41406
TNFRSF13C	-1	1.95525	2.78322	3.77284	2.26068	3.88352	2.05846	3.11125	3.86745	3.4095	3.53289	3.27972	1.68852	2.74409	1.86237	1.91438	2.69984	2.68171	3.70114	1.68852	4.03586	2.62824	3.30183	2.77493	2.66299	3.33746	3.52264	2.49161	4.03586	3.26496	1.87197
NOSTRIN	-1	3.61565	2.65734	3.54306	1.59343	3.55122	2.9881	3.93143	3.40086	3.75815	3.06617	3.74587	2.74607	3.24422	2.29227	3.14701	1.59343	1.81589	1.92581	3.3608	3.03333	4.07386	4.07386	3.80714	2.10521	1.75322	3.70636	3.10428	2.20058	3.33443	3.81997
ALPK2	-1	3.83868	2.7902	3.12128	3.24126	2.85572	4.64203	3.28344	1.62273	2.91485	2.27977	2.75847	3.43348	1.844	1.66733	3.19245	2.79203	2.17435	3.23743	3.85401	4.12973	4.0929	3.06105	4.63206	1.97023	2.77312	1.62273	2.71733	4.64203	4.23703	3.20386
ARHGAP33	-1	2.63024	2.50116	4.03144	3.93508	3.98173	3.40987	3.61686	3.93172	4.34243	2.56805	4.42053	3.39645	3.09288	2.9448	4.00985	3.02818	2.50116	4.25195	2.91887	2.88325	3.18673	3.1926	3.20563	4.42053	3.31594	3.77439	3.241	4.18596	3.47092	2.77681
EVI5L	-1	2.37568	3.76887	2.41124	2.36437	2.33404	2.59275	2.77667	2.54057	3.61877	3.57567	3.7843	3.24017	3.98147	2.26742	2.26742	3.61334	2.78438	3.6542	2.37561	3.42109	2.4674	2.99456	2.88348	3.47519	2.39054	3.54533	2.46507	3.98147	2.52295	2.54021
TRMT61A	-1	5.06292	5.05295	5.01957	5.35082	5.31684	5.35737	5.23051	5.34914	5.41037	5.28535	5.53092	5.0208	5.23039	5.5862	5.06805	5.1425	5.07296	5.54828	5.00717	5.14096	5.44909	5.45319	5.56602	5.34969	5.07976	5.04659	5.00717	5.5862	5.35032	5.31558
RASGRP4	-1	4.26687	4.88998	4.56235	3.75537	4.54757	4.88372	4.41668	3.75537	4.43253	4.51153	4.81735	4.90019	4.80043	4.39017	4.19812	4.46613	4.17432	5.04588	4.72042	3.89149	4.10873	3.79428	5.09186	5.2478	4.36607	4.48655	3.92003	5.2478	4.49087	4.58861
C12orf56	-1	3.2077	2.15236	3.77408	3.7229	3.97979	3.67944	2.87147	2.3121	3.33096	3.2257	4.09664	3.33191	2.43611	2.36568	3.88354	2.20216	2.15236	2.60099	2.72542	2.29106	2.3633	3.40501	4.26942	3.90349	3.23791	3.09625	2.66398	4.26942	2.7094	3.53698
DIS3L	-1	7.03723	6.65339	7.24394	7.24699	7.20074	6.61813	7.05639	7.04714	7.16509	6.79613	6.84781	7.15563	6.64695	7.33502	6.61813	6.90345	6.9174	7.10104	6.84367	6.80573	6.63225	6.95489	6.69299	7.29473	7.33502	7.10192	7.31756	6.78844	6.76976	6.83772
ARL11	-1	4.76776	4.78676	4.69825	4.51619	4.82033	4.55683	4.09147	4.67511	5.20122	4.5238	4.30508	4.38556	4.46197	5.18935	4.52986	4.53322	4.10468	4.62322	4.70309	4.36855	4.6885	4.81647	4.75628	4.31857	4.47602	4.62885	4.09224	5.20122	4.92489	4.09147
C3orf24	-1	4.91716	3.58248	4.90632	4.04715	4.92816	4.94852	4.69091	3.58248	5.0249	4.48813	4.59625	3.75114	4.7835	4.99544	4.89619	4.45316	4.43614	4.90009	3.66291	4.34506	3.96794	4.74214	3.98232	4.80042	4.63539	3.82242	4.02373	5.0249	4.18371	4.34276
IQCD	-1	4.8483	3.96747	4.33324	4.70418	4.86861	4.90241	4.21533	4.58502	4.96831	4.70319	4.26048	4.25152	4.70297	4.47758	4.40616	4.25462	4.57206	4.93326	5.22461	4.17907	3.96747	4.85286	4.63009	4.6927	4.46066	4.48039	4.44893	5.22461	4.58031	4.09391
DHRS1	-1	6.70705	6.08753	6.652	6.29375	6.92699	6.24062	6.79655	5.99975	6.89054	6.22053	6.62886	6.49506	6.34293	6.78829	5.94952	6.08681	6.14223	6.95296	6.92046	6.55085	6.80484	5.94952	6.20993	6.65319	6.54765	6.65112	5.96727	6.95296	6.28318	6.29281
WDFY2	29	6.13745	6.56134	6.09049	6.28859	5.92525	6.29749	6.14679	5.91174	5.92559	6.34297	6.64172	6.47275	6.00714	5.91174	6.09114	6.4564	6.36809	6.26688	6.23189	6.02924	6.39422	6.41992	6.36644	6.45938	6.06595	6.00918	6.17471	6.64172	6.16713	6.30975
RAB3C	0	5.07703	2.55588	2.39477	0.446436	3.02558	4.67474	5.16756	5.4117	0.450297	3.66574	5.9449	2.62843	2.9219	4.64902	5.18349	0.943362	0.904068	4.53198	1.52047	1.008	4.96114	5.9449	4.57923	4.88219	3.29753	3.82632	5.56022	4.25223	3.94261	0.446436
NXNL1	-1	2.32009	2.13845	1.70807	2.16342	2.14111	1.78595	1.96556	1.65928	2.88713	1.73821	2.70725	1.75244	2.94208	2.33749	1.63077	2.80402	2.17845	2.88124	2.07812	1.85195	2.26026	1.78246	2.00824	1.97939	2.17122	1.74611	2.12746	2.94208	1.63077	1.97123
CKM	-1	3.20696	3.9261	2.30959	1.45935	1.9304	2.40105	4.12963	1.89103	2.17823	3.59733	1.9304	2.39388	2.88704	1.93341	4.07801	3.93953	3.46439	4.12963	2.30492	1.37419	1.37419	1.7088	1.98106	2.03346	2.16729	1.93533	2.38362	3.1353	1.59044	2.70609
CTHRC1	-1	4.49128	2.72212	2.24019	2.25205	2.74292	1.95295	4.40909	5.27181	2.70902	3.96941	1.93691	2.70867	4.06882	2.99142	4.3061	3.69449	3.84599	2.50944	2.10683	3.68976	5.27181	4.53055	2.01922	1.93691	3.24544	2.61501	4.25295	4.56982	3.13642	3.56285
TSR3	-1	5.38392	5.55387	5.77889	5.84723	5.97679	6.08606	5.9657	6.00142	5.79848	5.91149	6.05126	5.40431	6.00105	5.90201	5.56771	5.97835	5.89912	6.18147	5.38392	5.50614	5.53488	5.78725	5.75101	5.72593	5.73629	5.60185	5.57923	6.18147	5.49446	5.62518
CCDC151	-1	2.57499	3.6089	4.21867	3.97561	3.89621	4.65762	4.21056	3.98376	4.2093	4.09858	4.63127	2.82795	3.79104	4.00614	3.45721	3.8208	3.38495	4.07028	4.54796	3.29218	4.41678	2.7249	4.25937	3.93118	3.68983	3.67315	3.68874	4.65762	3.92932	2.57499
ZNF653	2	3.87399	3.59759	4.18521	4.21701	4.06196	3.70504	3.86902	4.20204	3.42437	3.10308	4.08904	4.38404	3.85126	4.20586	3.86883	2.74933	3.87342	3.98285	3.52766	4.10017	4.08181	3.81302	3.71317	4.09962	3.80083	4.22027	3.75634	4.38404	3.8946	2.74933
RNF166	-1	6.22696	6.35979	6.9043	6.43458	6.36501	7.02492	6.32878	6.51318	6.60647	6.46297	7.02492	6.3468	6.67803	6.2231	6.14457	5.91816	6.60331	6.64323	5.88483	6.25115	6.56178	6.28676	6.4902	6.5433	6.24497	6.41159	5.88483	6.73644	6.42859	6.45363
ADCY9	-1	5.55148	5.48165	4.32677	5.52835	4.24473	5.3864	4.43425	4.24473	4.86181	5.59709	5.62012	5.85629	5.41509	4.68814	5.55004	5.33528	5.18341	5.14427	4.45148	4.59211	5.05856	5.6537	5.70924	5.17324	4.87696	5.1696	4.33259	5.85629	5.26976	5.36456
RMI2	-1	5.38049	5.99254	5.79725	6.09721	5.52318	5.46489	6.08506	6.92783	6.07364	6.04741	6.37665	6.46119	5.56335	6.19173	5.52447	6.74222	6.76655	6.34723	5.44488	5.64528	6.70105	5.9541	5.8702	6.64159	5.6454	5.64862	6.92783	5.41045	5.38049	6.06869
OSR2	-1	3.56451	2.88786	1.76005	3.03199	2.84117	4.28906	1.59529	3.4008	4.33596	3.32733	4.53561	3.01826	3.4227	2.93866	3.67484	3.11761	1.59529	3.27623	3.33495	1.99663	4.09749	4.53561	4.21768	2.94434	3.64848	4.21416	1.84039	3.19375	3.52919	2.55123
LRRC58	-1	5.69003	5.5215	5.23802	5.27091	5.41227	5.68156	5.23641	5.84244	5.42429	5.22572	5.59473	5.52052	5.49345	5.44447	5.42795	5.6316	5.31208	5.23267	5.72976	5.46188	5.22572	5.34803	5.38758	5.58242	5.78159	5.65605	5.84244	5.40015	5.53225	5.44881
LYSMD3	-1	7.31901	7.31395	7.38289	7.15266	7.54064	7.36019	7.41111	6.71189	7.36639	7.18971	7.01269	7.58437	6.74291	7.13153	7.42694	7.13727	7.4387	7.01768	7.32695	6.95535	6.83174	7.39524	7.3576	7.39722	7.11983	7.01407	6.82066	6.71189	7.58437	7.42329
BATF2	0	3.61447	5.44181	2.9558	3.76798	4.84518	3.24244	4.86327	3.89071	2.97254	3.65691	3.98083	4.41836	4.86948	3.41875	5.36151	4.09945	3.86414	3.0192	2.82444	4.23772	4.40107	3.80476	5.44181	4.17453	4.33106	4.2395	2.82444	4.69994	3.95375	4.43274
SLC22A12	-1	3.73469	2.14797	3.63864	4.21642	4.16838	4.33152	4.11018	4.1436	3.59885	2.81929	2.1598	2.51719	3.87281	2.67208	3.12832	4.01198	3.03129	2.14797	4.10249	3.98324	2.40727	4.3502	4.1596	4.208	2.82034	3.93571	3.03256	4.3502	3.21425	2.80826
DNTTIP1	-1	6.90052	7.29996	7.3202	6.77125	7.20134	7.3202	7.00074	6.63682	6.98408	7.27109	7.10819	7.22309	6.93614	6.94779	7.16384	7.28434	7.14525	6.65764	7.31209	7.24333	6.77347	6.8911	6.9682	6.5966	7.20123	7.21896	7.05072	6.5966	7.20347	7.11643
DIRC1	-1	2.38673	3.29218	3.27889	4.0555	2.50721	3.76356	1.03825	1.07244	4.24631	2.624	3.57361	2.26571	2.60744	2.13888	3.07001	3.16847	0.289969	2.69666	3.44953	0.289969	3.92641	3.56525	2.18413	2.51438	2.02867	3.11994	1.1827	4.24631	0.553875	3.3833
CKMT2	-1	3.31295	3.39164	2.82265	4.04626	2.59191	2.46885	2.7876	2.1583	3.53919	1.89011	1.41322	3.47059	3.25353	3.69022	3.55771	3.30714	1.41322	3.58683	3.80581	3.36258	1.93175	4.02213	2.00473	1.70302	2.27223	2.66376	1.49637	4.04626	3.11741	2.69348
FOXP4	27	4.52572	4.95865	4.17511	4.86006	4.42398	4.56318	4.87164	4.43049	4.61359	4.38013	4.66599	4.29001	4.61611	4.43007	4.13619	4.58808	4.04008	4.61315	4.80581	4.84737	4.48634	3.71163	4.98909	4.83847	4.6342	4.63388	3.71163	4.98909	4.45311	4.18444
ZNF526	6	4.88519	5.50405	4.93507	5.02428	5.09327	5.27902	5.35908	5.28363	5.4485	4.94443	5.50006	5.1295	5.29168	5.49058	5.02388	5.25166	5.55218	5.56965	5.24908	5.2421	5.25872	5.27686	4.94523	5.33703	5.26652	5.0894	4.88519	5.56965	5.14335	5.26275
FMO9P	-1	0.702964	3.19331	2.59867	1.17805	0.944707	1.68695	1.94508	1.0649	1.89708	0.266763	3.12266	0.712762	2.13238	2.29335	1.59315	0.317277	0.266763	0.47562	2.7214	1.00579	1.1957	3.19331	3.05156	1.54562	1.79846	1.67057	2.73798	2.10575	0.489243	0.708006
LRRC3B	-1	3.07258	3.21606	3.17804	2.83606	3.2054	3.28793	2.62272	3.59981	4.26482	3.98872	4.0371	3.47111	3.88397	3.72993	3.40481	3.54092	2.53098	3.90575	3.18976	2.53058	3.3134	3.78882	4.52317	3.71235	3.2007	3.20508	3.19277	4.52317	2.53058	3.51201
KLHDC3	-1	5.43817	5.07081	5.07081	5.23026	5.69232	5.22971	5.54633	5.53675	5.4663	5.40294	5.67301	5.62075	5.59354	5.67731	5.27414	5.47568	5.10068	5.27718	5.72063	5.40006	5.88491	5.55382	5.30351	5.91569	5.36422	5.3131	5.12225	5.91569	5.07227	5.3803
WDR92	72	6.86256	6.20801	7.00144	6.98452	6.89609	6.27103	6.87455	6.74932	6.90682	6.80746	6.71679	6.30815	6.12426	7.00144	6.71332	6.61612	6.62122	6.76759	6.12426	6.64059	6.71866	6.80212	6.7768	6.61874	6.75001	6.65978	6.73761	6.58821	6.60741	6.7557
FAM210B	-1	6.84026	5.99173	5.96337	6.66741	6.73968	6.32253	6.19	6.35946	6.35968	6.779	6.98811	6.14525	6.45818	6.40689	6.63658	6.6458	6.46878	6.22964	6.98811	6.68573	5.96337	6.3952	6.44847	6.64989	6.84433	6.64275	6.33565	6.49462	6.74613	6.47961
PHACTR3	-1	1.03386	2.48509	1.85145	3.21277	3.27197	2.58067	3.32195	3.2372	3.28603	2.44369	4.78287	4.97256	1.87109	3.31754	2.77193	3.15861	1.03386	4.97256	1.11254	1.41764	4.23532	4.19627	3.50217	4.17335	4.1868	4.06308	1.26952	3.39635	1.6802	3.11932
CYYR1	-1	1.14291	2.54988	2.14076	3.10821	4.22278	5.30387	5.00252	5.30387	3.53498	1.59298	2.93542	2.37313	3.01701	3.74949	2.96423	1.99489	1.12352	4.33134	1.12352	1.83675	4.02242	3.44971	4.50361	2.6897	3.87129	3.83187	5.18366	3.60905	2.61821	2.2034
CMTM5	-1	4.46945	4.14737	4.15511	4.44763	4.44325	3.86644	5.60984	5.78756	4.36329	3.91533	4.85569	3.07936	4.41259	4.29694	4.09232	4.50794	3.07936	5.09098	3.81899	3.40042	5.78756	4.81839	4.81977	4.43002	4.94982	5.22971	3.72807	3.83623	4.37055	4.20245
TGM7	-1	1.6589	1.84278	3.62091	1.06197	2.52439	3.82188	1.35471	3.18373	2.72654	0.945467	0.901287	1.66798	3.44155	1.8422	1.11608	1.34275	2.68196	1.81775	1.89837	1.02622	3.46561	2.25237	3.82188	1.19985	3.27883	0.901287	1.78054	3.75014	1.60913	1.43811
ERCC8	-1	5.00672	4.82611	5.57571	5.05626	4.87837	5.22414	5.48922	5.42919	4.82423	5.5687	4.96132	5.17132	4.8418	5.22679	5.54497	5.47967	5.10522	5.21402	4.75595	4.95274	5.42641	5.57571	5.18907	5.20888	4.75595	4.7697	5.54083	5.51735	5.25512	5.35527
FAM122A	-1	6.04301	5.99625	6.23972	5.8498	5.88091	6.27743	6.12764	6.27743	5.91726	6.00185	5.71217	5.52638	5.90709	6.17013	6.14974	5.92817	6.00667	6.07098	5.90068	6.2403	5.94412	6.14833	6.07778	5.52638	6.23963	6.12858	6.10216	5.63809	5.93171	5.83222
ZMYND19	29	5.97585	5.97585	6.04643	6.69679	6.39595	6.30174	6.38562	6.69983	6.37145	6.36279	6.8526	6.44702	6.32296	6.8526	6.07465	6.46214	6.52369	6.75615	6.03541	6.08008	6.44299	6.56513	6.30463	6.4202	6.39213	6.34489	6.77429	6.64375	6.01057	6.31034
COX20	-1	7.33675	6.8427	7.73109	8.15977	7.75739	7.58704	7.62765	7.78994	8.07123	7.39492	7.28807	7.93472	6.84688	8.14646	7.61931	7.48523	7.59722	8.13539	6.92401	7.09451	6.8427	8.12084	7.85762	7.71059	8.15977	8.0467	7.36884	6.88226	7.70329	7.61293
ABHD15	-1	6.11507	6.17995	6.37672	6.33104	6.41093	6.29244	5.54286	5.66319	6.01004	5.9607	6.54011	5.98664	5.70557	5.86307	6.42549	6.13949	6.27835	6.38981	5.58769	6.30527	5.54286	6.08654	6.44851	5.9358	6.18882	6.11094	6.14388	5.84543	6.54011	5.68866
TLCD1	-1	3.63203	4.22193	2.75189	3.93218	3.88393	2.49791	3.93775	4.183	4.23079	3.16203	2.72942	1.90546	4.09528	4.47582	1.90546	3.33069	3.48067	4.47582	2.89161	4.18723	3.97448	3.97893	2.88999	4.12703	3.74913	3.27413	4.28784	3.55086	3.44042	2.0484
GINM1	-1	7.414	7.51992	7.12883	6.79842	7.00305	7.40491	6.75244	6.90992	6.94115	7.16064	7.09403	7.22537	7.21234	7.11867	6.89176	7.19714	7.15011	6.53294	7.51992	7.32155	7.06194	7.23762	6.84853	6.81526	6.98516	7.03779	7.34094	6.53294	7.09031	7.2307
MOGAT1	-1	4.02042	3.63533	3.58892	4.32025	3.69368	3.55988	4.17681	4.25517	4.90491	4.31944	4.89654	4.19479	4.48942	4.44545	4.02753	4.0135	3.82189	4.75391	3.57995	3.23583	4.66532	4.09751	4.4728	3.23583	3.80387	3.61821	3.86388	4.90491	4.45351	3.4244
ACSM1	-1	0.326869	0.302177	2.18042	3.68567	1.57447	3.73809	1.80157	0.928733	3.48943	0.848946	2.50969	1.28364	0.601484	0.959045	1.30025	0.302177	1.19021	2.00753	0.820349	0.872657	3.57909	3.77246	2.72	3.77246	1.57329	2.69477	1.30972	3.11312	2.59804	2.32132
C8orf34	-1	2.60953	2.99328	3.34086	2.40115	3.12927	2.49453	3.57541	0.776136	3.72056	1.65074	3.0138	2.77987	0.889479	3.00058	2.81396	2.45474	1.89946	2.66514	3.90526	3.07696	3.36365	3.31789	0.776136	3.37675	2.88402	1.22886	1.16329	3.90526	2.94309	3.2081
PANX3	-1	1.59592	0.935168	1.07002	0.18197	1.64185	0.887389	2.89907	2.0719	3.32348	0.877343	3.47576	0.519804	0.524285	3.00907	1.25491	0.270322	2.63953	3.36532	0.18197	2.28938	2.09532	1.04463	1.06528	3.18857	0.886606	2.468	1.64962	3.47576	2.28698	0.427086
C5orf55	-1	3.88681	3.88681	5.26828	5.17668	4.75985	4.99531	4.9662	4.59211	5.34196	4.70175	5.46046	5.07501	4.1472	5.13011	4.75748	4.71126	4.42107	5.46046	4.87644	4.60204	4.49657	5.31486	5.29808	5.00241	4.6635	4.93679	4.86092	5.19731	4.61517	4.38305
RBP7	-1	4.30293	3.67259	4.20759	3.7719	3.32683	3.70955	2.44664	3.98861	2.57574	4.51333	3.82101	2.21508	4.63284	3.55229	3.23065	4.64805	4.64519	2.21508	3.93616	3.68036	3.89343	4.03752	3.64552	4.11892	3.16727	3.8613	3.57853	3.03866	3.49587	4.64805
SLC26A8	-1	3.40505	3.09839	4.25962	1.87931	4.2851	3.65634	3.42686	2.87586	4.17693	2.65528	4.69501	4.07552	2.2661	3.54476	2.30211	3.75247	2.95757	4.69501	4.08159	4.34748	1.87931	3.17499	1.98474	4.28315	4.6891	4.47742	3.04346	2.27419	3.3352	3.67192
LYPD1	-1	2.19547	3.41583	2.29624	1.43086	2.10155	2.08225	3.5037	1.4539	3.80343	3.97411	2.00009	2.40774	3.56462	2.52629	3.17895	1.37141	1.68473	4.15579	1.4725	3.21533	1.44318	2.8406	2.68168	3.06905	2.00018	2.27705	1.37141	4.15579	2.46823	2.31815
IL22RA2	-1	2.94732	3.32478	3.17411	2.99822	3.51865	3.20493	1.30665	3.21204	4.07529	2.14648	1.92544	2.2743	2.968	3.39471	2.14138	2.72861	1.30665	3.03218	3.6184	2.29239	4.07529	3.87779	3.41296	3.58858	1.96162	3.08352	1.42368	3.3477	2.77318	3.48466
ZNF837	0	3.94224	1.44243	1.79824	2.57283	3.82252	2.75353	3.00086	3.53668	2.18285	2.01008	2.97132	2.15768	2.23652	3.93441	1.94636	1.69979	1.82986	2.74273	4.03212	2.19215	1.44243	1.54398	3.53764	1.4449	2.29693	2.35493	1.68449	4.03212	1.59172	2.69924
TM4SF18	-1	1.46786	1.84167	3.00211	3.59934	3.02741	3.05239	4.66289	1.81565	4.43002	3.5098	3.89096	2.69734	2.10658	2.26909	1.46786	3.16871	2.23105	4.04184	1.55162	3.20526	3.21227	4.41544	4.14659	4.01513	3.02767	3.0602	2.78278	4.66289	2.7472	2.9018
RAB39B	12	2.88547	1.35945	4.72737	4.42921	4.20945	1.35945	4.71421	5.08367	4.45577	2.63462	3.9641	4.80312	3.11275	4.8685	3.65387	3.03556	2.14801	4.3609	1.47904	3.75014	5.02582	5.08367	4.77996	3.51075	4.57529	4.56213	4.44854	3.77245	3.65014	2.71427
GRIN3A	-1	3.64116	4.49088	1.98234	2.00337	2.33319	3.73423	3.65676	2.2058	2.39799	1.9226	3.75536	2.15411	3.35027	3.01735	3.31708	3.45707	2.88793	2.73619	1.86726	3.43671	3.72776	3.0051	4.32381	1.86726	2.53833	2.62395	2.00119	4.49088	3.06846	2.28869
GRIN3B	-1	1.32227	1.13888	1.15465	2.01822	1.08319	1.23941	1.68969	0.920281	1.16901	1.11148	2.16905	1.25472	2.75288	1.38096	1.27066	0.996819	1.01925	1.23003	1.63543	2.8612	1.0308	1.01294	2.0334	1.05468	1.35674	1.11377	1.3522	2.8612	0.920281	1.61665
TOP1MT	-1	7.02727	5.68147	5.56297	7.52144	7.30887	5.3152	5.30023	5.76067	7.52994	7.42822	7.7675	6.48177	6.2289	7.05871	6.67486	6.35673	6.50542	7.53044	6.20403	6.33826	5.63396	6.72052	6.43725	7.7675	6.38598	6.41956	5.30023	7.01093	7.69978	6.94682
OLIG1	45	6.46903	6.48497	7.07933	4.76524	5.14909	5.146	5.50885	4.23264	6.26824	7.07749	6.24185	5.28806	4.67779	4.79123	4.23264	5.83389	5.91438	5.74248	5.44415	6.74623	6.78123	5.37944	7.07933	5.27622	6.31619	6.37701	5.11206	6.92864	4.46335	6.28088
CLNK	-1	2.41141	4.61414	3.0888	2.2793	2.00563	2.53432	3.67426	4.61414	3.97398	2.08154	2.91355	1.65829	4.49527	3.57431	2.12709	1.70263	1.65829	3.31364	4.12248	3.9988	4.55871	4.21785	4.46928	1.94191	2.86544	3.96107	1.66148	4.54963	3.55835	3.8468
TSEN15	-1	5.67069	6.1258	6.02093	6.2263	5.88162	6.16234	6.09701	6.14706	5.84094	5.85515	5.47501	6.08103	5.43632	6.2608	6.03484	6.02218	5.9557	5.57843	5.50627	5.62471	6.21103	5.96296	6.2608	5.64497	5.89813	6.12099	6.0721	5.43632	6.0066	5.78255
FAM129A	-1	7.92085	7.2423	8.0549	8.10847	6.9157	8.35691	7.38934	7.92094	8.1912	8.01824	6.41841	6.41841	6.72889	7.50356	8.0191	7.67545	7.46186	7.44997	7.70314	8.30077	7.62987	8.35691	7.31588	7.84229	7.59968	7.66915	8.07921	7.08509	8.1299	7.85229
CKS2	-1	7.96149	7.70534	8.38745	8.07206	8.11101	7.25395	8.28574	8.92026	8.42986	7.89879	8.92026	8.5153	7.82089	8.48833	8.47643	8.37418	8.32158	8.62295	7.23755	7.98352	8.87711	8.74591	7.66111	7.77118	7.96858	7.88678	8.9021	7.23755	7.95767	7.96902
MAS1L	0	2.39028	2.32343	2.72431	1.44003	1.37202	2.89407	1.65449	2.60898	1.69843	3.72577	1.50704	1.64714	1.37202	1.61556	2.31398	3.71106	3.22461	2.10012	1.84564	2.46774	1.68682	2.87865	1.81658	2.35262	1.40274	1.4527	1.46686	3.72577	3.11353	3.27157
APOA5	-1	3.09166	3.91254	2.47183	3.55579	3.62617	2.91555	2.82323	2.84917	3.53691	2.11424	3.24778	4.14743	4.26453	2.94611	2.81557	2.39144	2.98739	2.79359	3.89032	4.04024	3.68747	3.23786	2.11176	2.93519	3.15479	3.44694	2.64273	4.26453	2.11176	3.02348
MRPL53	-1	7.91172	7.60138	7.92071	7.8052	7.70341	7.887	7.88272	7.56424	7.60667	7.83473	7.73494	7.46278	7.66521	7.75534	7.46278	7.55921	7.77335	7.58795	7.84996	7.82964	7.81542	7.92071	7.83678	7.75579	7.57071	7.52146	7.61806	7.53928	7.72007	7.84201
MRPL54	-1	7.26047	7.14068	7.44228	7.12562	7.2557	7.08339	7.16788	7.39876	7.33128	7.5052	6.85495	7.33621	7.34394	7.5192	7.42573	7.38774	7.5192	6.89716	7.02245	7.34573	6.98008	7.0521	7.19204	7.07278	6.90658	6.97734	7.50438	6.85495	7.2752	7.37607
PPP1R27	-1	6.52233	4.95315	4.99315	4.93284	5.14796	4.87423	5.2425	5.15896	5.94305	6.06753	6.08152	6.90977	4.67201	5.42002	5.47277	5.92247	5.52395	5.52786	5.19389	4.67201	5.30539	4.72597	6.15832	6.90977	5.41229	5.20964	4.67975	6.71688	5.38946	5.3283
RPL39L	-1	4.63062	4.35305	4.11832	4.2264	4.70235	4.91786	5.09537	5.53764	4.3853	5.46675	5.00555	4.63661	4.98193	4.05402	5.53764	5.50562	5.12333	3.7879	4.28153	3.78196	4.75955	4.81667	4.26848	5.30957	3.92777	3.78196	4.78871	5.52131	4.52713	5.14959
HSPA12B	-1	1.84706	3.74972	3.44223	3.98535	3.58107	3.18011	3.6122	2.04407	3.48228	3.18693	3.15577	2.40535	2.397	3.80609	2.89309	3.06898	3.53977	4.21731	3.29932	2.38445	1.70811	1.66241	2.79355	4.13114	3.23982	3.19928	3.15227	4.21731	2.54399	1.66241
CNTROB	-1	4.48573	4.25691	4.86505	4.88064	5.27042	4.74089	5.22455	4.60963	4.58434	4.89194	5.27396	4.63366	4.96449	5.20135	4.62418	4.64372	4.7142	5.40771	4.55991	4.34509	4.38319	4.91524	4.73098	5.44527	4.25691	4.68604	4.85048	5.44527	4.27347	4.6187
SNAP47	-1	6.30056	6.38733	6.53389	6.62266	6.73869	6.45626	6.82637	6.66444	6.74887	6.31517	6.84014	6.61658	6.43105	6.66249	6.30056	6.39409	6.39801	6.79029	6.67846	6.41434	6.58059	6.5578	6.66519	6.80582	6.44171	6.43514	6.65143	6.84014	6.37908	6.63615
LEAP2	-1	4.87033	5.20086	5.87778	5.67804	5.46383	5.59365	5.21805	4.87033	5.76449	5.41137	5.59169	5.36063	5.44116	5.74449	5.3214	5.35412	5.12459	5.88198	5.3659	4.89753	5.49399	5.84118	6.00135	5.68448	5.48698	5.41891	5.17554	6.00135	5.53406	5.43527
SLC18B1	-1	4.65375	6.3534	4.56286	3.88379	5.06239	4.77334	5.85255	5.69174	4.8367	3.82739	4.27694	4.33203	5.21483	4.5484	5.91715	3.82739	3.94042	4.89543	6.39077	6.39077	5.39142	4.92829	5.42903	4.74217	5.36598	5.32549	4.99698	5.44236	4.86516	4.99786
LRG1	-1	4.67228	4.5686	3.01101	2.24337	5.56859	5.17528	2.96489	4.9834	6.16612	5.41395	5.05619	6.16612	4.93512	5.85187	2.24337	4.57117	4.62855	5.84496	5.28734	3.84346	4.76775	2.37041	5.16105	5.23542	3.8608	4.57196	4.37607	5.96181	3.90022	5.0959
MED12L	-1	3.01451	3.29594	3.56986	4.05161	4.27134	2.69184	1.85651	4.4626	5.11737	3.0502	4.26682	4.38915	2.51784	4.38202	3.76912	1.8384	1.8384	4.85796	3.61921	2.77198	5.00699	4.55714	4.32862	4.37417	3.03922	3.11426	3.84047	5.11737	4.32279	2.92129
WDR17	-1	2.79741	3.21022	3.36119	2.07732	4.30796	1.93964	4.30796	3.16971	3.54708	2.13847	3.91309	3.07175	2.94838	1.94164	3.2705	2.86231	2.65953	3.50382	3.21211	2.73823	3.64997	3.47934	3.424	4.04208	4.07892	3.99169	4.00582	3.93115	2.92074	1.93964
ART5	-1	2.22944	2.43641	2.52203	1.74319	2.95305	2.35976	2.63751	2.11015	2.36113	1.51877	2.25108	2.21364	1.54682	2.95305	1.95564	1.75493	1.56259	2.24344	1.87547	2.72035	2.44852	2.23737	2.68865	2.24733	1.62939	2.45264	1.51877	2.9392	2.28337	2.11474
ARAP2	-1	6.32818	6.6875	6.40213	6.70434	6.2676	6.85594	6.59936	6.57799	6.37998	6.24782	5.20028	5.20028	6.33449	5.99646	6.95849	6.18044	6.26323	5.97767	6.95849	6.65015	6.94506	6.58594	5.94345	5.2479	6.20738	6.25363	6.16871	6.33641	6.71708	6.31222
ARAP1	-1	6.76796	7.53364	6.78991	6.68357	6.51087	7.41725	6.67871	6.60547	6.47226	6.68779	6.74778	6.64864	7.35968	6.25985	6.41056	6.76901	6.76746	7.1462	7.40847	6.81064	6.688	6.56144	6.92523	7.28743	6.9806	6.6917	6.25985	7.53364	6.76072	6.75048
AGAP2	-1	3.60695	4.12362	4.43315	3.26579	3.7632	4.23705	4.25158	4.35223	4.08555	3.78106	4.46158	4.15191	3.72062	3.25632	3.8816	3.07328	3.07328	4.20202	4.02171	3.17315	4.61361	3.81804	3.31517	4.2687	4.09941	3.98325	3.62055	4.61361	3.25793	3.84557
AGAP1	-1	4.45528	2.20047	3.57519	4.12744	3.51667	4.91755	2.20047	3.84777	3.99392	4.08964	4.27979	5.30689	4.11577	3.55109	3.06997	4.0786	4.07448	3.34728	5.30689	3.20636	4.63327	4.09083	3.62469	2.49068	2.35533	3.52325	3.74015	5.27906	4.36642	2.69039
AGAP3	-1	5.92398	6.22446	5.463	4.97115	5.10418	5.5148	5.23616	5.44061	5.00569	5.71437	5.7507	5.1054	6.22439	5.07138	5.12244	5.87796	5.55929	5.16103	5.98733	6.00026	5.57989	5.10921	5.33922	5.52114	5.17377	5.23268	5.02113	6.22446	4.97115	5.59797
ADCYAP1	-1	2.29178	1.61488	3.327	1.76523	2.40508	1.91022	1.92062	1.71335	2.15706	1.68636	1.42806	2.87169	1.42806	1.89247	2.24116	1.63768	2.68167	1.93657	2.72558	1.48963	1.47101	2.83355	3.20472	1.79582	2.18785	1.63922	2.02924	3.327	1.92166	1.68119
TADA1	-1	6.38651	6.33768	6.66999	7.18894	6.76664	6.52348	6.62053	7.05314	6.82134	6.63383	6.54957	7.1315	6.37193	7.18894	6.60436	6.54777	6.6174	6.84089	6.33768	6.66412	6.56592	7.015	6.66801	6.89698	6.89208	6.93923	7.17743	6.45853	6.62245	6.52361
CATSPER1	-1	5.03429	5.34248	4.76844	4.83766	5.01503	5.28147	5.38487	4.4664	4.77939	5.52752	5.5828	5.25891	5.5828	4.4266	5.17091	5.16138	5.0689	4.99749	5.33909	4.81181	4.4266	4.69913	4.58433	5.22502	4.61188	4.95426	4.54157	5.23326	4.98238	5.03798
THEM4	-1	5.65694	5.61142	6.94859	5.06884	6.94859	4.98205	6.795	6.88527	6.7422	5.87953	6.37027	6.138	4.98205	6.75862	5.09163	5.81253	5.78801	6.88164	5.69177	6.0245	5.85875	6.27681	6.56443	6.80291	6.84336	6.70777	5.3832	6.35105	5.71699	5.85735
MIA2	-1	3.31013	2.82218	3.45774	3.3509	3.1658	3.12946	3.67748	2.56884	3.91173	2.89322	3.81868	2.74108	3.36924	3.77476	2.52996	3.07038	2.18182	4.02522	2.6175	2.76131	2.12224	4.16213	2.29639	3.81987	2.62939	2.94396	2.83169	4.16213	2.12224	3.44654
DACH2	0	2.53851	2.75736	2.08037	2.91092	3.03641	3.34935	2.24477	3.17149	4.10611	2.49879	3.92917	1.74043	2.94241	3.13189	1.37039	3.68617	2.69603	3.79871	1.37039	2.63796	3.10483	3.47685	4.08323	3.67267	3.23229	3.03518	1.8902	4.10611	2.48276	2.43052
CATSPER2	-1	3.85729	2.79377	4.64655	4.63442	4.31169	4.25928	3.75829	2.96555	4.79419	4.67653	4.01539	4.79419	4.69008	4.09781	3.93385	2.79377	4.26768	4.66842	3.90413	3.05535	4.56323	4.56325	4.65223	4.44687	4.49672	4.61673	3.62358	4.78223	3.4157	3.87663
SCGB3A2	-1	1.85067	2.97359	1.90192	1.5364	1.75912	1.92232	1.24688	1.50074	1.28504	1.621	1.84413	1.22983	1.31975	1.5794	1.54945	2.64275	1.46785	1.50299	2.15654	2.86095	2.48464	1.22983	3.4402	2.42784	1.50526	2.36622	1.7824	3.4402	1.70497	1.29248
SH2D1B	-1	3.97849	2.76916	4.49346	4.09327	4.07383	3.68357	3.23098	2.76916	3.82942	3.61886	4.57046	3.41389	3.86234	3.32236	4.19276	3.53075	3.04111	4.08058	3.07076	3.96956	4.88553	4.10305	4.68054	3.49371	3.71109	3.77602	4.27339	4.88553	3.93099	3.15138
DCD	-1	2.62268	1.52545	1.75922	1.9862	2.10474	1.70479	1.50288	2.02038	1.95734	1.45758	2.48246	1.77534	1.83264	1.79612	1.77414	1.95984	1.84649	2.81737	1.84115	2.20744	1.65566	2.1117	2.08041	1.96088	1.76362	1.7207	1.45758	2.81737	1.91929	2.45926
WFIKKN1	-1	4.84752	3.12271	4.14861	3.18411	2.09479	4.18807	3.15637	2.96412	3.37128	2.65601	3.16866	4.10122	4.51391	2.09479	4.45277	4.65816	2.86474	3.36151	4.75704	2.78393	3.43168	3.24425	2.51441	2.1272	3.71521	2.65795	2.782	4.84752	2.89632	2.85762
RAB3IP	-1	2.94479	3.36201	4.63905	3.64489	5.27961	4.52606	5.00918	4.71979	5.06023	2.99634	4.59125	4.81847	2.58143	2.83292	4.79091	2.74343	3.46594	4.95957	2.58143	4.27747	4.54173	4.73369	4.93129	5.37948	4.41629	4.3684	4.20329	5.37948	4.26857	3.25621
SSX2IP	-1	4.98967	4.67328	4.76777	5.78519	5.44759	4.50541	4.98279	5.76178	5.78519	4.95425	5.4969	5.1129	4.81373	5.61955	4.50541	5.16231	5.07448	5.76962	4.55621	4.67489	5.17449	5.47544	5.04208	5.66991	5.27781	5.19446	4.51683	5.67834	5.2944	5.21611
MRGPRX2	-1	1.32622	2.13558	1.58829	2.23568	1.29728	1.99398	1.78712	2.18019	3.24549	2.34825	2.85338	1.57186	1.81449	2.23886	1.4561	3.06981	1.50161	2.29919	1.29728	1.67051	3.24549	2.24804	2.68523	2.5952	2.67078	1.86177	2.12756	3.08799	2.46727	2.19845
MRGPRX3	-1	1.88243	1.68166	3.30029	1.18815	1.65852	3.17776	3.82355	3.33588	2.02477	2.81894	2.19223	1.74163	3.2526	1.04045	2.93347	3.72587	2.26803	2.7764	2.18453	1.41673	3.67076	1.91233	3.82355	1.06378	2.83643	3.05151	1.70958	2.68079	1.04045	2.78101
MRGPRX4	-1	2.29023	2.36249	3.69599	3.38851	3.27891	3.65438	4.10892	3.70461	4.01534	3.95792	4.23727	3.22316	3.79534	4.13902	3.18173	3.52515	3.34621	4.34694	3.52392	3.3457	2.29023	3.67176	3.81523	2.95424	3.79974	3.75679	3.09506	4.34694	3.32672	3.13465
HRASLS5	-1	4.32593	3.6437	3.37996	3.23511	4.04862	3.79157	3.70677	3.03465	3.96855	3.20156	4.01017	3.49375	3.392	4.01383	3.57585	2.76433	3.75774	3.19162	4.07352	3.66597	4.31624	3.41901	4.39277	4.17688	3.79557	3.23329	2.76433	4.39277	3.5457	3.75607
FTSJ3	-1	6.74632	6.91765	6.59694	7.09777	7.01138	7.17197	6.59768	7.11155	6.87724	7.04267	7.01736	7.16326	6.95925	7.15611	6.94916	7.09729	7.17197	7.05591	6.72443	6.58985	7.10495	6.75587	6.6854	6.96799	6.66547	6.58985	7.07764	7.13077	6.80787	7.06887
SLC16A10	-1	7.15299	3.86172	2.42971	4.61564	1.8497	5.20734	5.94561	5.64817	3.85429	6.94569	3.35785	2.34777	6.42148	1.82917	4.88004	6.13522	5.98565	1.82917	7.15299	4.83229	5.35874	4.25775	3.30377	3.64102	2.8947	3.26154	6.15957	3.94625	2.6891	5.97448
GALNTL2	-1	3.42397	3.25716	3.18533	4.07815	3.3706	3.8023	4.12281	3.64238	4.27341	3.09117	4.40536	3.52634	3.70765	3.17945	3.98256	3.59406	3.54795	4.44463	3.09428	3.20904	3.09117	4.14116	4.47679	3.81111	3.33343	3.43246	3.51824	4.47679	3.61137	3.59434
IP6K3	-1	1.70602	1.34682	3.431	1.35378	2.98192	1.54512	3.66473	0.973249	2.09688	2.89038	3.52115	3.15634	0.796385	1.69059	2.08883	1.61663	0.796385	3.48633	2.14694	1.6007	3.1197	3.70139	3.47986	2.81919	3.57915	1.79412	0.909181	3.70139	1.95957	2.0043
DEFB118	-1	2.40767	3.01868	2.43592	3.26379	2.91449	2.09305	1.85789	2.36594	3.20248	2.57189	3.828	2.38891	1.85789	2.43669	2.07653	2.74178	2.13204	1.89403	2.67067	2.22411	2.71574	2.53542	4.04373	3.10144	1.97145	2.45861	2.34143	4.04373	2.15944	2.23408
CIB3	-1	4.65698	3.82092	4.06323	4.78154	4.45661	4.65885	4.90906	4.58891	4.10856	4.53694	4.95775	4.38327	4.45245	4.42932	4.9055	3.82092	3.82538	4.83272	4.64192	4.16215	4.68372	4.92125	4.9016	4.1129	4.01006	4.73059	4.80776	4.95775	4.52816	4.19536
TAGAP	-1	5.56369	6.02066	6.19325	5.5383	5.69585	6.25866	6.10113	6.13451	5.84416	5.66597	6.06648	5.8982	5.62179	5.45725	6.15429	5.47099	5.45725	6.2653	5.4933	6.09529	6.09729	5.84223	6.2653	5.80259	5.96356	6.06097	5.9359	6.03886	5.75096	5.69061
AP2M1	-1	7.00977	7.09996	6.74218	6.89881	7.10391	6.7311	7.13862	7.03785	6.93634	6.91523	6.89979	7.27919	7.37686	6.86603	6.9861	7.13608	7.38436	6.80729	7.38436	7.13867	7.01547	7.05989	7.09269	7.02499	6.9551	6.99717	6.82291	6.7311	6.765	7.09707
AP1S1	-1	5.83557	5.68492	5.3697	5.40953	5.7134	4.8636	5.42505	4.8636	5.31769	5.50908	5.62231	5.82987	5.4389	5.65774	5.66637	5.83557	5.7036	4.96846	5.42062	5.81426	5.23285	5.58217	5.40131	5.03435	4.87791	5.38336	5.20594	5.74174	5.12648	5.4726
TMC1	-1	3.71248	1.87975	2.20743	4.19185	2.26567	4.13547	2.91631	3.15606	4.76618	1.85895	4.34647	3.72674	3.72518	4.08632	3.12787	1.85895	1.9862	4.27931	4.11907	3.38909	4.0266	3.46188	4.50086	3.99524	2.07775	3.77604	3.67046	4.76618	3.44342	2.80953
TMC2	-1	2.99252	4.63102	3.89253	4.40748	2.57697	4.40783	3.69142	3.56263	2.74083	4.10062	4.32231	4.37551	4.02317	3.01732	4.10891	3.38286	3.4427	4.63748	2.78478	4.08542	4.31193	2.57697	4.23019	4.0312	3.52031	3.15855	3.74486	4.63748	2.65281	3.4761
RLN3	-1	1.52118	0.147436	-0.0274489	1.19545	0.851924	1.12972	2.12489	1.51423	0.891692	1.42114	1.38239	1.36592	1.3239	0.600752	1.15221	1.72358	0.497362	-0.0274489	1.19632	0.340392	1.21394	1.21914	1.68776	1.39065	1.00863	1.36021	0.52624	2.12489	0.721656	0.521644
TWIST2	0	3.47232	3.49177	2.16788	3.37639	3.71487	3.69903	3.37916	2.60086	4.21496	3.28722	3.99114	3.13982	3.64515	3.26314	3.70519	3.55708	2.79131	4.04179	3.97013	2.31909	2.64411	3.79478	2.75475	3.49242	2.16788	3.76149	3.04361	4.21496	2.69206	3.76159
PARD3B	-1	1.23046	1.91975	3.24564	3.38689	1.80169	2.01466	1.72482	2.26957	1.7861	1.23046	1.6211	1.54384	2.24332	1.99082	1.39652	1.31519	1.57212	3.38689	1.84455	1.78213	2.03957	3.36574	2.49787	1.82899	3.02275	1.77345	1.39495	2.40134	2.39047	2.35923
NA	-1	4.99112	5.10729	4.7641	4.70867	4.64603	5.1539	5.11416	4.62017	4.98377	5.08613	5.28986	4.90292	4.79083	5.04261	4.85452	4.84383	4.74354	5.22335	5.06562	4.62017	5.10456	5.2471	5.32634	4.9367	4.74095	4.67451	4.62465	5.32634	4.99344	4.82267
AP2S1	-1	8.21521	8.14194	7.57506	7.26999	7.25729	7.70372	7.37646	7.49483	7.24637	8.09979	7.55145	7.62733	8.31257	7.34933	7.7074	8.1766	8.12637	7.38042	8.31424	8.31424	7.71829	7.27862	7.74544	7.37351	7.24637	7.3386	7.70415	7.42155	7.25805	8.0986
TRIM78P	-1	3.07195	3.34039	4.05753	3.9763	4.20407	4.26495	3.78633	4.32085	4.70211	3.69251	4.58638	4.15478	3.65993	4.19005	4.1668	3.87688	3.56069	4.9129	4.24671	3.07195	3.48852	4.05304	4.5092	4.52057	4.18158	4.2569	3.52599	4.9129	4.1158	3.73448
TRIM6	26	6.4005	6.5887	5.5383	6.94197	5.62043	5.97592	5.75786	6.00359	5.79422	5.83803	4.61704	6.95626	5.84219	4.68469	6.18498	5.85213	6.05989	5.90734	4.9403	4.61704	5.95661	6.27544	5.95751	6.95626	6.31325	6.28157	4.98705	6.03684	5.64203	6.06754
CLC	-1	8.53745	6.04334	3.95524	3.98194	6.72055	4.10956	9.03555	6.22905	7.71201	8.76924	6.44305	3.65123	3.65123	3.66383	7.75434	5.27438	5.36881	9.03555	6.4452	5.72335	8.725	7.26901	7.62471	5.6992	8.18785	8.40396	4.68471	5.47623	4.70376	6.39334
CLCA1	-1	3.26214	1.70298	3.59632	3.39836	3.14176	3.47675	3.67004	2.73583	3.98801	3.68047	4.20349	1.70298	2.5042	3.4357	3.9273	4.03219	2.96027	2.57495	2.31764	2.10452	2.09924	4.05555	4.04412	2.94461	3.19436	3.4039	2.50618	4.20349	2.80464	2.33941
ADCYAP1R1	-1	3.85853	0.786505	3.28828	3.37956	2.75515	1.72921	3.63573	2.19919	4.09125	1.66061	4.09724	1.59187	3.58269	3.39599	1.25029	0.514898	3.12718	2.67385	3.47406	3.05041	0.649082	4.3206	1.45454	4.23024	2.13139	3.60198	3.30703	4.3206	2.96667	0.514898
CLCN1	-1	3.94418	4.46264	2.40461	4.22989	2.96258	3.86767	3.99831	4.24636	4.53108	4.70051	2.51775	4.32373	2.34526	2.34526	4.28845	4.13705	4.05223	4.41369	4.54545	3.92743	4.30259	3.52722	4.70051	3.71894	4.47181	4.34864	3.38583	4.45344	3.25791	3.55622
CLCN2	-1	4.56846	4.75062	4.36911	4.20047	4.21735	4.19886	4.67298	3.64537	4.5502	3.92649	5.08033	4.86086	4.37961	4.8062	3.64537	4.19283	4.15668	4.74057	4.37937	4.19449	4.36634	5.11691	4.49223	4.44857	4.5321	4.29942	4.32422	5.11691	4.11111	3.84235
CLCN3	-1	6.24445	6.29364	6.03185	5.94962	5.56541	6.12798	6.15285	6.19002	5.54708	5.97198	5.62094	5.54415	6.09116	5.73034	5.87858	5.99234	6.05698	5.54415	5.96971	6.29364	6.19837	5.85486	6.10824	5.65457	5.54909	5.63781	6.05682	5.77101	5.98177	5.96863
CLCN4	-1	1.38365	3.15722	1.31747	2.47131	2.98459	4.65788	2.78516	4.17785	2.45882	1.31747	3.3838	1.92553	2.03398	2.01597	1.60548	1.70367	1.59944	4.65073	2.05006	4.65788	3.99935	2.10977	3.7473	1.50494	3.61803	3.21493	1.77803	2.90917	1.75521	1.70301
UBE2J2	-1	5.44716	5.4601	5.46129	5.76783	5.68251	5.74521	5.54209	5.44716	5.96923	5.65779	5.77712	5.62659	5.63278	5.63676	5.50882	5.57172	5.67526	5.84868	6.14812	5.4934	5.73793	5.80613	5.84629	5.5671	5.64356	5.63569	5.50307	6.14812	5.48166	5.61274
LOH12CR1	-1	5.51435	5.21375	4.59795	4.97459	5.32687	4.90275	5.35867	4.69589	5.15926	5.0642	4.61564	4.87557	5.20038	4.77692	5.14245	5.41049	5.0473	4.88977	4.53518	5.40708	5.29235	5.03842	5.51435	4.37429	5.06271	4.98352	4.84681	4.37429	5.11904	5.10307
OLFM3	-1	1.37867	3.06743	2.2351	0.978769	2.62012	0.500698	3.05676	1.68347	3.83245	2.02769	4.18708	3.12132	0.78733	3.14616	2.91005	1.81086	0.500698	3.79682	2.47031	1.22815	2.59487	3.21573	4.37759	2.92996	4.61995	4.61995	0.701353	3.8865	2.3468	1.24551
ANTXR2	-1	6.80633	6.26229	6.32798	7.2192	6.97423	7.21305	6.85257	6.26229	6.77163	7.0259	6.54132	6.80978	6.69766	6.56915	7.19867	6.81354	6.78834	6.3588	7.3524	6.74746	6.47349	6.90807	6.82419	6.74449	6.73606	6.82587	6.50686	6.88606	7.3524	6.85692
MUCL1	-1	4.41724	1.53976	2.41928	4.01781	3.60682	3.02328	2.76443	2.49253	2.6506	3.22382	4.93657	2.3068	2.19375	1.76397	2.2554	4.64986	4.54364	3.71333	2.00612	1.53976	4.93657	4.50199	3.90143	3.63054	2.77929	3.09025	4.66177	4.87099	1.9486	3.34219
GPR62	-1	1.99664	3.74883	3.5853	2.32139	4.23603	2.89729	2.66202	2.82343	2.56433	2.81186	3.59792	2.0344	2.466	2.42651	2.53644	2.40415	2.24517	2.80215	3.30483	2.48959	1.99679	3.48515	4.23603	2.71931	2.59598	2.26727	2.66494	4.11271	2.78919	1.99664
EXOSC6	11	5.00264	4.79635	5.04777	5.4912	5.32318	5.16499	5.27165	5.3752	5.17308	5.0448	5.4912	5.06613	4.65611	5.07513	5.21279	5.0539	5.18428	5.19932	4.63601	5.40945	5.15907	5.33829	5.14226	5.10033	5.32831	5.22965	4.69744	4.63601	4.97876	4.90557
PRAP1	-1	2.42886	1.443	2.59514	2.3788	2.43181	2.41365	3.85756	2.33056	1.62752	1.83893	2.52239	1.44339	3.83181	2.1799	1.62611	1.67666	2.15505	2.9148	2.98883	1.443	2.89344	3.251	3.21297	1.82205	2.46769	1.98457	1.82889	3.85756	1.88701	1.70312
ZNF511	7	6.4554	6.67809	6.4552	6.45941	6.5369	7.03567	6.43877	6.86078	6.72727	6.63612	6.99436	7.03512	6.896	6.755	6.40142	6.81271	6.80552	6.88459	7.03567	6.53639	6.46894	6.4909	6.96208	6.69113	6.44078	6.40142	6.64836	6.96542	6.70144	6.8867
CHCHD1	-1	8.05189	8.08912	8.07967	7.99484	8.29057	8.31315	8.03362	8.33534	7.7544	8.15319	7.8259	8.0627	8.14694	8.24765	7.95827	8.21833	8.33534	7.70114	8.23095	8.17135	7.7201	7.77192	7.96982	7.68896	7.85246	7.92368	8.283	7.68896	7.9768	8.17497
MSS51	-1	4.58234	4.41421	5.59443	5.3342	4.6711	5.42997	5.09789	4.69009	5.2832	4.63028	5.10941	4.54237	4.83469	4.91492	4.8268	4.49503	4.41421	5.46221	4.90748	4.80263	5.22707	5.01341	5.36453	5.65497	5.41333	5.24518	4.44562	5.65497	4.76286	4.78121
TTC18	-1	4.08827	4.04846	5.05837	4.6243	5.36313	4.66583	4.5811	3.84858	5.52998	4.25685	5.17438	5.29462	4.19525	4.49741	4.0507	3.63065	3.65688	5.57419	4.97627	4.45734	4.95168	5.17007	4.34629	5.57419	5.25868	5.42477	3.63065	5.28329	4.97042	4.53981
CLCN5	-1	4.30785	4.79453	4.12105	4.63503	4.52596	5.44593	4.23798	4.58897	4.59382	4.00501	4.46549	4.00501	4.93058	4.11854	4.69428	4.35043	4.30375	4.4481	5.16045	5.18066	4.74295	4.49499	5.33846	4.01689	4.29392	4.53596	4.23274	5.44593	4.60182	4.52116
CLCN6	-1	5.65559	6.23138	5.55361	5.93939	5.73105	6.00391	5.81375	5.34919	5.91605	5.55104	5.78255	5.4858	6.20328	5.86538	5.80733	5.37761	5.43443	5.90748	6.23138	5.94504	6.02267	5.85298	5.50864	6.02695	6.03086	6.16948	5.34919	6.17954	5.95423	5.80557
C10orf90	-1	2.22294	2.7126	3.46387	2.95632	2.34343	1.13764	3.4818	1.31892	3.27849	2.00269	1.72521	2.33714	3.08763	3.26779	2.58754	1.34363	1.1677	2.72232	3.34197	1.13764	3.09464	3.4818	3.39095	1.79631	2.19405	3.13739	1.18484	3.22558	1.60079	2.14194
BTBD16	-1	2.09128	0.264378	0.67101	0.89994	1.25442	1.26314	1.37034	0.903724	1.3126	0.836567	1.50639	0.0718997	0.0718997	1.05245	0.836884	0.457271	1.26483	0.691261	1.23727	1.42084	1.25312	0.857675	1.21089	0.658203	0.364868	2.09128	0.807351	1.42552	1.02934	0.0910172
FAM24A	-1	1.6815	2.28986	1.52264	3.04598	1.05429	1.95269	3.44839	2.56253	1.60662	1.25842	3.56131	3.36575	2.60236	3.40967	1.05429	1.36825	3.11812	1.3635	2.52878	2.07343	3.56131	2.11822	3.32464	1.07697	1.7425	1.86153	2.8917	2.98209	1.41428	2.11145
PSTK	-1	4.58505	4.60403	5.28502	5.10283	5.10212	4.66633	4.64025	4.99979	4.95195	4.82156	5.31195	4.68963	4.54111	5.11373	4.92994	4.52075	4.52075	4.89248	4.63716	4.55218	4.60448	4.9603	5.04503	5.31195	4.80628	5.04223	5.27161	4.71535	4.66865	4.6313
CLCN7	-1	6.19418	6.20425	6.27014	6.0668	6.39425	6.03712	6.14629	5.8426	6.42284	6.0883	6.87541	5.91053	6.21074	6.12629	6.05224	5.91975	6.09969	6.8162	5.97106	6.05651	6.00881	5.88084	6.26931	6.87541	6.24982	6.22745	5.8426	6.8642	6.07461	6.115
ZNF488	0	1.08602	1.31799	0.955575	1.27466	2.22882	1.93928	1.14962	1.05966	1.64328	0.925597	1.5118	1.04644	1.20453	1.21941	1.18116	1.4765	0.910274	2.13648	1.14461	0.92424	1.63029	1.40292	2.07717	1.31385	1.13205	1.01623	0.910274	2.22882	1.6322	1.52017
PIK3AP1	-1	7.1578	7.39165	6.79268	6.37115	7.22429	7.39165	6.51557	6.42502	6.50147	6.79665	6.68214	6.79291	6.92656	6.45138	6.82211	7.22273	6.96418	6.40161	7.36645	6.45799	6.95382	6.41182	6.69593	6.55744	6.84741	6.81643	6.37115	7.11446	6.64071	7.00089
MORN4	-1	4.214	4.47394	3.0224	2.55187	4.46023	4.18698	4.58855	4.00485	3.52124	3.74941	4.66879	4.40565	3.54688	2.55187	2.59836	4.34341	4.16477	4.513	2.84772	3.53355	4.67842	4.475	4.3866	4.41703	3.76326	4.15983	3.67712	4.67842	3.89638	2.7771
ZFYVE27	17	5.29463	5.51366	5.66828	5.97721	5.86274	5.52004	5.66983	5.52738	6.23188	5.57516	6.12922	5.95416	5.2535	5.70514	5.64717	5.37743	5.66058	5.99554	6.05514	5.2535	5.74033	5.50587	5.95391	6.19161	5.5298	5.71712	5.36359	6.23188	5.65373	5.70456
MMP21	-1	1.59084	3.0622	3.80597	2.88894	2.21775	0.983801	3.61028	1.2636	4.17072	3.73836	3.3873	3.18845	2.47026	2.72349	2.77137	2.94502	1.92083	3.96832	2.83321	0.983801	2.63059	4.00289	3.13537	4.08418	2.79114	2.98314	2.23391	4.17072	2.85633	2.71189
COMTD1	-1	5.03702	5.51429	4.97543	5.71412	4.90689	4.89874	5.21528	5.57633	5.1186	4.81653	5.18456	5.36232	5.29264	5.31035	5.12773	4.82978	5.05989	5.3559	4.98916	5.52453	5.36162	5.04216	5.71459	5.75959	4.80514	4.82078	4.80514	5.75959	5.01631	5.24849
CLCNKB	-1	2.96227	4.32276	2.65425	2.28993	2.13281	2.78268	2.72327	2.45704	2.6039	2.35607	3.04033	2.52421	2.79166	3.87896	2.70982	2.41132	2.13281	3.99742	4.25618	2.41797	2.36251	2.92453	3.17139	2.47782	2.18477	2.28018	2.14699	4.32276	2.9954	3.16608
FRA10AC1	-1	5.12223	5.10157	5.80206	6.1845	5.76302	5.6976	5.99791	5.87593	5.96127	5.30184	5.80483	6.08235	5.33459	5.53489	5.5219	5.58558	5.12355	6.23108	5.16511	5.10157	5.66976	6.09955	5.72418	6.17092	6.23108	6.13566	5.65046	5.54865	5.49929	5.36534
ANKRD22	-1	4.6776	5.39756	3.93627	4.69533	5.52138	4.50231	4.39701	4.54373	4.00768	5.01568	4.19771	4.38773	4.21959	3.93627	5.47165	4.65295	4.73206	4.68411	5.15076	4.33411	5.36207	4.53567	5.52138	4.18673	4.32157	4.5108	4.65806	5.48796	5.2458	4.64124
SFXN2	-1	5.28638	4.93271	5.36619	6.07158	5.6838	5.31216	5.8148	6.13545	5.88553	5.548	5.54489	5.71295	4.93271	6.2681	5.93523	5.54671	5.72743	5.93138	5.13594	5.39342	5.91981	5.63106	4.96818	5.21014	5.4964	5.50741	6.2681	5.24522	5.12215	5.35274
PDZD8	-1	5.03655	4.80457	5.37329	5.3021	5.19224	5.07144	5.62223	5.98407	5.32626	4.92036	5.04279	5.05322	5.12581	5.33765	5.09829	5.35902	5.19625	5.13638	4.84323	5.39835	5.52727	5.36662	4.40865	5.44157	5.74989	5.70812	5.98407	4.40865	5.12274	4.95149
ADD1	74	6.71082	6.97168	7.1899	7.15879	6.85098	6.98959	6.97288	6.79167	6.93712	6.70462	6.946	7.04487	6.81747	6.70977	6.83102	6.75264	6.76074	6.99735	6.95091	6.75948	7.09238	6.99605	7.12276	6.86592	6.85778	6.91757	6.73005	7.1899	6.70462	6.86799
C10orf32	-1	7.4267	6.91315	7.57678	7.35472	7.76092	7.55247	7.36495	6.91315	7.56094	7.47731	7.20147	7.7529	7.34733	7.81824	7.79989	6.94573	7.16061	7.2699	7.82408	7.12813	7.05714	7.38676	7.52836	7.29289	7.82408	7.77044	7.09247	7.0865	7.58259	7.33458
CLU	-1	4.7867	4.4147	4.36742	1.96738	6.0756	2.83664	4.92984	4.54643	5.23267	2.01757	3.33682	5.82284	2.69337	4.90537	3.36422	3.98144	3.82362	5.88558	3.58759	3.05548	4.2215	4.11118	4.93411	6.0756	5.43558	5.26843	3.82369	5.08728	1.96738	3.31637
CLIC1	-1	8.8092	9.11606	9.17658	8.68991	9.08558	9.02427	9.09619	8.90656	9.03277	8.91303	8.96342	9.20891	8.84048	9.20891	8.93062	9.15573	9.09804	8.91729	9.2056	8.79971	8.99041	9.11037	8.87218	8.87553	9.01995	8.90374	8.89785	8.68991	8.93875	9.06641
NUDT9P1	-1	1.22171	3.6059	4.1134	3.43719	4.1554	3.74579	3.71128	4.02192	3.78189	2.39854	3.09082	2.77512	1.44177	1.8647	3.68818	2.62139	1.22171	3.97241	1.82039	3.77464	4.29659	4.3952	4.2419	4.26091	3.1502	3.5641	2.95629	4.3952	2.69427	2.83748
AGAP11	-1	0.985281	2.51934	1.83429	0.984304	2.19451	2.29451	1.61988	2.47562	1.72481	1.93276	2.26046	1.71321	0.984304	1.36437	2.86851	2.07168	1.58937	1.60403	2.83239	2.89312	1.75438	2.27539	2.27601	2.89312	2.81631	2.07439	2.05554	2.53635	1.49294	1.61
GSTO2	-1	3.69556	3.47702	3.75165	4.15597	3.83846	2.39982	4.40738	4.98883	4.26926	3.87056	4.70976	3.90188	4.12843	3.38818	4.02722	4.23675	3.24455	4.74246	3.45396	2.39982	2.69559	4.66669	3.77266	4.59785	3.24665	3.50703	3.23731	4.98883	4.00663	3.77296
SFR1	-1	6.3504	6.04075	6.52749	6.39536	6.16653	6.28068	6.1973	6.3386	6.34642	6.49479	6.20846	5.67315	5.79002	6.00234	6.32362	5.99802	6.06402	5.65327	6.22615	6.09746	6.03881	6.52749	6.12788	5.98209	6.29924	6.36898	6.46838	5.65327	6.21976	6.04196
CALHM3	-1	2.67934	1.08629	1.65789	1.29579	1.70629	2.23964	1.70196	1.41281	2.43463	1.81358	2.19955	1.65133	1.47286	1.96792	2.5227	1.09097	1.29899	2.05191	1.88497	1.50252	2.16139	2.01503	1.36873	1.7967	1.44804	1.95854	1.08629	2.67934	1.49652	1.66245
CLIC2	-1	6.14134	4.83153	3.24621	7.12658	7.33342	4.80718	7.38501	4.64232	5.22791	3.24621	5.13727	4.80921	4.29401	5.34603	3.32773	5.16744	5.21729	6.21348	5.85929	7.38501	6.41873	6.80142	5.68708	4.1919	6.85267	6.89093	4.21514	5.50085	5.93826	4.30234
CLRN3	-1	1.40174	1.78833	3.52556	1.31059	1.05479	2.03591	2.18572	0.852786	1.83856	3.5418	1.56067	2.05178	2.35102	1.7699	1.93972	1.25808	0.856894	3.53191	3.5418	1.85095	2.01398	1.17038	0.949758	2.79897	1.56294	2.94556	0.859764	3.5209	0.852786	2.76255
ANAPC16	-1	7.68813	7.4217	8.05306	8.09752	8.2248	7.81793	7.99943	7.9105	8.15995	7.58827	8.01134	7.55267	7.64804	8.2248	7.73593	7.44076	7.69192	8.09721	7.76017	7.72299	7.8226	7.97873	8.05634	7.61846	8.1507	8.12933	7.89	7.4217	7.84113	7.75767
PNLIPRP3	-1	1.43966	1.20304	3.64343	3.54398	1.33974	3.1165	3.26885	2.86047	3.2368	1.02303	3.43018	1.6006	1.02303	3.10009	2.49181	2.65401	1.59661	3.19636	2.68729	2.77607	2.35579	2.95036	3.49978	3.64572	2.0818	2.92074	2.66514	3.64572	2.22711	3.03593
SFXN4	-1	6.62281	6.27638	6.35427	7.14868	6.58824	5.9253	6.2887	6.65609	6.61336	6.59566	6.8993	6.55075	6.67389	6.9779	6.56121	6.96826	7.09463	7.14868	5.9253	6.19188	6.53346	6.65735	6.40677	6.87242	6.2817	6.17487	6.99241	6.57161	6.38575	6.8384
CPXM2	-1	4.38849	3.8947	3.92291	4.6356	3.56826	4.67505	4.45089	4.27579	4.31679	4.66095	3.96151	3.56081	3.59476	3.43214	4.30886	3.8417	4.32585	4.71017	4.19833	3.43214	4.62235	4.77059	4.77342	4.23797	4.39897	4.2282	3.88844	4.77342	3.96178	3.93852
CLK1	-1	7.37475	7.33538	7.70856	7.879	7.86324	7.85676	8.23106	7.63534	8.1389	7.60457	8.11662	8.06203	7.49293	8.06834	7.86599	7.54569	7.66398	8.37023	8.02171	7.33538	7.81522	8.37023	8.0057	7.95948	8.23372	8.36801	7.47549	8.07108	8.27618	7.74407
CLK2	22	7.18176	7.15296	7.53516	7.41541	7.63985	7.42627	7.3075	7.39089	7.49994	7.47807	7.48492	7.02761	7.27058	7.47971	7.35452	7.02761	7.2181	7.7176	7.443	7.03851	7.38289	7.41562	7.42403	7.7176	7.4997	7.32218	7.20313	7.69514	7.35632	7.21886
C11orf74	-1	6.28545	6.48565	6.82203	5.37911	6.65714	5.37911	6.63883	6.70598	6.57031	6.18367	6.41854	6.67483	5.86406	6.64396	6.19072	5.81921	5.79803	6.27706	5.41727	5.82344	6.47766	6.82203	5.73396	6.79599	6.72823	6.38594	6.45914	5.87169	5.92865	6.1715
CLK3	-1	5.29103	5.11484	6.00121	6.05791	5.68207	5.82601	5.89196	5.33141	6.29128	5.4085	5.28603	6.1842	4.94386	5.79405	5.74981	6.08384	4.94386	5.92395	6.0969	5.4637	5.98811	5.91854	6.19492	5.98068	6.29128	5.7351	5.37542	6.28525	5.45055	5.23097
ADD2	-1	3.49395	3.47222	4.40906	4.08472	3.4169	3.96382	2.64845	3.95998	2.68174	3.56743	4.48677	4.11364	3.34851	3.34341	4.23786	3.3427	3.13155	3.91249	4.32187	3.66016	3.462	3.66601	4.30444	2.64845	4.00089	3.78539	3.113	4.48677	3.79949	3.33685
OR5P2	-1	4.28007	1.70811	3.20882	4.30562	3.68763	3.92449	3.97083	3.21581	3.95763	2.4362	3.49849	1.84572	3.65785	3.41585	2.14691	3.15734	2.77046	4.19299	4.06833	3.73221	3.66556	3.76251	1.70811	3.73524	3.35403	3.46812	2.4166	4.30562	2.68687	3.64485
OR5P3	-1	3.49302	2.15983	2.51203	2.12413	4.08005	2.07545	2.64676	2.13376	2.77981	3.97242	3.71637	3.88813	2.75951	2.23898	3.34022	2.80116	1.82829	1.87374	2.68966	3.26851	3.09509	2.75158	1.82829	3.74895	3.22315	2.74731	1.99221	4.08005	3.50557	2.85679
GYLTL1B	-1	3.36179	4.24083	4.07083	4.71707	4.29772	4.0363	4.35867	4.15253	4.42341	3.69206	4.47669	4.68585	4.38744	4.1606	3.6779	4.50818	3.96931	4.64275	4.62867	4.44406	3.36179	4.32406	4.36059	4.80743	4.05994	4.55423	3.70868	4.80743	4.14568	3.50352
TPP1	-1	7.88043	7.9788	7.79273	7.42018	7.62236	7.83365	7.58198	7.34364	7.46165	7.59772	7.66211	7.13802	7.9788	7.11549	7.76842	7.57772	7.62872	7.26382	7.90631	7.94048	7.90195	7.81572	7.72844	7.88596	7.60983	7.69422	7.11549	7.69527	7.66173	7.6737
SLC36A4	-1	5.6328	6.40981	5.58989	6.29675	6.38995	6.48188	5.72173	6.36447	6.64687	6.90826	7.13816	6.53404	5.58989	6.1741	6.00066	6.19274	6.15342	6.88863	7.1103	6.26362	5.6045	5.80421	6.67818	7.13816	6.11133	6.10147	6.67274	6.62947	6.54993	6.47578
FAT3	-1	3.35745	2.75484	3.36481	3.82084	3.21138	3.19105	4.02514	3.20078	5.06991	3.58662	4.20589	3.74874	2.99065	3.57523	4.13229	3.24395	2.75484	5.21011	3.74678	2.78692	3.23571	4.88428	4.47008	3.92419	3.82408	3.91029	2.89371	5.21011	3.88421	3.7593
CLN3	-1	6.21952	6.95212	6.14012	6.00689	6.08269	6.18382	5.96208	5.78491	6.15413	5.97696	5.95803	6.33296	6.6102	5.94989	5.90053	6.10617	6.05295	6.04746	6.95212	6.17074	5.99084	5.92594	6.14623	6.437	6.43549	6.32565	5.78491	6.7694	6.05538	5.88447
TMEM45B	-1	3.07321	3.39081	3.50523	2.9792	3.69749	4.6075	2.79139	2.77184	3.66332	3.43809	2.63797	3.1339	2.21985	3.80033	3.50826	3.60997	2.72723	2.21985	3.90789	3.32858	3.71934	4.06797	4.21382	3.13273	3.12666	2.5164	4.2823	4.6075	2.52976	2.33846
[truncated: 17,206 more rows]

## Sheet: patientAUC
UID	53 drugs	AML.017	AML.030	AML.044	AML.056	AML.059	AML.060	AML.061	AML.067	AML.068	AML.069	AML.070	AML.076	AML.063	AML.074	AML.077	AML.078	AML.083	AML.086	AML012	AML039	AML052	AML055	AML062	AML071	AML010	AML013	AML051	AML079	AML098	AML099
[truncated: 159 more rows]

[truncated: 10 more sheets: patientIC50, patientEC50, patientAmax, patientSensitivityRawData, cellExpression, cellAmax, cellAUC, cellIC50, cellEC50, cellSensitivityRawData]
