# Supplementary material for: A machine learning approach to integrate big data for precision medicine in acute myeloid leukemia
Source: Nat Commun. 2018 Jan 3;9:42. doi: 10.1038/s41467-017-02465-5 (PMC5752671; doi:10.1038/s41467-017-02465-5)
Supplement: Supplementary file 5 — Supplementary Data 2 [file 41467_2017_2465_MOESM5_ESM.xlsx]

## Sheet: Sheet1
Supplementary Data 2: The 160 drugs in our customized drug panel and their functional classes
	#	Name	Alternate Name	Pharmacodynamics	Alkylating agent / nucleoside analogue	AKT/PI3K Inhibitor	anthracycline, Topoisomerase inhibitor, DNA Intercalator	Aurora kinase inhibitor	ALK inhibitor	Bcl2 inhibitor	B-Raf V600E	casein kinase inhibitor	CDK inhibitor	CHK Inhibitor	EGFR inhibitor	Farnesyl transferase inhibitor	Flt3 Inhibitor	Gamma secretase (Notch) inhibitor	GSK-3 inhibitor	HDAC inhibitor	Hedgehog inhibitor	Hsp90 inhibitor	Immunomodulation, anti-inflammatory	JAK/STAT inhibitor	Kinase inhibitor, other (PDGFR, FGFR, KIT, IGF1R, ABL etc)	MEK/ERK inhibitor	Met inhibitor	microtubule inhibitor	mTOR inhibitor	NFkB inhibitor	PARP Inhibitor	Pim Kinase inhibitor	PKC inhibitor	Polo-like Kinase inhibitor	Proteosome inhibitor	Retinoid	Ribonucleotide reductase inhibitor	TGF-beta inhibitor	smoothened inhibitor	SRC inhibitor	VEGFR1 or 2 inhibitor	other
	1	5-Iodotubercidin		Competitive inhibitor of MAP kinase ERK2. Also inhibits insulin receptor kinase, adenosine kinase, and various serine and threonine kinases.	Azacitidine	AS-605240	Daunorubicin	MLN8237	Crizotinib	ABT-263	PLX-4032	Otava0107839108	AT-7519	AZD7762	BIBW 2992	FTI-276	AC-220	BMS-708163	AT-7519	Belinostat	GANT58	NVP-AUY-922	AS101	INCB-018424	5-Iodotubercidin	5-Iodotubercidin	ARQ-197	Paclitaxel	AZD-8055	BAY 11-7082	ABT-888	SGI-1776	Enzastaurin	BI-2536	Bortezomib	Bexarotene	Hydroxyurea	SB-431542	NVP-LDE-225	AZD0530	Axitinib	Acrichine
	2	ABT-263	Navitoclax	BCL-2 family inhibitor	Busulfan	BEZ-235	Etoposide	Tozasertib	NVP-TAE-684	ABT-737	PLX-4720	Otava 7015980251	Flavopiridol	BML 277	Erlotinib HCl	Tipifarnib	AP24534		Enzastaurin	MS-275	GDC-0449	Tanespimycin	Dexamethasone	Mubritinib	AC-220	AS-703026	EMD-1214063	Vinblastine sulfate	Everolimus	BAY 11-7085	BSI-201		GF109203X	ON 01910.Na	MG132	Fenretinide			PF-04449913	Mubritinib	AZD2171	Arsenic trioxide
	3	ABT-737		BCL-2 inhibitor	Carboplatin	BGT-226	Irinotecan HCl			Obatoclax			Otava 1112092	C3742	Gefitinib		Sunitinib		SNS-032	Panobinostat			Etodolac	TG-101348	AP24534	AZD-6244	PF-04217903	Vincristine sulfate	OSI-027	MG132	Olaparib		PKC412			Tamibarotene				SKI-606	BIBF1120	Otava0107839108
	4	ABT-888	Veliparib	PARP inhibitor	Cisplatin	BKM-120	Mitoxantrone						Otava 7070707035	SB 218078	Lapatinib		Tandutinib			Valproic acid			Lenalidomide		Axitinib	AZD8330		Vinorelbine tartrate	PF-04691502	Otava 7020402324						Tretinoin					E780	PHPS1
	5	AC-220		FLT3 inhibitor	Cladribine	CAL-101	Topotecan HCl						PD0332991		Mubritinib		Tozasertib			Vorinostat			Thalidomide		AZD0530	GSK-1120212			PI-103	TPCA-1											Pazopanib	Pravastatin
	6	Acrichine	Quinacrine	phospholipase A2 inhib, transcription inhib	Clofarabine	Enzastaurin							PHA-793887		Vandetanib										BIBF1120	PD-0325901			PKI-587												Sunitinib	Tamoxifen
	7	AP24534	Ponatinib	FGFR, BCR-ABL, FLT-3 multiple tyrosine kinase inhibitor	Cytarabine HCl	GDC-0941							R-roscovitine												BMS-754807	RDEA-119			Pp-242												TKI258	Tosedostat
	8	ARQ-197	Tivantinib	c-MET inhibitor	Decitabine	IC-87114							SNS-032												Dasatinib				Rapamycin												Vandetanib	U 73122
	9	Arsenic trioxide		idiopathic, induces apoptosis, may inhibit thioredoxin reductase	Fludarabine	MK2206																			Masitinib				Temsirolimus												Vatalanib	YM-155
	10	AS101		immunomodulator	Gemcitabine HCl	PF-04691502																			Mubritinib
	11	AS-605240		PI3K γ inhibitor (IC50 at 8 nM), which displays 30-fold selectivity over PI3Kδ and PI3Kβ and 7.5-fold selectivity over PI3Kα.	Lomustine, CCNU	PI-103																			Nilotinib
	12	AS-703026		MEK 1/2 inhibitor	Melphalan	PIK-75																			OSI-906
	13	AT-7519		CDK1,CDK2,CDK4,CDK5,GSK-3 inhibitor	Mercaptopurine	PIK-90																			Pazopanib
	14	Axitinib	AG-013736	inhibits multiple targets, including VEGFR-1, VEGFR-2, VEGFR-3, platelet derived growth factor receptor (PDGFR), and cKIT (CD117)	Methotrexate	PKI-587																			PD0332991
	15	Azacitidine		nucleoside analog, DNA methyltransferase inhib	Mitomycin C	TGX-221																			PKC412
	16	AZD0530	Saracatinib	highly selective for SRC and ABL kinases	Pemetrexed	XL-147																			Sorafenib
	17	AZD2171	cediranib maleate	VEGFR2 inhibitor. It inhibited VEGF-stimulated proliferation and KDR phosphorylation with IC50s of 0.4 and 0.5 nM, respectively.	Pentostatin	ZSTK-474																			Staurosporine
	18	AZD-6244	Selumetinib	MEK 1/2 inhibitor	Temozolomide																				Sunitinib
	19	AZD7762		CHK1/CHK2 inhibitor (DNA damage)	Thioguanine																				Tandutinib
	20	AZD-8055		MTORC1/C2 inhibitor																					TKI258
	21	AZD8330		MEK inhibitor																					Tozasertib
	22	BAY 11-7082		NF-kB inhib																					Vandetanib
	23	BAY 11-7085		NF-kB inhib																					Vatalanib
	24	Belinostat	PXD101	HDAC inhibitor
	25	Bexarotene	Targretin	Retinoid
	26	BEZ-235	NVP-BEZ235	PI3K inhibitor
	27	BGT-226		PI3K inhibitor
	28	BI-2536		Polo-like kinase 1 inhibitor
	29	BIBF1120	Vargatef	VEGF receptor(VEGFR), PDGFR and FGFR kinase activity
	30	BIBW 2992	Tovok	EGFR1, EGFR2 (HER2)
	31	BKM-120		PI3K inhibitor
	32	BML 277		Selective inhibitor of CHK2
	33	BMS-708163		potent and selective γ-secretase inhibitor (GSI) (IC50 =0.3 nM)
	34	BMS-754807		IGF1R inhibitor
	35	Bortezomib		proteasome inhibitor
	36	BSI-201	Iniparib	PARP-1 inhibitor,also known as NSC-746045, IND-71677
	37	Busulfan		alkylating agent
	38	C3742		CHK2 Inhibitor II hydrate
	39	CAL-101		delta isoform selective PI3K inhibitor
	40	Carboplatin		alkylating agent
	41	Cisplatin		alkylating agent
	42	Cladribine		nucleoside analogue
	43	Clofarabine		nucleoside analogue
	44	Crizotinib		ALK inhibitor
	45	Cytarabine HCl		nucleoside analog, immunosuppressive
	46	Dasatinib		dual BCR/ABL and SRC family tyrosine kinase inhibitor
	47	Daunorubicin HCl		anthracycline
	48	DBZ		gamma secretase inhibitor (Notch inhibitor)
	49	Decitabine		nucleoside analogue
	50	Dexamethasone		glucocorticoid agonist, anti-inflammatory
	51	E780		the most potent dual inhibitor of VEGF-R3 tyrosine kinase (IC50=5.2 nM) as well as VEGF-R2 tyrosine kinase
	52	EMD-1214063		c-MET inhibitor
	53	Enzastaurin	LY317615	Enz inhibited PKCβ and suppresses the phosphorylation of GSK3ßser9, ribosomal protein S6S240/244, and AKTThr308.
	54	Erlotinib HCl	Tarceva	EGFR tyrosine kinase inhibitor
	55	Etodolac	Lodine	NSAID
	56	Etoposide		topoisomerase II inhib
	57	Everolimus	RAD001,SDZ-RAD,Certican	mTOR inhibitor
	58	Fenretinide		retinoid
	59	Flavopiridol	alvocidib	CDK2,CDK9,CDK10,CDK4,CDK3,CDK7,CDK5,CDK6,CDK8 inhibitor
	60	Fludarabine		nucleoside analogue
	61	FTI-276		a selective inhibitor of farnesyltransferase (FTase) that displays > 100-fold selectivity over geranylgeranyltransferase I
	62	GANT58		Acts as downstream Hedgehog (Hh) pathway blocker and targets GLI-mediated gene transactivation
	63	GDC-0449	Vismodegib	Hedgehog inhibitor
	64	GDC-0941		PI3K inhibitor
	65	Gefitinib	Iressa	EGFR inhibitor (HER1 or ERBB-1)
	66	Gemcitabine HCl		nucleoside analogue
	67	GF109203X		Very potent and selective inhibitor of protein kinase C, selective for the α and β1 isoforms (IC50 values are 0.0084, 0.0180, 0.210, 0.132, and 5.8 μM for α, β1, δ, ε and ζ isoforms respectively). Selective over MLCK, PKG and PKA (IC50 values are 0.6, 4.6, and 33 μM respectively). Potent antagonist at the 5-HT3 receptor (Ki = 29.5 nM).
	68	GSK-1120212		MEK 1/2 inhibitor
	69	Hydroxyurea		converted to nitroxide (NO) in vivo, inhibits ribonucleotide reductase thus DNA replication
	70	IC-87114		IC87114 was the first isoform-selective PI3K inhibitor : p110δ(IC50 = 0.13 µM) vs. p110α(IC50 = 200 µM), p110β(IC50 = 16 µM) and p110γ(IC50 = 61 µM).
	71	INCB-018424		JAK1/2 inhibitor
	72	Irinotecan HCl		topoisomerase I inhibitor
	73	Lapatinib	Tycerb, Tykerb	inhibits (HER1/EGFR/ERBB1) and (HER2/ERBB2)
	74	Lenalidomide		COX-2 inhibitor, anti-angiogenic and anti-osteoclastogenic effects, immunomodulatory
	75	Lomustine, CCNU		alkylating agent
	76	Masitinib		In vitro it has greater activity and selectivity than imatinib mesylate against the wild-type c-Kit receptor and the mutated form in the juxtamembrane region. It also inhibits the PDGF and FGFR3 receptors
	77	Melphalan		alkylating agent
	78	Mercaptopurine		nucleoside analog
	79	Methotrexate		anti-metabolite
	80	MG132		Proteasome inhibitor, at 10 µM inhibits NF-κB activation, sensitizing a variety of carcinoma cell lines to apoptosis.
	81	Mitomycin C		alkylating agent
	82	Mitoxantrone		double stand breaks, topoisomerase II inhib
	83	MK2206		oral potent allosteric AKT inhibitor
	84	MLN8237		Aurora A kinase inhibitor
	85	MS-275	Entinostat	preferentially inhibits HDAC1 (IC50=300 nM) over HDAC3 (IC50=8 µM) and has no inhibitory activity towards HDAC8
	86	Mubritinib	TAK-165	Potent, irreversible human epithelial growth factor receptor 2 (ERBB2) inhibitor (IC50 = 6 nM) that displays > 4000-fold selectivity over EGFR, FGFR, PDGFR, JAK1 and SRC.
	87	Nilotinib	AMN-107, AMN107, Tasigna	BCR-ABL, c-KIT, PDGF
	88	NVP-AUY-922	VER-52296	HSP90 inhibitor
	89	NVP-LDE-225		Smoothened inhibitor
	90	NVP-TAE-684		ALK inhibitor
	91	Obatoclax	GX15-070	active across all BCL-2 proteins
	92	Olaparib	AZD-2281	PARP inhibitor
	93	ON 01910.Na	Estybon	inhibits polo-like kinase1 (PLK1)
	94	OSI-027		mTORC1/C2 inhibitor
	95	OSI-906		IGF1R inhibitor
	96	Otava0107839108	see column F	CK2(Casein Kinase 2) inhibitor
	97	Otava 1112092	see column F	CDK4 inhibitor
	98	Otava 7015980251	see column F	CK2(Casein Kinase 2) inhibitor
	99	Otava 7020402324	see column F	NF-kB (IKK-ε inhibitor)
	100	Otava 7070707035		Cyclin D1-CDK4 inhibitor
	101	Paclitaxel		microtubule inhibitor
	102	Panobinostat	LBH589	HDAC inhibitor
	103	Pazopanib	GW786034, VOTRIENT	Pazopanib showed good potency against all the human VEGFR receptors with an IC50 of 10, 30, and 47 nM for VEGFR-1, -2, and -3, respectively. Significant activity was also seen against the closely related tyrosine receptor kinases PDGFR beta, c-KIT, FGF-R1, and c-FMS with IC50’s of 84, 74, 140,and 146 nM, respectively.
	104	PD-0325901		MEK inhibitor
	105	PD0332991		This compound is a highly specific inhibitor of cyclindependent kinase 4 (CDK4) (IC50, 0.011 μmol/L) and CDK6 (IC50, 0.016 μmol/L), having no activity against a panel of 36 additional protein kinases.
	106	Pemetrexed	Alimta, LY231514	antifolate, inhibits synthesis of thymidine and purine nucleotides
	107	Pentostatin		adenosine deaminase inhibitor, anti-metabolite
	108	PF-04217903		c-MET inhibitor
	109	PF-04449913	Vivian's compound	Smoothened inhibitor
	110	PF-04691502		dual PI3K/mTOR inhibitor
	111	PHA-793887		pan-CDK inhibitor, including CDK1, CDK2, CDK4, CDK5, CDK7, and CDK9 with IC50 in the 5 to 140 nM range.
	112	PHPS1	see column F	SHP2 (PTPN11) inhibitor
	113	PI-103		PI-103 is a selective inhibitor for the a-isoform of PI 3-Kinase (IC50: PI 3-Ka = 8 nM, PI 3-Kb = 88 nM,PI 3-Kd = 48 nM, PI 3-Kg = 150 nM). It is also inhibits DNA-PK (IC50 = 2 nM) and mTOR1 and mTOR2 (IC50 = 20 & 83 nM).
	114	PIK-75		This agent inhibits PI3K isoform with IC50 values (nM): 6 (p110α), 1300 (p110β), 76 (p110γ), 510(p110δ). Besides inhibition of PI3Kα, PIK-75 also inhibited DNA-PK (IC50=2nM), but not mTORC1 and mTORC2.
	115	PIK-90		PIK-90 is a potent and cell permeable PI3K inhibitor, with IC50 values (nM) of 11, 350, 18, and 58 for p110 α, β, γ and δ isoforms, low mTOR activity
	116	PKC412	Midostaurin	cell permeable inhibitor of protein kinases, including protein kinase-C
	117	PKI-587	PF-05212384	dual PI3K/mTOR inhibitor
	118	PLX-4032	RG7204	BRAF V600E inhibitor
	119	PLX-4720		BRAF V600E inhibitor
	120	Pp-242		mTORC1/C2 inhibitor
	121	Pravastatin		HMG-CoA reductase inhibitor
	122	Rapamycin	Sirolimus	binds to FKBP-12, then mTOR inhibitor
	123	RDEA-119	BAY-869766	MEK inhibitor
	124	R-roscovitine	Seliciclib, CYC202	CDK1,CDK2,CDK5,And CDK7 inhibitor
	125	SB 218078		ATP-competitive inhibitor of CHK1
	126	SB-431542		TGF beta inhibitor
	127	SGI-1776		PIM Kinase inhibitor
	128	SKI-606	Bosutinib	SRC family inhibitor
	129	SNS-032	BMS-387032	CDK1,CDK2,CDK4,CDK7,CDK9,GSK-3 inhibitor
	130	Sorafenib		Multikinase inhibitor (serine/threonine and receptor tyrosine kinases)
	131	Staurosporine		multiple kinases
	132	Sunitinib	Sutent, SU11248	FLT3 ,PDGFRs, VEGFRs, Kit, Flk-1 and PDGFR
	133	Tamibarotene		synthetic retinoid, developed to overcome all-trans retinoic acid (ATRA) resistance
	134	Tamoxifen		selective estrogen receptor antagonist
	135	Tandutinib	MLN518, CT53518	inhibited FLT3 ,PDGFR, and KIT
	136	Tanespimycin	see column F	HSP90 inhibitor
	137	Temozolomide	Temodar	hydrolyzed in vivo to active MTIC, aklyating agent
	138	Temsirolimus	Torisel/ CCI-779	mTOR inhibitor
	139	TG-101348		JAK2 inhibitor
	140	TGX-221		TGX-221 is a potent, selective, and cell permeable inhibitor of PI3K p110β
	141	Thalidomide	Thalomid	immunomodulator, may inhibit VEGRF
	142	Thioguanine	Tabloid	nucleoside analog
	143	Tipifarnib		farnesyl transferase inhibitor
	144	TKI258	Dovitinib	VEGFR, FGFR inhibitor
	145	Topotecan HCl		topisomerase inhib
	146	Tosedostat	CHR-2797	aminopeptidase inhibitor
	147	Tozasertib	VX-680, MK-0457	Aurora A, B, C, FLT-3, ABL
	148	TPCA-1		Potent, selective inhibitor of IκB kinase-2 (IKK-2) (IC50 = 17.9 nM) that displays > 22-fold selectivity over IKK-1 and > 550-fold selectivity over other kinases and enzymes.
	149	Tretinoin		retinoid
	150	U 73122	see column F	Phospholipase C inhibitor. Inhibits agonist-induced platelet aggregation with IC50 values of 1-5 μM.
	151	Valproic acid		HDAC inhibitor
	152	Vandetanib	ZD6474, Zactima	VEGFR, EGFR, RET, FLT-1, FLT-4
	153	Vatalanib		VEGFR, PDGFR inhibitor
	154	Vinblastine sulfate		alkaloid
	155	Vincristine sulfate		alkaloid
	156	Vinorelbine tartrate	Navelbine	Interferes with microtubule assembly by inhibiting mitosis at metaphase
	157	Vorinostat	Zolinza	HDAC inhibitor
	158	XL-147	SAR245408	PI3K inhibitor
	159	YM-155		survivin inhibitor
	160	ZSTK-474		PI3K inhibitor
