# Supplementary material for: A machine learning approach to integrate big data for precision medicine in acute myeloid leukemia
Source: Nat Commun. 2018 Jan 3;9:42. doi: 10.1038/s41467-017-02465-5 (PMC5752671; doi:10.1038/s41467-017-02465-5)
Supplement: Supplementary file 6 — Supplementary Data 3 [file 41467_2017_2465_MOESM6_ESM.xlsx]

## Sheet: 30 AML HTS (updated)
Supplementary Data 3: Clinical information of the 30 AML patient samples
	Sample ID	Sex	Dx Age	Relapse/ Refractory at sample	WBC count at diagnosis	% Blast Clinic	NPM1	FLT3 clinic	% Blast Lab after prep	% CD34 Lab	% CD117 Lab	CR with initial treatment given after sample yes=1, no=0	European Leukemia Net (ELN) cyto risk (Döhner et al 2010)	Karyotype	Duration first CR (months)	Initial therapy after sample	2nd Leukemia or AHD	Extramedulary	Survival from sample (mo)	OVERALL Survival since dx	Relapse status at time of sample
			(yrs)		(k/µl)												1=yes	1=yes
1	AML017	F	63.4004	No	26	0.68	-	-	0.991	0.934	0.983	1	favorable	46,XX,inv(16)(p13q22)[14]/46,XX,add(7)(q32),inv(16)(p13q22)[5]/47,XX,inv(16)(p13q22), +22[2].nuc.ish(CBFBx2)(5'CBFB sep 3'CBFBx1)[132/200]	9m	7+3 Ida	1	0	14	16	m/a		Key to Abbreviations: Ida=idarubicin, DNR=daunorubicin, VP16=etoposide, araC=cytarabine, HiDAc=high dose araC, GO=gemtuzumab ozogamicin, CSA=cyclosporin, FLAM=flavopiridol/cytarabine/mitoxantrone, CR=complete remission, 7+3= 7 days cytarabine + 3 days either DNR or Ida, GCLAC=G-CSF/clofarabine/araC
2	AML030	F	54.3682	no	54	0.701	+	-	0.843	0.679	0.952	1	favorable	Normal	25.9 m	7+3 DNR +GO	1	1	52	52	n/a
3	AML044	M	58.4695	no	9	0.791	-	-	0.896	0.903	0.989	1	intermed1	Normal	>18.5m	FLAM	0	0	86	86	n/a
4	AML056	M	69.1444	yes	77	0.942	-	+	0.977	0.961	0.945	0	adverse	46,XY,add(7)(q11.2),del(11)(p11.2)[7]/46,XY,add(16)(q12)[3]/46,XY,t(14;15)(q32;q15),add(16)(q12)[2]/46,XY[8]	4.5	araC VP16 GO CSA	0	0	1	16	initial decitabine X 3 no response then etoposide/araC response then relapsed at 4.5 months, then refractory to clofarabine, low dose araC then came here.
5	AML059	F	53.0021	no	37	0.873	-	+	0.928	0.863	0.782	0	intermed1	Normal	0	FLAM	0	0	1	1	n/a
6	AML060	M	61.7331	no	104	0.887	-	-	0.972	0.755	0.565	0	adverse	50,XY,t(8;12)(q21;p11.2),+del(9)(q21q31),-11, add(21)(q22),+mar1x4[6]/50,sl,add(2)(q37),add(4)(q22),add(5)(q33)[8]/48,sl,+6,-mar1x3[2]/51,sl,+11[2]/46,XY[2].nuc ish(ETOx2,RUNX1x1)[191/200]	0	FLAM	0	0	1	1	n/a
7	AML061	M	75.7974	yes	65	0.501	-	-	0.84	0.791	0.699	0	adverse	46,XY,t(3;9)(q26.2;q22)[10]/47,sl,+del(9)(q21q32)[7]/51,sdl,+der(9)t(3;9),+12,+20,+21[3]	4.5	aza+3+7	1	0	6	19	Sample taken at time of first relapse (CR1 = 4.5 months)
8	AML067	F	72.1177	no	23	0.687	-	-	0.909	0.928	0.72	0	adverse	46,XX,-1,inv(3)(q21q26.2),del(5)(q14q34),der(12)t(1;12)(q21;p11.2),-20,+r,+mar1[9]/46,sl,der(7)t(7;9)(p13;q13)[4]/ 46,sl,i(21)(q10)[3]/46,sl,add(2)(q31)[2]/46,sl,add(2)(q33)[2]	0	Clofarabine low dose araC	1	1	2	2	n/a
9	AML068	F	40.1451	no	53	0.787	+	+	0.942	0.003	0.941	0	intermed1	Normal	0	7+3 + sorafenib	0	1	7	7	n/a
10	AML069	M	30.4942	no	76	0.682	-	-	0.724	0.655	0.704	1	favorable	46,XY,inv(16)(p13.1q22)[20]	>9.6m	7+3 DNR 90+GO	0	1	42	42	n/a
11	AML070	M	30.3573	yes	4	0.81	-	-	0.885	0.02	0.136	0	adverse	46,XY,t(5;8;15)(q31;q24.3;q11.2),t(6;13)(p23;q12),t(10;15)(q22;q15)[7]/ 46,XY,t(3;5)(p21;q22),del(15)(q11.2q15)[7]/46,XY[6]	12	On clinical trial, randomized to HiDAc X 5 days, no response (87% blasts), then switched to AS1411 + HiDAc arm, no response. Then HiDAc/dauno/CSA and achieved CR with MRD.	0	0	64	90	First Relapse, (s/p 7+3, HiDAC)CR1 with MRD duration CR was 12 mo.
12	AML076	F	49	yes	30	0.96	-	-	0.965	0.74	0.908	0	adverse	43-45 X,-X, add2 (q37), del 6(p23), t(11;19)(q23,p13), add12(p11.2), -17, -17, +1, 2mar[cp15], 46XY[5]	22	clinical trial MEC+ antiCXCR4 ab, no response	1	0	4	34	2nd Relapse (S/p 7+3, HSCT, FLAD/IDA) tried anti-CXCR4 antibody, no response
13	AML063	F	19.4114	no	31.26	0.124	-	-	0.709	0.14		1	favorable	47,XX,+8,inv(16)(p13q22)[19]/46,XX[1]	>18m	FLAG+GO	0	0	78	78	n/a
14	AML074	F	40.5503	yes	60	81%	+	+	0.94	0.879		0	intermed1	Normal	2	GCLAC with cord blood cells, then AC220, no response	0	1	2	7	In first relapse at time of sample, after 2 month CR post ida ara sorafenib Salvage with GLAC, failed then tried AC220 in 11/2010 no response
15	AML077	M	22	no	24	59%	-	-	0.685	0.632		1	favorable	45,X,-Y,t(8;21)(q22;q22)[10]/46,del(7)(q31q34),t(8;21)(q22;q22)[8]/46,sl,+4[2]	>8.3m	GCLAC	0	1	24	25	n/a
16	AML078	M	63	no	10	82%	Not Done	-	0.779	0.7723		1	adverse	49,XY,add(3)(q11.2),add(5)(q22),+10,+11,add(12)(q15),+13,+13,-16,-17,+22	0	GCLAC	0	0	11	11	n/a
17	AML083	M	32	no	96	51%	-	-	0.888	0.455		1	favorable	46,XY,inv(16)(p13.1q22)[20]	>6.3m	7+3 Da90	0	0	57	57	n/a
18	AML086	M	51	no	43	59%	+	+	0.796	0.319		1	intermed1		>5.5m	GCLAC	0	0	13	16	n/a
19	AML012	M	53.3087	no	219	0.286	Not Done	Not Done	0.5			1	adverse	44~48,XY,del(5)(q13q31),-7,add(7)(q31),der(15)t(7;15)(q11.2;q11.2),-16, der(16)add(16)(p13.3)del(16)(q21q22),-17,-18,+mar1,+mar2,+mar3,+mar4[cp20].nuc ish(CBFBx1)(5'CBFB con 3'CBFBx1)[200/200]	9.8m	7+3 Ida	0	0	13	13	n/a
20	AML039	M	51.436	no	24.9	0.45	-	-	0.64			1	intermed1	Normal	4m	7+3	0	0	12	12	n/a
21	AML052	M	67.7645	yes	40.75	0.356	-	-	0.9			0	intermed1	Normal	0	low dose araC + PR104	1	0	16	19	s/p 1 cycle of Gemtuzamab and decitibine, refractory
22	AML055	F	69.358	no	74.65	0.798	-	-	Not done			0	intermed1	Normal	0	7+3 Ida	1	0	1	1	n/a
23	AML062	F	56.0246	no	110.49	0.72	+	+	0.742			1	intermed1	Normal	18.5m	7+3 DNR 90 mg/m2	0	0	22	22	n/a
24	AML071	M	67.3429	no	186.9	0.34	+	-	0.87	0.188		1	intermed2	del9q	>12m	7+3	0	0	15	15	n/a
25	AML010	M	52.46	no	34.93	0.4	Not done	Not Done	0.9	0.8		0	adverse	44,XY,del(5)(q13),add(7)(p22),del(9)(q21q31),+del(9)(q21q31),-14,-16,-18,?add(20)(p12)[18]/46,XY[2]	0	7+3(Ida)	1	0	2	2	n/a
26	AML013	M	80.5722	no	75.84	0.261	-	-	0.84	0.866		0	intermed2	Normal	0	GM-CSF+aza+GO	1	0	8		n/a
27	AML051	F	83.5154	no	52.53	0.282	not done	not done	0.72	0.44		0	adverse	44~49,XX,del(1)(p36.1),der(2)t(2;3)(p25;p24),-3,del(5)(q13q31),add(8)(q24.3), add(12)(p11.1),dic(16;18)(q13;p11.2),dic(17;22)(p11.2;q13),add(19)(q13.4), +21,+21,+22,+r,+mar1,+mar2[cp17]/44~47,sl,add(9)(q34)[3] .nuc ish(CBFBx1)[[179/200]	0	decitabine	0	0	3	3	n/a
28	AML079	M	68	no	109	0.745	+	-	0.85			0	favorable	Normal	0	not treated	0	0	0	0	n/a
29	AML098	M	48	no	87	0.71	-	+	0.876	0.824		1	intermed1	47XY +14	>3 m	GCLAC + cord blood	0	0	41	42	n/a
30	AML099	M	54	no	56	0.39	-	-	0.85	0.78		1	favorable	inv16	>4 m	FLAG Ida	1	0	39	39	n/a

## Sheet: Sheet1
SURVIVAL CALUCLATIONS
