# Supplementary material for: A machine learning approach to integrate big data for precision medicine in acute myeloid leukemia
Source: Nat Commun. 2018 Jan 3;9:42. doi: 10.1038/s41467-017-02465-5 (PMC5752671; doi:10.1038/s41467-017-02465-5)
Supplement: Supplementary file 7 — Supplementary Data 4 [file 41467_2017_2465_MOESM7_ESM.xlsx]

## Sheet: allgenes
Supplementary Data 4: MERGE score, five driver features, and the significant p-value count for each gene
GENE	SCORE	Mutation	Expression hub	Regulator	Genomic abnormalities (CNV)	meEthylation	#SIGPVALS
IRF8	11.8052	0	202	1	0	0.149349	7
RAB37	11.5381	0	224	1	0	0.464152	23
RAB27A	11.512	0	188	1	0	0.043692	0
ZNF521	10.9736	0	175	1	0	0	0
ZNF185	10.3497	0	164	1	1	0	0
IVNS1ABP	10.0867	0	161	1	0	0.0156997	26
PTPN22	9.86806	0	160	1	0	0.0485564	0
ELF4	9.58079	1.42366	153	1	0	0	0
MAP4K1	9.57663	0	154	1	1	0.0397485	15
CDCA7L	9.54905	0	152	1	1	0.0217297	3
RNF130	9.28081	0	148	1	0	0.0266633	20
ANXA3	9.06407	0	142	1	0	0	0
DGKZ	8.79074	0	148	1	0	0.126836	4
PFDN5	8.5525	0	136	1	0	0.0336031	0
PRKCH	8.39943	0	132	1	0	0.0175821	0
RPS3	8.34908	0	131	1	0	0.0160479	20
EDF1	8.31186	0	129	1	0	0	0
PRDX3	8.28305	0	131	1	0	0.029544	0
DDX21	8.24732	0	130	1	0	0.0250188	0
MEF2C	8.10205	0	128	1	0	0.0310582	0
RPS14	8.09878	0	127	1	0	0.0199	14
CDA	8.0804	0	125	1	0	0	0
MAP3K1	8.0804	0	125	1	0	0	0
RAB32	7.99876	0	128	1	0	0.0521704	0
HNRNPA1	7.99667	0	127	1	0	0.0407699	21
GATAD1	7.91328	0	123	1	1	0.0130915	3
BTF3	7.82028	0	122	1	0	0.0176895	13
CEBPA	7.77054	14.6757	143	1	1	0.0264371	5
ENO1	7.77037	0	121	1	0	0.0160611	0
MTDH	7.56036	0	120	1	1	0.0497483	0
KDM2B	7.50839	0.609065	116	1	0	0	0
ZBTB4	7.4328	0	116	1	0	0.0259264	0
FLNA	7.34083	0	112	1	1	0	0
CCNDBP1	7.33299	0	148	1	0	0.424802	0
MBD2	7.26478	0	113	1	0	0.0247885	0
EIF2C2	7.25992	0	112	1	0	0.0139538	0
GFI1	7.23643	0	116	1	0	0.0660646	5
SF3A2	7.13799	0	110	1	1	0.017806	0
CBFB	7.09153	2.24336	114	1	0	0.0334479	23
TCF4	7.07294	1.92445	117	1	0	0.078214	0
CDCA7	6.96625	0	108	1	0	0.0266724	0
ZFAND1	6.9453	0	107	1	1	0.0217103	22
CXXC5	6.92314	0	105	1	0	0	0
MEIS1	6.92042	0	108	1	0	0.0360394	0
APP	6.91813	0	108	1	0	0.0365073	1
RCOR1	6.90097	0	106	1	0	0.0163601	0
RBM3	6.87793	0	104	1	1	0	0
MORF4L2	6.86528	0	104	1	0	0	1
ZNF277	6.85331	0	105	1	1	0.0168592	1
TRIM58	6.82466	0	105	1	0	0.0201289	5
FLT3	6.82335	16	135	1	0	0.100066	13
RNF125	6.81596	0	105	1	0	0.0219089	10
ZCCHC7	6.79545	0	105	1	0	0.026101	23
FOXO1	6.76444	0	105	1	0	0.0324384	0
MKRN1	6.7622	0	102	1	1	0	0
STAT1	6.73721	0	103	1	0	0.0143501	0
EIF4A2	6.71261	0	104	1	0	0.0312071	5
MLLT11	6.65351	0	109	1	0	0.102423	6
RAP2A	6.65219	0	102	1	0	0.0199012	18
FOXC1	6.64715	0	103	1	0	0.032759	0
NLRC3	6.63383	0	100	1	0	0	28
SLC30A9	6.62598	0	101	1	0	0.0134314	3
EAF2	6.61005	0	101	1	0	0.0166875	0
ZNF395	6.59005	0	103	1	1	0.0470162	1
CAT	6.58965	0	103	1	0	0.0445114	15
IFI16	6.58906	0	113	1	0	0.162906	0
RHOA	6.57544	0	102	1	0	0.0355893	1
EIF4G1	6.57248	0	100	1	0	0.0125393	1
PHB2	6.55907	0	131	1	0	0.38193	0
PYCARD	6.54192	0	106	1	0	0.0897521	0
MAGED1	6.53075	0	98	1	1	0	5
ATMIN	6.51865	0	99	1	0	0.0117155	0
DEAF1	6.5181	0	98	1	0	0	0
SF3B5	6.5181	0	98	1	0	0	0
PRKCB	6.51458	0	112	1	0	0.166303	8
FLI1	6.46894	0	100	1	0	0.0337031	18
SETD7	6.45647	0	98	1	0	0.0125983	1
TOP2B	6.44	0	98	1	0	0.0159636	15
XBP1	6.43257	0	99	1	0	0.0293107	7
RNF139	6.41484	0	97	1	1	0.0118658	0
GNPTAB	6.40899	0	98	1	0	0.0223031	0
RBM38	6.36701	0	104	1	0	0.101848	0
ZNF700	6.29929	0	94	1	1	0	26
SRPK1	6.29811	0	96	1	0	0.0213122	4
ARRB2	6.2503	0	95	1	0	0.0192568	22
CREB3L2	6.24144	0	93	1	1	0	0
ZFYVE21	6.2376	0	102	1	0	0.104644	2
CNOT8	6.21302	0	95	1	0	0.0268786	0
PFN1	6.20666	0	97	1	0	0.0518337	0
MAPKAPK3	6.20381	0	94	1	0	0.0169316	1
DPY30	6.17793	0	95	1	0	0.0340496	0
CSK	6.17093	0	92	1	0	0	12
TPK1	6.17022	0	93	1	1	0.0145572	3
SOX4	6.13256	0	95	1	0	0.0433232	12
SNRPD2	6.13221	0	96	1	1	0.0578074	27
C14orf169	6.11306	0	91	1	0	0	0
TFEC	6.10192	0	100	1	1	0.11131	3
DDX18	6.08208	0	92	1	0	0.0181611	0
NFE2	6.08041	0	120	1	0	0.349667	19
DDX47	6.0552	0	90	1	0	0	2
STAT3	6.0427	0	93	1	0	0.0380367	0
FADS1	6.04168	0	92	1	0	0.0264179	0
HDAC4	6.03394	0	91	1	0	0.016173	3
ETS1	6.01934	0	92	1	0	0.0309846	0
UBA3	6.00662	0	90	1	0	0.00993083	0
RALA	6.00649	0	92	1	1	0.0361964	0
KLF1	6.0048	0	128	1	1	0.462326	1
PBX3	5.99865	0	91	1	0	0.0233858	2
TCEAL4	5.99733	0	89	1	0	0	0
NOTCH2	5.96405	0.238824	90	1	0	0.0145249	2
IRF2BP2	5.95678	0	91	1	0	0.0319449	11
SUMO1	5.95601	0	91	1	0	0.0321018	4
MAPK14	5.95121	0	90	1	0	0.021257	0
XRN2	5.94305	0	91	1	0	0.03475	0
CDK2AP2	5.93962	0	89	1	0	0.0117963	0
AKNA	5.93947	0	88	1	0	0	0
ZBTB38	5.93947	0	88	1	0	0	0
PRDX2	5.93138	0	92	1	1	0.0515494	1
POLR2H	5.92816	0	90	1	0	0.0259666	0
POLR2E	5.89633	0.91364	91	1	1	0.031174	2
PRKCQ	5.8813	0	90	1	0	0.0355453	12
RUNX3	5.84674	0	147	1	0	0.71677	3
STAT5B	5.83625	0	88	1	0	0.0210993	4
TOP2A	5.83263	0	90	1	0	0.0454939	2
LYL1	5.82868	0	91	1	1	0.0607144	7
CSNK2B	5.82781	0	88	1	0	0.0228238	0
COPS5	5.81925	0	88	1	1	0.0271605	0
PCGF5	5.81758	0	92	1	0	0.0722255	0
DNMT3B	5.81515	1.057	89	1	0	0.0190608	23
SMAD2	5.81305	0	91	1	0	0.0613228	1
RORA	5.80777	0	98	1	0	0.145193	0
PRKCD	5.80733	0	90	1	0	0.0506658	3
MAP2K3	5.79004	0	89	1	0	0.0423712	1
ZHX2	5.77995	0	88	1	1	0.0351933	0
KAT2B	5.77715	0	89	1	0	0.0450055	0
STRADA	5.77183	0	91	1	0	0.0697479	0
MAFB	5.74944	0	103	1	0	0.216252	32
KCNH2	5.73848	0.707744	96	1	1	0.126117	0
CSTF3	5.73531	0	88	1	0	0.0417318	22
CSNK1A1	5.70924	0	85	1	0	0.0115784	0
PBXIP1	5.70802	0	84	1	0	0	0
TFDP2	5.70802	0	84	1	0	0	31
SP110	5.70497	0	86	1	0	0.0242789	0
GTF2H1	5.70404	0	87	1	0	0.0362953	4
RAB34	5.69817	0	107	1	0	0.274043	0
CREG1	5.69585	0	86	1	0	0.0261434	18
NFKB1	5.67412	0	85	1	0	0.0187569	9
PGK1	5.66281	0	83	1	1	0	0
ZMYM6	5.6589	0	84	1	0	0.0100408	13
SIGIRR	5.65016	0	83	1	0	0	0
ZNF518A	5.65016	0	83	1	0	0	0
EFTUD2	5.62682	0	85	1	0	0.0284258	0
KDM6B	5.59229	0	82	1	0	0	0
PHF17	5.59229	0	82	1	0	0	13
ZNF451	5.59229	0	82	1	0	0	2
RNF13	5.58888	0	83	1	0	0.0125267	18
GUCY1A3	5.58773	0	85	1	0	0.0364166	16
PTBP1	5.58598	0	83	1	1	0.0157039	0
ELL2	5.57586	0	90	1	0	0.0979795	0
ZMYM4	5.57184	0	83	1	0	0.0160084	28
LSM4	5.56694	0	84	1	1	0.031422	0
MYCBP2	5.55818	0.243364	85	1	0	0.03827	14
MED25	5.54708	0	81	1	1	0	0
PCBD1	5.53443	0	81	1	0	0	3
MXD1	5.5218	0	84	1	0	0.0380633	20
CASP6	5.51268	0	82	1	0	0.0162727	22
HNRNPA3	5.51101	0	83	1	0	0.0284424	0
STK4	5.47865	0	82	1	0	0.0232296	0
EIF2S3	5.47656	0	80	1	0	0	10
GATA2	5.4664	0.954677	85	1	0	0.0447989	0
TAF10	5.46011	0	92	1	0	0.145293	0
LUC7L3	5.43351	0	82	1	0	0.0324551	16
EZH1	5.42434	0	81	1	0	0.0225031	2
AQR	5.4187	0	79	1	0	0	1
CCND3	5.4187	0	79	1	0	0	0
CDK4	5.41565	0	82	1	0	0.0361055	1
VGLL4	5.41234	0	82	1	0	0.0367826	3
KDM4B	5.40936	0	82	1	1	0.0399766	1
PRKAB1	5.40262	0	81	1	0	0.0269423	5
ATAD2	5.40092	0	80	1	1	0.0180474	0
HNRPLL	5.39037	0	85	1	0	0.0767566	2
CTDSPL	5.38858	0	83	1	0	0.0534677	0
TLR2	5.38309	0	89	1	0	0.125553	5
NDUFA13	5.37059	0	132	1	1	0.639271	0
VAV1	5.36569	0	81	1	1	0.0370777	0
MYB	5.36472	0.9914	82	1	0	0.0294674	17
EIF4G2	5.36425	0	79	1	0	0.0111315	0
ZSWIM6	5.36084	0	78	1	0	0	5
SMARCA4	5.35415	0	79	1	1	0.015782	7
LSM5	5.35323	0	79	1	1	0.015969	23
CYTL1	5.34995	0	83	1	0	0.0613629	0
KLF9	5.34572	0	82	1	0	0.0504001	0
RUVBL2	5.33802	0	79	1	1	0.0190778	1
VEZF1	5.33546	0	79	1	0	0.0170149	10
ITPA	5.3248	0	80	1	0	0.0310218	0
RHOG	5.31994	0	79	1	0	0.0201887	2
BTG1	5.30723	0	79	1	0	0.0227853	0
SNRPB	5.30385	0	80	1	0	0.0353029	0
TGFB1	5.29736	0	118	1	1	0.488656	0
TROVE2	5.29455	0	78	1	0	0.0135491	0
GCLC	5.28593	0	84	1	0	0.086276	22
HSBP1	5.2628	0	78	1	0	0.0200397	2
DAPK1	5.26014	0	95	1	0	0.221649	0
SSBP2	5.24977	0	78	1	0	0.0227018	2
ZNF706	5.2402	0	78	1	1	0.0272438	2
ZMYND8	5.23712	0	83	1	0	0.0844271	0
ZNHIT3	5.23513	0	77	1	0	0.0138673	10
PINK1	5.23431	0	78	1	0	0.0258628	0
MED1	5.23268	0	79	1	0	0.0380236	22
SMARCD3	5.22749	0	86	1	1	0.124463	1
HIPK1	5.22247	0	77	1	0	0.0164569	0
SND1	5.22146	0	109	1	1	0.397724	0
MNT	5.21953	0	78	1	0	0.0288842	17
NMI	5.21653	0	79	1	0	0.0413241	1
HNRNPA2B1	5.21637	0	77	1	1	0.0202887	21
THOC7	5.20858	0	86	1	0	0.125742	10
ZMAT2	5.20838	0	78	1	0	0.0311615	0
AES	5.1999	0	75	1	1	0	4
RAB31	5.19692	0	82	1	0	0.0808142	29
PRMT5	5.18855	0	78	1	0	0.0352166	0
FLII	5.18183	0	88	1	0	0.154864	9
NRBF2	5.17833	0	76	1	0	0.0136519	4
TSG101	5.16665	0	76	1	0	0.016039	8
ZHX1	5.16429	0	77	1	1	0.0309338	0
ZEB2	5.14788	0	85	1	0	0.126322	2
CEBPD	5.14323	0	77	1	1	0.0352391	7
JHDM1D	5.14204	0	74	1	1	0	28
RAB5B	5.13257	0	75	1	0	0.0111765	0
YWHAZ	5.12976	0	77	1	1	0.0379925	5
WDFY1	5.12939	0	74	1	0	0	1
ZFP106	5.12939	0	74	1	0	0	5
ZNF618	5.12939	0	74	1	0	0	10
ACTL6A	5.11644	0	75	1	0	0.0144733	12
ADAR	5.11542	0	76	1	0	0.0265114	0
YY1	5.10682	0	75	1	0	0.01644	0
SKP1	5.10361	0	75	1	0	0.0170971	0
GFI1B	5.08408	0	79	1	0	0.0683986	0
MAPK7	5.08316	0	75	1	0	0.0212762	4
SUB1	5.07945	0	76	1	0	0.033863	0
CSDE1	5.0788	0	77	1	0	0.0458224	1
NKX2-3	5.07152	0	73	1	0	0	0
TRIM68	5.07152	0	73	1	0	0	25
EIF4EBP1	5.05859	0	74	1	1	0.017057	0
NCOA4	5.05519	0	76	1	0	0.038822	0
WDR61	5.03847	0	74	1	0	0.0185842	3
HDGF	5.02831	0	77	1	0	0.0561426	0
DDX10	5.02419	0	75	1	0	0.0333293	11
BCL11A	5.0179	0	76	1	0	0.0464439	16
BAZ2B	5.01366	0	72	1	0	0	11
CRTC3	5.01366	0	72	1	0	0	5
IBTK	5.01366	0	72	1	0	0	0
DCAF6	5.01154	0.721246	75	1	0	0.0235129	0
PAK2	5.00259	0	84	1	0	0.144191	0
CEBPE	4.99563	0	76	1	0	0.0509968	12
RBMS1	4.99119	0	74	1	0	0.0282479	30
NCOA6	4.9883	0	74	1	0	0.0288389	0
ATF1	4.97585	0	78	1	0	0.0786914	1
SUPT6H	4.96709	0	73	1	0	0.0213471	0
TNFRSF1A	4.9613	0	73	1	0	0.0225304	0
HDAC1	4.9558	0	71	1	0	0	0
TH1L	4.9558	0	71	1	0	0	12
BAZ1A	4.95039	0	75	1	0	0.0484154	0
MITF	4.9482	0	74	1	0	0.0370367	34
FOSL2	4.93895	0	72	1	0	0.0152727	1
HELZ	4.93298	0.135489	73	1	0	0.0259889	0
HIF1A	4.92626	0	72	1	0	0.0178649	22
CASP1	4.92596	0	104	1	0	0.396403	2
PAK1	4.92248	0	73	1	0	0.030465	0
KIT	4.92238	7.99568	87	1	0	0.0585664	4
DNAJB6	4.91879	0	72	1	1	0.0219779	0
PREB	4.91829	0	72	1	0	0.0194949	0
WDR92	4.91571	0	72	1	0	0.0200221	11
RUVBL1	4.91426	0	72	1	0	0.0203187	20
ADD1	4.91189	0	74	1	0	0.0444584	0
ING3	4.9117	0	71	1	1	0.0115985	0
ZFC3H1	4.9031	0.488117	73	1	0	0.0260317	1
PTPN12	4.90132	0	72	1	1	0.0255487	0
ZDHHC16	4.89993	0	71	1	0	0.0114183	0
MIER1	4.89794	0	70	1	0	0	1
PRMT6	4.89794	0	70	1	0	0	4
SUV420H1	4.89794	0	70	1	0	0	1
MAP3K3	4.89253	0	71	1	0	0.0129323	21
NPM1	4.88144	16	96	1	0	0.0357299	0
BCL11B	4.88044	0	79	1	0	0.110024	0
GATA1	4.85273	0	69	1	1	0	0
CCNG1	4.85263	0	72	1	0	0.0329161	15
KLF3	4.85173	0	75	1	0	0.0685809	7
RALB	4.84865	0	71	1	0	0.0219001	1
DUSP3	4.84434	0	71	1	0	0.0227819	20
PAPOLA	4.8439	0	70	1	0	0.0110464	0
POLR2G	4.8337	0	71	1	0	0.024956	0
POLE3	4.8319	0	70	1	0	0.0134978	16
TBK1	4.82881	0	70	1	0	0.0141297	0
TERF2	4.81973	0	72	1	0	0.0396404	12
ITGB3BP	4.8123	0	70	1	0	0.0175044	0
WNK1	4.80773	0.31158	71	1	0	0.0249078	0
ZMYM5	4.79745	0	70	1	0	0.0205401	13
IRAK1	4.79486	0	68	1	1	0	0
MED23	4.79318	0	71	1	0	0.0332389	22
ZBTB20	4.79227	0	70	1	0	0.0215996	30
CDT1	4.78221	0	68	1	0	0	1
RNF24	4.78221	0	68	1	0	0	7
ZNF692	4.78221	0	68	1	0	0	0
ANKRD49	4.77758	0	70	1	0	0.0246006	36
PIK3CG	4.76679	0	72	1	1	0.0530475	1
PRPF8	4.76449	0.772113	72	1	0	0.0376532	0
RAF1	4.76408	0	69	1	0	0.0155339	0
CNBP	4.75733	0	69	1	0	0.0169143	6
ACTL6B	4.75281	0	108	1	1	0.481691	0
MZF1	4.75205	0	73	1	1	0.0678866	12
PPM1D	4.75177	0	69	1	0	0.0180503	0
PLRG1	4.74616	1.11634	69	1	0	0	0
PSMD9	4.72336	0	69	1	0	0.0238566	0
SF3A1	4.72007	0	68	1	0	0.0127018	19
PNRC1	4.71493	0	68	1	0	0.0137518	0
SSRP1	4.71172	0	72	1	0	0.0617185	0
NBN	4.7111	0	69	1	1	0.0289492	0
ZNF467	4.70906	0	82	1	1	0.183121	9
DEDD2	4.70228	0	69	1	1	0.0307513	22
KLF13	4.69924	0	68	1	0	0.0169582	0
CCND2	4.69353	0	70	1	0	0.0417816	1
RAB28	4.69099	0	68	1	0	0.018645	0
SYK	4.68886	0	69	1	0	0.0309102	4
TRIM50	4.67913	0	66	1	1	0	0
ZNF711	4.67913	0	66	1	1	0	0
LRRFIP1	4.6775	2.11407	82	1	0	0.15063	0
MAX	4.67488	1.04239	69	1	0	0.0158419	3
PHF11	4.66648	0	66	1	0	0	0
NEDD4	4.66434	0	68	1	0	0.0240933	4
PDCD4	4.66434	0	67	1	0	0.0122674	3
PPARD	4.65886	0	72	1	0	0.0725232	1
ASCC1	4.64909	0	68	1	0	0.0272106	5
CSNK2A1	4.6263	0	67	1	0	0.0200417	3
HBP1	4.62127	0	65	1	1	0	0
UBE2N	4.61714	0	66	1	0	0.0100866	0
FOXO3	4.61267	0	67	1	0	0.0228276	0
ZBTB16	4.6121	0	93	1	0	0.330454	0
TBL1X	4.60862	0	65	1	0	0	2
ZFP90	4.60862	0	65	1	0	0	11
ZMAT1	4.60862	0	65	1	0	0	16
DEK	4.6081	0	67	1	0	0.023763	1
PLK4	4.59166	0	66	1	0	0.0152939	0
HNRNPM	4.58462	0	67	1	1	0.0311476	0
RAB18	4.58442	0	67	1	0	0.0286024	0
CD86	4.58366	0	120	1	0	0.655609	32
LDB1	4.58288	0	66	1	0	0.0170884	0
DDX5	4.58155	0	66	1	0	0.0173607	3
GTF2H5	4.58023	0	76	1	0	0.135905	10
POLB	4.57911	0	66	1	1	0.020444	0
POLR2B	4.57427	0	67	1	0	0.0306776	6
CREBL2	4.5688	0	66	1	0	0.0199662	10
NFE2L2	4.56427	0	71	1	0	0.0800291	15
MLL5	4.55726	0	66	1	0	0.0223244	2
TCFL5	4.55592	0	66	1	0	0.0225986	14
ZCRB1	4.55578	0	69	1	0	0.0581108	2
ZNF18	4.55075	0	64	1	0	0	3
ATXN1	4.53931	0	65	1	0	0.0141675	2
CALCOCO1	4.5382	0	65	1	0	0.0143948	1
ZNF385A	4.53818	0	91	1	0	0.32191	12
TOP1	4.52268	0	67	1	0	0.0412221	1
TOPBP1	4.51882	0	65	1	0	0.0183552	6
SUPT4H1	4.51516	0	65	1	0	0.0191043	0
SOD2	4.51227	0	65	1	0	0.0196959	24
RBM5	4.51002	0	69	1	0	0.0674657	0
RBM10	4.50555	0	63	1	1	0	0
LRCH4	4.49801	0	65	1	1	0.0251962	0
AURKA	4.49184	0	64	1	0	0.0120428	0
TRIM8	4.47741	0	65	1	0	0.0268205	0
JUN	4.46453	0	65	1	0	0.0294539	10
IRF3	4.45939	0	64	1	1	0.0212606	0
TAF7	4.45159	0	66	1	0	0.043924	1
DR1	4.43843	0	65	1	0	0.0347873	1
TRIM44	4.43503	0	62	1	0	0	8
ZC3H7A	4.43503	0	62	1	0	0	3
ACVR1	4.43495	0	75	1	0	0.153771	0
NLK	4.43479	0	64	1	0	0.0237035	4
PPRC1	4.43365	0	64	1	0	0.0239356	0
UBB	4.43179	0	66	1	0	0.0479709	0
KDM5B	4.42514	0	64	1	0	0.025676	21
EIF3E	4.42202	0	68	1	1	0.0762085	12
RFX2	4.41845	0	63	1	1	0.0178024	0
DRG1	4.40943	0	63	1	0	0.0170598	1
ZNF804A	4.40138	0	65	1	0	0.0423602	0
PRPF31	4.39762	0	64	1	1	0.0338857	1
DDX1	4.39325	1.51713	66	1	0	0.0297597	5
DDX3X	4.38982	0	61	1	1	0	0
PHF14	4.38982	0	61	1	1	0	12
UBP1	4.38397	0.850781	64	1	0	0.01946	1
PPP1CA	4.38079	0	94	1	0	0.389561	5
BIK	4.37925	0	75	1	0	0.165158	0
BCL2L11	4.37717	0	61	1	0	0	1
RNF115	4.37601	0	64	1	0	0.0357176	0
STAT6	4.37501	0	64	1	0	0.0359219	1
EEF1E1	4.37045	0	62	1	0	0.0131995	0
UIMC1	4.36916	0	62	1	0	0.0134625	9
POU4F1	4.36874	0	65	1	0	0.0490337	0
ETS2	4.3678	0	62	1	0	0.0137412	9
TSC22D1	4.36204	0	64	1	0	0.0385744	1
PRKDC	4.35385	0	73	1	1	0.14928	0
TTF2	4.34734	0	63	1	0	0.0297524	6
CASP8AP2	4.34354	0	64	1	0	0.0423546	19
IRAK3	4.33888	0	65	1	0	0.0551359	0
ZDHHC2	4.33196	0	60	1	1	0	1
CDKN2D	4.33151	0	62	1	1	0.0237458	0
SRPK2	4.32104	0	62	1	1	0.025885	2
DHX15	4.31931	0	60	1	0	0	1
ZBTB8A	4.31931	0	60	1	0	0	2
ZNF217	4.31931	0	60	1	0	0	1
BTAF1	4.31685	0	61	1	0	0.0123288	0
CALR	4.30232	1.56225	63	1	1	0.0146729	3
RBL2	4.30058	0	64	1	0	0.0511354	0
TLR4	4.29814	1.10568	66	1	0	0.0562752	4
NFATC2IP	4.29717	0	61	1	0	0.0163527	7
KLF4	4.29528	0	65	1	0	0.0640489	6
DMTF1	4.29436	0	62	1	1	0.0313389	2
TNFRSF4	4.29181	0	62	1	0	0.0292741	3
MED7	4.28936	0	61	1	0	0.0179487	2
RAB10	4.28676	0	61	1	0	0.0184803	20
EIF6	4.27946	0	64	1	0	0.0554537	0
PSMC3	4.27119	0	62	1	0	0.0334899	0
BTBD1	4.26861	0	61	1	0	0.0221898	0
MAP2K1	4.26493	0	64	1	0	0.0584235	27
IL16	4.26144	0	59	1	0	0	1
JAK2	4.26144	0	59	1	0	0	0
PHF19	4.26144	0	59	1	0	0	0
SMARCC2	4.26144	0	59	1	0	0	0
ZNF362	4.25802	0	63	1	0	0.0480087	3
UBE2I	4.25433	0	60	1	0	0.0132822	0
CDK6	4.24881	0	60	1	1	0.0169966	9
CPSF2	4.23967	0	60	1	0	0.0162791	0
SUPT7L	4.23468	0	60	1	0	0.0172977	3
TRIM10	4.23108	0	138	1	0	0.940568	0
ZNRF1	4.22609	0	60	1	0	0.0190536	8
ATF7IP	4.22608	1.39469	62	1	0	0.0187257	0
CARM1	4.22107	0	61	1	1	0.0344917	0
KRAS	4.22077	11.5901	77	1	0	0.0218924	0
ZSCAN18	4.21839	0	61	1	1	0.0350411	31
RLIM	4.21623	0	58	1	1	0	0
ZNF394	4.21578	0.8041	61	1	1	0.0217456	0
SUZ12	4.21104	3.63827	65	1	0	0.0186996	5
RBM17	4.20754	0	59	1	0	0.0110173	3
CHEK1	4.20647	0	66	1	0	0.0940267	0
ECT2	4.20358	0	58	1	0	0	4
EXOSC8	4.20358	0	58	1	0	0	25
RBM23	4.20358	0	58	1	0	0	3
SNRNP27	4.20358	0	58	1	0	0	0
TCEAL8	4.20358	0	58	1	0	0	1
TSC22D3	4.20358	0	58	1	0	0	0
TRIM24	4.20173	0.552842	61	1	1	0.0289394	1
CTBP2	4.19904	0	60	1	0	0.0245844	1
HNRNPAB	4.19622	0	59	1	0	0.0133315	0
DNMT1	4.19519	0.576754	61	1	1	0.0298634	10
LPIN1	4.19491	0	71	1	0	0.155527	16
PATZ1	4.19171	0	59	1	0	0.0142524	12
PLAGL1	4.18771	0	111	1	0	0.630094	8
STAT5A	4.18681	0	61	1	0	0.0389102	2
MAGOH	4.18571	0	60	1	0	0.0273077	1
CREBZF	4.18471	0	60	1	0	0.0275136	28
HNRNPH3	4.18331	0	59	1	0	0.0159704	25
GTF3C2	4.18314	0	59	1	0	0.0160049	0
DUSP12	4.17916	0	61	1	0	0.0404739	6
KIN	4.17885	0	60	1	0	0.0287099	1
DNTTIP2	4.17213	0	59	1	0	0.0182558	0
RNF111	4.16973	1.66154	62	1	0	0.0256548	6
PRPF4	4.16465	0	61	1	0	0.043439	7
MAPK1	4.16311	0.987163	60	1	0	0.0149519	2
TERF2IP	4.16182	0	72	1	0	0.17412	9
MAP3K11	4.1606	0	59	1	0	0.0206125	0
BBX	4.15542	0	59	1	0	0.0216719	32
CBL	4.14744	2.50446	63	1	0	0.0275431	0
BTK	4.14571	0	57	1	0	0	2
EID1	4.14571	0	57	1	0	0	16
PNN	4.14571	0	57	1	0	0	30
TAF4B	4.14571	0	57	1	0	0	6
ZC3H8	4.14571	0	57	1	0	0	2
MYLK	4.14524	0.703335	90	1	0	0.378305	1
SF3B4	4.14283	0	58	1	0	0.0124175	0
NR3C1	4.1384	0	62	1	0	0.0606313	2
HNRNPK	4.13613	3.03012	65	1	0	0.0444693	0
ZNF274	4.13387	0	59	1	1	0.0286625	10
TAF9	4.1299	0	58	1	0	0.0150603	1
IRF7	4.12472	0	71	1	0	0.169874	1
RBM28	4.12454	0	58	1	1	0.0187419	0
TCF25	4.12349	0	60	1	0	0.0400254	0
BRPF1	4.11777	1.53165	61	1	0	0.0266829	0
SLBP	4.11633	0	58	1	0	0.0178337	1
BASP1	4.10863	0	65	1	0	0.1022	2
ADRBK2	4.10262	0	64	1	0	0.0915991	17
TAL1	4.10178	0	77	1	0	0.245529	0
BRD2	4.09661	0	58	1	0	0.0218666	1
RFX5	4.09362	0	61	1	0	0.0579582	0
DDIT3	4.09125	0	58	1	0	0.0229605	0
ZBTB24	4.08786	0	56	1	0	0	0
RBM4	4.08178	0	57	1	0	0.0130681	0
IRX3	4.07624	0	62	1	0	0.0733367	1
SMAD7	4.06321	0	60	1	0	0.0523482	6
CBX3	4.06088	0	57	1	1	0.0199269	11
SMURF2	4.05642	0.982967	75	1	0	0.214241	0
ZFP36L1	4.0557	0	57	1	0	0.0183995	16
CHAF1A	4.03965	0	58	1	1	0.0360941	0
TCF7	4.03818	0	58	1	0	0.0338082	0
AEBP2	4.02999	0	55	1	0	0	1
RC3H2	4.02999	0	55	1	0	0	0
CCNB2	4.02704	0	57	1	0	0.0242583	0
CCAR1	4.02337	0	57	1	0	0.0250079	10
FOXP1	4.02195	0	56	1	0	0.0134717	21
TRIM28	4.02181	0	56	1	1	0.0160861	0
TFEB	4.02142	0	72	1	0	0.202818	16
EXOSC5	4.02008	0	60	1	1	0.0637499	9
SF1	4.01338	0	56	1	0	0.0152226	9
RAB2B	4.01167	0	57	1	0	0.0273989	0
PRDM4	4.00786	0	57	1	0	0.0281778	5
BCL2L1	4.00355	0	59	1	0	0.052713	0
POU2F2	4.00316	0	58	1	1	0.0435536	1
SMAD1	4.00192	0	61	1	0	0.0767022	3
ICAM1	3.99544	0	56	1	1	0.0214749	37
ZEB1	3.99227	0	63	1	0	0.102329	1
ARID1A	3.98951	0.742321	59	1	0	0.0428186	0
FOXM1	3.98814	0	56	1	0	0.0203813	0
SNRPD3	3.98497	0	57	1	0	0.0328568	0
ZNF430	3.98478	0	54	1	1	0	14
SNRNP200	3.98397	0.68403	60	1	0	0.0567806	12
BMPR2	3.98379	0	56	1	0	0.0212709	3
PHF15	3.98295	0	56	1	0	0.0214432	0
MAF1	3.98052	0	55	1	1	0.0126973	0
CASP3	3.97645	0	82	1	0	0.330282	4
MED29	3.97432	0	55	1	1	0.0139637	0
TCF7L2	3.97387	0	57	1	0	0.0351253	0
CCNL2	3.97213	0	54	1	0	0	0
RAB33A	3.97213	0	54	1	0	0	15
TBL1XR1	3.97213	0	54	1	0	0	0
ZFR	3.97213	0	54	1	0	0	0
NFAM1	3.97125	0	95	1	0	0.485101	33
MAZ	3.96883	0	55	1	0	0.0125001	0
ZBED5	3.96692	0	56	1	0	0.0247187	17
PPP1R10	3.96431	0	58	1	0	0.0489073	0
ZNRD1	3.96277	0	56	1	0	0.0255689	15
GAS7	3.95764	0	57	1	0	0.0384425	32
TRPS1	3.95759	0	55	1	1	0.0173841	12
COPS2	3.95287	1.08672	58	1	0	0.0325584	4
CUX1	3.94891	0	55	1	1	0.0191585	0
ENY2	3.94779	0	55	1	1	0.0193873	6
MAFF	3.94744	0	55	1	0	0.0168724	14
STK39	3.94709	0	55	1	0	0.0169447	1
PRKAR1A	3.94277	0	88	1	0	0.408131	1
TRIM27	3.94212	0	55	1	0	0.0179601	0
PLAGL2	3.94014	0	55	1	0	0.0183652	0
TBPL1	3.93275	0	57	1	0	0.0435296	0
RAB2A	3.93129	0	60	1	1	0.0818979	0
ZFP36L2	3.92784	0	55	1	0	0.0208791	19
UBA2	3.92192	0	54	1	1	0.0128487	11
NR1H3	3.92042	0	57	1	0	0.0460502	0
PRKACB	3.91985	0	56	1	0	0.0343409	28
GTF2E1	3.91541	0	55	1	0	0.0234193	0
TCEAL3	3.91427	0	53	1	0	0	0
ZNF280D	3.91427	0	53	1	0	0	24
FGFR1OP	3.91349	0	55	1	0	0.0238116	0
ADRB2	3.91226	0	58	1	0	0.0595473	1
HNRNPU	3.90528	0	55	1	0	0.0254897	20
ZNF827	3.89744	0.199971	53	1	0	0	0
MED30	3.89577	0	55	1	1	0.0300198	0
DOK1	3.8925	0	54	1	0	0.0162767	1
E2F4	3.89123	0	54	1	0	0.0165351	0
BAX	3.88545	0	54	1	1	0.0203023	0
ZMYM2	3.8815	0	54	1	0	0.0185252	7
TFB2M	3.88144	0	61	1	0	0.101327	0
COBRA1	3.87706	0	55	1	0	0.0312589	0
RPS6KA5	3.87559	0	54	1	0	0.019732	1
ZNF664	3.87449	0	54	1	0	0.0199572	0
NFX1	3.87219	0	54	1	0	0.0204284	10
DUSP6	3.87017	0	54	1	0	0.0208403	27
SYNCRIP	3.86989	0	76	1	0	0.281101	0
ATRX	3.86905	0	52	1	1	0	26
ZNF275	3.86905	0	52	1	1	0	4
PPP2CA	3.86338	0	57	1	0	0.0577108	0
PDLIM1	3.86182	0	55	1	0	0.0343729	1
EXOSC10	3.86111	0	59	1	0	0.0818296	0
POLR3E	3.85903	0	53	1	0	0.0112917	8
POLR1D	3.85677	0	54	1	0	0.0235797	19
EIF2AK3	3.8564	0	52	1	0	0	0
ZBTB11	3.84394	0	53	1	0	0.0143758	32
RNF141	3.84344	0	60	1	0	0.0972702	0
NFIL3	3.84016	0	53	1	0	0.0151484	7
RAB24	3.83901	0	53	1	0	0.0153833	0
ZC3HAV1	3.83786	0	54	1	1	0.0300311	8
AIP	3.83608	0	57	1	0	0.0632907	0
MCM6	3.83218	0	53	1	0	0.0167798	0
HMGB2	3.82212	0	53	1	0	0.018835	4
GTF2F1	3.82147	0	53	1	1	0.0215537	0
PIM1	3.8211	0	53	1	0	0.0190433	0
KLF5	3.81941	0	54	1	0	0.0312151	4
DUSP10	3.81886	0	53	1	0	0.0195015	0
DHX9	3.81772	0	53	1	0	0.0197344	4
ZNF655	3.80993	0	54	1	1	0.0357384	1
RAB7L1	3.80666	0	53	1	0	0.0219966	16
RUNX1	3.80529	15.3526	80	1	0	0.0775936	1
RBPJ	3.80047	0	52	1	0	0.011432	2
TET3	3.79854	0	51	1	0	0	0
ZBTB34	3.79854	0	51	1	0	0	0
ZNF654	3.79854	0	51	1	0	0	17
IFNAR2	3.79638	0	55	1	0	0.0477498	19
VRK1	3.795	0	52	1	0	0.0125497	0
BCLAF1	3.78506	0	52	1	0	0.0145821	13
VRK2	3.76054	0	53	1	0	0.0314224	2
ATR	3.76045	0	52	1	0	0.0196135	28
RNF103	3.7603	0	57	1	0	0.0787796	3
ZMYM3	3.75332	0	50	1	1	0	1
ETV6	3.75038	1.67366	54	1	0	0.0165443	0
PTK2	3.7426	0	57	1	1	0.0849842	0
VEGFA	3.74226	0	53	1	0	0.0351587	0
CTNNBIP1	3.74182	0	52	1	0	0.0234217	0
ARRB1	3.74067	0	50	1	0	0	0
COMMD7	3.74067	0	50	1	0	0	0
HNRNPC	3.74067	0	50	1	0	0	0
RBM22	3.74067	0	50	1	0	0	0
DRAP1	3.72486	0	67	1	0	0.204298	0
SNRNP70	3.71355	0	52	1	1	0.0317842	1
JUP	3.70891	0	52	1	0	0.0301468	0
VPS25	3.70657	0	52	1	0	0.0306256	1
FGR	3.70461	0	108	1	0	0.693359	30
PIK3C3	3.70173	0	54	1	0	0.0552707	0
NHP2L1	3.69755	0	51	1	0	0.0206427	2
NR4A2	3.69613	0	52	1	0	0.0327588	2
TFE3	3.69546	0	49	1	1	0	5
KAT5	3.68776	0	51	1	0	0.0226439	0
DDX27	3.6868	0	51	1	0	0.0228414	7
YEATS4	3.68534	0	51	1	0	0.0231383	1
CHMP1B	3.68281	0	49	1	0	0	1
CDKN1A	3.68002	0	51	1	0	0.0242267	19
ID2	3.67559	0	58	1	0	0.107923	0
DDX41	3.67262	2.47496	54	1	0	0.0186587	0
RAB8B	3.67245	0	50	1	0	0.0139452	0
IRF2	3.67154	0	53	1	0	0.0496137	15
SF3B1	3.66601	0.394695	51	1	0	0.0203032	7
SYF2	3.65571	0	53	1	0	0.0528493	0
ZNF746	3.64708	0	76	1	1	0.32923	0
CSDA	3.64097	0	53	1	0	0.0558638	0
CCNC	3.64033	0	83	1	0	0.410815	0
HOXA10	3.6376	0	48	1	1	0	1
MDFIC	3.6376	0	48	1	1	0	14
ZC3H4	3.6376	0	48	1	1	0	0
KAT2A	3.63209	0	88	1	0	0.471635	11
ZNF398	3.63071	0	49	1	1	0.0132364	13
HMGB1	3.6259	0	49	1	0	0.0116331	17
POLR1E	3.62495	0	48	1	0	0	28
RAB5A	3.62495	0	48	1	0	0	6
SCML1	3.62495	0	48	1	0	0	0
USP22	3.62495	0	48	1	0	0	1
ZBTB41	3.62495	0	48	1	0	0	2
ZNF609	3.62495	0	48	1	0	0	1
RNF114	3.61205	0	50	1	0	0.0262906	0
HCLS1	3.61131	0.928118	90	1	0	0.483576	5
SS18	3.61129	0	50	1	0	0.0264461	0
RAB21	3.60629	0	49	1	0	0.0156423	1
RAB7A	3.60167	0	49	1	0	0.0165853	15
ZNF581	3.60144	0	64	1	1	0.196628	1
DACH1	3.59694	0	56	1	0	0.100344	0
ASH2L	3.58954	0	49	1	1	0.0216511	2
SIRT5	3.58911	0	50	1	0	0.0309794	10
PRPF19	3.58715	0	49	1	0	0.0195552	0
JARID2	3.58423	0	53	1	0	0.0674613	1
SIN3B	3.57974	0	47	1	1	0	0
ZBTB10	3.57974	0	47	1	1	0	0
LSM3	3.57809	0	49	1	0	0.0214053	0
YWHAH	3.57676	0	49	1	0	0.0216788	0
TAF1D	3.57628	0	72	1	0	0.293805	18
GTF2E2	3.57468	0	48	1	1	0.0128607	2
SMAD5	3.57441	0	50	1	0	0.0339849	1
CCDC59	3.57185	0	51	1	0	0.0463363	0
HEXIM1	3.56709	0	47	1	0	0	0
TCEAL1	3.56709	0	47	1	0	0	2
ZC3H12C	3.56709	0	47	1	0	0	0
PASK	3.56061	0	49	1	0	0.0249792	1
TSEN2	3.55898	0	48	1	0	0.0134837	10
LSM1	3.55468	0	50	1	1	0.0406027	1
SPI1	3.55165	0	54	1	0	0.0859471	11
SKIV2L2	3.54833	0	48	1	0	0.0156612	14
CDK9	3.53911	0	49	1	0	0.0293741	0
ZNF639	3.53883	0	48	1	0	0.0176026	7
RAB1A	3.53561	0	50	1	0	0.0419147	1
ZNF12	3.53016	0	52	1	1	0.0692705	29
SMARCA2	3.52849	1.21112	50	1	0	0.0225425	6
CCNG2	3.52749	0.821023	49	1	0	0.0176293	4
CEBPZ	3.52352	0	52	1	0	0.0680412	0
REL	3.51834	0	48	1	0	0.0217894	1
TACC3	3.51762	0	60	1	0	0.163867	5
SFPQ	3.51513	0	48	1	0	0.0224476	0
LITAF	3.51147	0	50	1	0	0.0468498	0
PATL1	3.50922	0	46	1	0	0	1
ZFP91	3.50922	0	46	1	0	0	0
GTF3A	3.50543	0	49	1	0	0.0362571	7
KDM5A	3.50541	0	47	1	0	0.0126078	34
MSRB2	3.50456	0	48	1	0	0.0246077	1
LSM10	3.50436	0	48	1	0	0.0246473	1
ZC3H15	3.5019	0	47	1	0	0.0133234	0
ELP3	3.50145	0	48	1	1	0.0278279	0
HNRNPUL1	3.49903	1.66354	58	1	1	0.117991	0
ERG	3.4946	0	69	1	0	0.275019	8
FABP4	3.48709	0	109	1	1	0.752233	0
MACC1	3.48622	0	60	1	1	0.172872	0
ZBED3	3.48557	0	47	1	0	0.0166617	0
HLX	3.48484	0	50	1	0	0.0522929	2
CDKN1B	3.47593	0	47	1	0	0.0186328	7
MLLT3	3.47462	0	48	1	0	0.0307277	0
PER2	3.4734	0	51	1	0	0.0664607	0
CDC5L	3.47245	0	48	1	0	0.0311712	2
TRIM45	3.4695	0.924453	50	1	0	0.0395313	3
LYN	3.46758	0	70	1	1	0.294955	12
BCAS2	3.46684	0	47	1	0	0.0204915	1
KLF6	3.46378	0	47	1	0	0.0211156	15
ZC3HC1	3.45888	1.43652	47	1	1	0	5
MED8	3.45631	0	48	1	0	0.0344701	5
RRAS	3.45623	0	47	1	1	0.0252442	7
TCF12	3.45185	0	50	1	0	0.0590371	4
CHD1	3.45136	0	45	1	0	0	2
OLIG1	3.45136	0	45	1	0	0	0
RAB14	3.45136	0	45	1	0	0	0
RBCK1	3.45136	0	45	1	0	0	0
RFWD2	3.45136	0	45	1	0	0	0
KEAP1	3.45018	0	46	1	1	0.0146524	0
TPR	3.44919	0	48	1	0	0.0359256	40
ATM	3.44897	0	47	1	0	0.0241443	0
ZFPM1	3.44591	0	47	1	0	0.0247687	0
DHX8	3.44553	0	47	1	0	0.0248476	3
MALT1	3.44473	0	46	1	0	0.0131808	13
NFE2L1	3.44418	0	48	1	0	0.0369483	29
HNRNPR	3.44167	0	46	1	0	0.013808	0
EZH2	3.44012	7.13312	56	1	1	0.0123164	0
KDM3B	3.43401	1.5817	47	1	0	0	2
RFC1	3.42411	0.962574	49	1	0	0.0363257	8
SMAD4	3.41638	0	47	1	0	0.0308044	28
ZKSCAN1	3.41609	0	46	1	1	0.0216209	23
DDX28	3.40904	0	46	1	0	0.0204769	0
USP16	3.4088	0	48	1	0	0.0441801	0
JUND	3.40797	0	45	1	1	0.0114552	0
CREM	3.40758	0	46	1	0	0.0207746	23
TAF5	3.40691	0	46	1	0	0.0209114	2
CCNE2	3.40619	0	45	1	1	0.0118187	0
CASP8	3.40526	0	50	1	0	0.0685601	3
AFF1	3.39631	0	46	1	0	0.0230793	0
DDX55	3.38972	0	45	1	0	0.0125987	13
KLF10	3.38724	0	46	1	1	0.0275183	1
STRAP	3.38175	0	45	1	0	0.0142292	0
NR2C2	3.37279	0	48	1	0	0.0515411	21
CBX6	3.37206	0	45	1	0	0.0162093	0
LZTFL1	3.37148	0	45	1	0	0.0163278	11
MLL3	3.37098	1.19382	52	1	0	0.0786915	0
TCERG1	3.36603	0	45	1	0	0.0174415	21
FYN	3.3628	0	47	1	0	0.041756	0
MED16	3.35524	0	45	1	1	0.0222321	0
ECSIT	3.35486	0	45	1	1	0.0223106	1
NLRP3	3.35311	0	73	1	0	0.351247	2
PHB	3.35303	0	45	1	0	0.020099	1
RCBTB1	3.35192	0	46	1	0	0.0321519	3
CITED2	3.34779	0	56	1	0	0.151272	0
E2F2	3.34634	0	46	1	0	0.0332926	0
TRIM33	3.34103	0	44	1	0	0.0107254	0
NCOA3	3.33723	1.21112	46	1	0	0.0143275	0
MED12	3.33631	2.20551	46	1	1	0	13
PRDM8	3.33563	0	43	1	0	0	0
RBBP7	3.33563	0	43	1	0	0	10
ZDHHC13	3.33563	0	43	1	0	0	8
ZNF26	3.33563	0	43	1	0	0	12
NPAT	3.33324	0	45	1	0	0.0241443	17
TP53	3.33313	14.342	65	1	0	0.0140759	3
PHF21A	3.32428	0	46	1	0	0.0378025	0
PER1	3.3196	0	46	1	0	0.0387595	0
PHF2	3.31849	0	44	1	0	0.0153329	0
JMJD1C	3.31755	0.995679	48	1	0	0.0457107	0
MXD4	3.31435	0	44	1	0	0.0161795	1
TERF1	3.31224	0	44	1	1	0.0191947	6
PPP1R8	3.30447	0	44	1	0	0.0181985	2
PRDM16	3.30055	1.76195	49	1	0	0.047835	4
BUD31	3.29952	0	47	1	1	0.0572775	0
CCNA1	3.29791	0	55	1	0	0.149638	1
ZCCHC24	3.29704	0	44	1	0	0.019718	0
KDM3A	3.29639	0	44	1	0	0.0198506	5
MCM7	3.29572	0	44	1	1	0.0225716	3
MLLT6	3.29487	0	48	1	0	0.0674679	0
MYC	3.29475	0.974694	45	1	1	0.0178344	5
PIM3	3.29042	0	42	1	1	0	20
ZDHHC7	3.28779	0	44	1	0	0.0216081	16
RAB22A	3.27677	0	54	1	0	0.142134	4
LEO1	3.27676	0.801343	45	1	0	0.0219083	24
ATXN7	3.27491	0	44	1	0	0.0242408	5
QKI	3.27077	0	45	1	0	0.036914	19
BACH2	3.26858	0	43	1	0	0.0137057	1
IKZF2	3.2677	0	44	1	0	0.0257143	0
ZNF512	3.26726	0	49	1	0	0.08494	28
RCHY1	3.26384	0	46	1	0	0.0501564	4
HTATIP2	3.25761	0	67	1	0	0.299806	1
ZCCHC17	3.25433	0	43	1	0	0.0166181	0
ZCCHC6	3.25151	0	45	1	0	0.0408503	0
CHD4	3.24441	0.161781	43	1	0	0.0158649	1
MED21	3.24157	1.89963	56	1	0	0.140314	3
TRIB3	3.24133	0	43	1	0	0.0192767	0
FOXN3	3.23934	0	43	1	0	0.0196818	0
PTPN6	3.2369	0	82	1	0	0.481449	2
CWC22	3.2199	0	41	1	0	0	0
JMJD6	3.2199	0	41	1	0	0	0
RAP2C	3.2199	0	41	1	0	0	13
RBM25	3.2199	0	41	1	0	0	15
SAP18	3.21754	0	45	1	0	0.0477943	27
EID2	3.21726	0	43	1	1	0.0267821	0
ZNF200	3.21426	0	43	1	0	0.0248093	0
PRKCI	3.20926	0	43	1	0	0.0258301	5
RAB40C	3.20885	0	42	1	0	0.0140886	2
CRK	3.20782	0	42	1	0	0.0142981	1
PARP1	3.20739	0	42	1	0	0.0143861	3
MTF2	3.20632	0	44	1	0	0.0382605	6
LCOR	3.20595	0	44	1	0	0.0383355	1
WBP11	3.20585	0	43	1	0	0.0265281	1
TAF11	3.20107	0	44	1	0	0.0393342	8
ZNF281	3.19655	0	46	1	0	0.063911	0
TAF2	3.1962	0	43	1	1	0.0310859	0
RCAN1	3.19063	0	44	1	0	0.0414665	0
MCM3	3.18598	0	44	1	0	0.0424177	0
HHEX	3.1845	0	48	1	0	0.0900293	27
TNFSF4	3.16943	0	45	1	0	0.0576274	3
C10orf137	3.16848	0	41	1	0	0.010511	8
HSF2	3.16412	0	42	1	0	0.0232321	9
RIPK1	3.16205	0	40	1	0	0	4
RNF113A	3.16205	0	40	1	0	0	14
SAP30	3.15781	0	41	1	0	0.0126924	0
RBBP8	3.15367	0	41	1	0	0.0135392	0
SRRM1	3.15283	0	41	1	0	0.0137101	0
SMARCC1	3.15171	0	42	1	0	0.025767	33
ZNF346	3.1512	0	41	1	0	0.0140438	7
BATF	3.13924	0	45	1	0	0.0637991	0
MXI1	3.13827	0	77	1	0	0.442472	0
NR1H2	3.13542	0	41	1	1	0.0198556	2
SMG1	3.13424	0.856985	43	1	0	0.0264269	25
FOXK2	3.12668	0	42	1	0	0.0308847	0
FES	3.12624	0	76	1	0	0.433105	1
ARID2	3.12047	1.86967	42	1	0	0	15
EEF1A1	3.11744	0	42	1	0	0.0327727	6
RBM8A	3.1173	0	42	1	0	0.032802	0
HIVEP1	3.11663	0.29243	41	1	0	0.01608	1
SMAD3	3.11524	0	41	1	0	0.0213941	5
BCL2	3.11401	0	50	1	0	0.128092	4
PRPF38A	3.11321	0	41	1	0	0.0218092	10
SP100	3.10927	0	45	1	0	0.0699234	0
TRRAP	3.10805	0	43	1	1	0.0491033	0
FOXN2	3.10743	0	42	1	0	0.0348181	0
WHSC2	3.10738	0	40	1	0	0.0111746	0
FOSB	3.10657	0	44	1	1	0.0612361	0
MED13	3.10418	0	39	1	0	0	1
MEF2A	3.10418	0	39	1	0	0	11
UPF3B	3.10418	0	39	1	0	0	11
ZNF22	3.10418	0	39	1	0	0	14
ZXDC	3.10418	0	39	1	0	0	9
CSTF1	3.10313	0	40	1	0	0.0120428	3
POLR2K	3.0913	0	42	1	1	0.0407022	0
DDX49	3.09094	0	40	1	1	0.0171199	6
PURB	3.08388	0	40	1	1	0.0185636	0
SAFB2	3.08293	0	44	1	1	0.0660679	0
SMNDC1	3.08102	0	40	1	0	0.0165616	0
EXOSC4	3.07985	0	40	1	1	0.0193859	0
ATF2	3.07695	0	41	1	0	0.0292213	0
ZFAND5	3.07352	0	40	1	0	0.0180953	0
VPS36	3.0715	0	40	1	0	0.0185083	3
SMARCE1	3.06867	0	40	1	0	0.0190862	20
ZNF439	3.05897	0	38	1	1	0	37
ZNF318	3.05831	0	48	1	0	0.115822	1
PA2G4	3.05456	1.66354	44	1	0	0.0406728	29
DVL3	3.05362	0	40	1	0	0.0221635	0
CRNKL1	3.04632	0	38	1	0	0	0
RNASEL	3.04632	0	38	1	0	0	0
ILF3	3.04583	0	39	1	1	0.0145125	19
ZCCHC10	3.04258	0	39	1	0	0.0125905	0
POLR2I	3.03716	0	52	1	1	0.17004	4
RBM15	3.03572	0	40	1	0	0.0258218	18
TASP1	3.03566	0	39	1	0	0.0140053	2
HOXB2	3.03465	0	58	1	0	0.238933	1
RNF40	3.03375	0	41	1	0	0.0380502	0
MAP3K8	3.02955	0	39	1	0	0.0152538	6
KHSRP	3.02668	0	40	1	1	0.0302542	0
PPARA	3.02097	0	39	1	0	0.0170088	0
CNOT7	3.02072	0	41	1	1	0.0432991	0
SNRPF	3.01998	0	39	1	0	0.0172098	0
ZBED4	3.01908	0.197911	40	1	1	0.0284048	1
PPP2R5B	3.01819	0	39	1	0	0.0175753	0
DDX6	3.01341	0	42	1	0	0.0540363	0
DDX23	3.01341	0.756962	41	1	0	0.0291908	0
ZNF518B	3.00679	0.4698	38	1	0	0	0
CDC14A	3.00153	0	39	1	0	0.0209812	6
ZNF652	3.0015	0	45	1	0	0.0919534	0
MLL2	3.00128	0.21467	39	1	0	0.0173417	2
NFIX	3.00111	0	37	1	1	0	2
ZNF765	3.00111	0	37	1	1	0	19
ASH1L	2.99925	0	40	1	0	0.0332765	12
EAF1	2.99596	0	39	1	0	0.0221197	0
EPC2	2.98846	0	37	1	0	0	19
EXOSC3	2.98846	0	37	1	0	0	0
POLA1	2.98846	0	37	1	0	0	0
ZNF629	2.98846	0	37	1	0	0	3
RFXAP	2.98735	0	38	1	0	0.0120527	22
POLI	2.98359	0	38	1	0	0.0128224	19
PRKCZ	2.98297	0	47	1	0	0.119396	0
RIPK2	2.98221	0	39	1	1	0.0275153	2
EP300	2.98214	0	39	1	0	0.0249456	0
ZNF330	2.98189	0	41	1	0	0.0486501	22
ZGPAT	2.98107	0	59	1	0	0.261712	1
CREB1	2.98085	0	41	1	0	0.048863	0
ZNF337	2.97997	0	40	1	0	0.0372176	17
ZNF184	2.97489	0	39	1	0	0.0264273	31
PPP2R1B	2.97459	0	41	1	0	0.0501422	0
NR1D2	2.97171	0	38	1	0	0.01525	0
PPP1R15B	2.97036	0	38	1	0	0.0155273	0
HELLS	2.96522	0	38	1	0	0.0165769	0
CTDSP2	2.95565	0	44	1	0	0.0894977	17
MCM2	2.95323	0	38	1	0	0.0190272	1
NKRF	2.95273	1.11238	38	1	0	0	6
HNRNPL	2.94324	0	36	1	1	0	0
ZNF45	2.94324	0	36	1	1	0	22
CEBPB	2.93749	0	37	1	0	0.0104186	11
HNRNPA0	2.93216	0	39	1	0	0.0351605	2
E2F1	2.93043	0	37	1	0	0.011862	0
NFAT5	2.92786	0	46	1	0	0.118831	0
E2F8	2.92781	1.44009	41	1	0	0.0349396	0
NRAS	2.92203	16	63	1	0	0.0459376	32
SIK1	2.92025	0	37	1	0	0.0139436	0
TFCP2	2.91867	0	38	1	0	0.0260913	0
SETDB1	2.91763	0	38	1	0	0.0263036	0
POLR3B	2.91375	0.966576	40	1	0	0.0341295	3
UBTF	2.90606	0	38	1	0	0.0286692	0
ING2	2.90431	0	37	1	0	0.0172001	1
ZRANB2	2.90391	0	40	1	0	0.0527636	31
ZNF25	2.89996	0	38	1	0	0.0299166	2
AKIRIN2	2.89761	0	37	1	0	0.0185703	0
HNRNPD	2.89128	0	39	1	0	0.043516	18
ZSWIM7	2.88937	0	37	1	0	0.0202551	9
HTATSF1	2.88538	0	35	1	1	0	32
TRIM59	2.88506	0	39	1	0	0.0447873	21
TMF1	2.88189	0	37	1	0	0.0217825	2
ZZZ3	2.87819	0	37	1	0	0.0225403	2
ZCCHC8	2.87273	0	35	1	0	0	0
ZBTB17	2.86759	0	37	1	0	0.0247059	0
SNRNP25	2.86573	0	36	1	0	0.0132578	0
PRICKLE1	2.86026	0	39	1	0	0.0498583	3
ZFYVE16	2.85808	0	38	1	0	0.0384767	33
ZFYVE26	2.85805	0	37	1	0	0.0266567	0
SLC2A4RG	2.8542	0	38	1	0	0.0392688	16
C1D	2.85306	0	41	1	0	0.0749844	0
PDCD11	2.85286	0	36	1	0	0.0158889	0
PTPN11	2.84944	5.01502	43	1	0	0.013136	0
TRIM38	2.84511	0	39	1	0	0.0529546	1
TRIM22	2.84505	0	75	1	0	0.478752	0
MAML1	2.8408	0	36	1	0	0.0183532	0
RNF19A	2.83985	0	40	1	1	0.0684432	0
LMO4	2.83773	0	37	1	0	0.0308091	0
FUBP1	2.83752	0	37	1	0	0.030853	0
U2AF1	2.83551	15.6536	59	1	0	0.0222678	0
PTBP2	2.83531	0	36	1	0	0.0194764	4
SLU7	2.8343	0	37	1	0	0.0315101	1
PURA	2.83217	0	37	1	0	0.0319454	1
ZNF317	2.82751	0	34	1	1	0	0
ZNF627	2.82751	0	34	1	1	0	32
NFYB	2.82384	0	40	1	0	0.0691308	37
TFAM	2.82166	1.57512	38	1	0	0.0188328	0
ACVR1B	2.81916	0	37	1	0	0.0346049	17
CHD9	2.81486	0	34	1	0	0	11
MSL3	2.81486	0	34	1	0	0	0
THOC2	2.81486	0	34	1	0	0	29
TLE1	2.81486	0	34	1	0	0	1
ZDHHC18	2.81486	0	34	1	0	0	1
ZDHHC23	2.81486	0	34	1	0	0	6
ZNF697	2.81486	0	34	1	0	0	23
CDC73	2.81443	0	60	1	0	0.307601	0
MED14	2.81248	0.866461	35	1	1	0	9
ZBTB43	2.80964	0	36	1	0	0.0247237	0
SET	2.80628	0	40	1	0	0.0727189	23
MORC2	2.80192	0	37	1	0	0.0381292	22
ARNTL	2.79916	0	40	1	0	0.0741738	0
ZNF331	2.7976	0	38	1	1	0.0534252	12
INSR	2.79642	0	66	1	1	0.38483	0
WDR5	2.79209	0	36	1	0	0.0283094	0
GTF3C1	2.79122	0	36	1	0	0.0284887	0
SF3A3	2.78943	0	40	1	0	0.0761648	20
AKT1	2.78619	0	41	1	0	0.0886532	0
CCNA2	2.78556	0	35	1	0	0.017818	0
GEMIN5	2.78297	0	41	1	0	0.0893113	1
ZNF189	2.77604	0	35	1	0	0.0197645	11
HOXA7	2.77557	0	43	1	1	0.117064	1
RXRA	2.77508	0	35	1	0	0.0199595	2
ZNF101	2.76965	0	33	1	1	0	0
ZNF529	2.76965	0	33	1	1	0	25
TRIM21	2.76855	0	46	1	0	0.151395	1
SERTAD1	2.76642	0	35	1	1	0.0243159	35
CASZ1	2.75981	0.809668	36	1	0	0.0209854	2
BTG2	2.75947	0	34	1	0	0.0113234	0
POLR2C	2.75744	0	36	1	0	0.0353932	0
ADNP2	2.75701	0	33	1	0	0	0
BDP1	2.75701	0	33	1	0	0	13
DDX3Y	2.75701	0	33	1	0	0	0
DDX46	2.75701	0	33	1	0	0	1
ZDHHC17	2.75701	0	33	1	0	0	13
ZNF593	2.75701	0	33	1	0	0	0
ZNF673	2.75701	0	33	1	0	0	25
ZRANB1	2.75701	0	33	1	0	0	14
HNRNPF	2.75176	0	51	1	0	0.213966	0
MEF2D	2.74898	0	34	1	0	0.0134674	0
SNX6	2.74824	0	67	1	0	0.403922	17
NFATC1	2.7422	0	36	1	0	0.0385083	2
CHUK	2.73943	0	49	1	0	0.19283	4
SRRM2	2.73852	0.709965	67	1	0	0.393699	1
DDX42	2.73495	0	34	1	0	0.0163345	1
TIAL1	2.73244	0	34	1	0	0.0168469	16
ZNF592	2.73161	0	34	1	0	0.0170175	1
ENPP2	2.73151	0	38	1	1	0.0669331	1
ZNF207	2.73066	0	36	1	0	0.0408661	0
MAP3K7	2.72342	0	34	1	0	0.0186917	10
NR4A3	2.72174	0	34	1	0	0.0190347	2
TAF12	2.71773	0	34	1	0	0.0198549	0
ELF1	2.7161	1.16115	47	1	0	0.153976	9
IL1B	2.71186	0	44	1	0	0.139328	0
CCNE1	2.71179	0	32	1	1	0	0
MLLT10	2.70892	0	35	1	0	0.0334832	13
CENPF	2.70878	0.129596	34	1	0	0.0194554	1
MYBBP1A	2.70589	0	35	1	0	0.034104	2
MLL	2.70181	0	34	1	0	0.0231084	25
WTAP	2.70138	0	33	1	0	0.0113706	2
ELF2	2.69914	0	32	1	0	0	1
L3MBTL3	2.69914	0	32	1	0	0	11
SRA1	2.69914	0	32	1	0	0	34
ZC3H6	2.69914	0	32	1	0	0	0
ZCCHC2	2.69914	0	32	1	0	0	0
ZFP62	2.69914	0	32	1	0	0	24
ZNF764	2.69721	0	33	1	0	0.0122232	1
GTF2A2	2.69387	0	35	1	0	0.0365605	23
TGIF2	2.69319	0	38	1	0	0.072181	21
USP4	2.69061	0	34	1	0	0.0253987	3
E4F1	2.68878	0	33	1	0	0.0139451	0
BCL3	2.6872	0	34	1	1	0.0286814	4
ASF1B	2.67954	0	33	1	1	0.0184203	0
ZBTB7A	2.67899	0	33	1	1	0.0185316	0
AFF3	2.67863	0	38	1	0	0.0751558	1
MGA	2.67743	0.258061	32	1	0	0	10
NFYA	2.67605	0	33	1	0	0.0165466	0
WBP4	2.67411	0	33	1	0	0.0169449	0
ZNF91	2.67153	0	36	1	1	0.0555392	10
ZNF638	2.66931	0.860121	38	1	0	0.0622701	26
MBNL1	2.66753	0	66	1	0	0.408592	1
RNF4	2.66551	0	35	1	0	0.0423566	0
ZNF238	2.6652	0	66	1	0	0.409067	0
VDR	2.65813	0	36	1	0	0.0556928	13
BCL6	2.65725	0	33	1	0	0.0203909	28
TRIP6	2.65393	0	31	1	1	0	0
ZNF789	2.65393	0	31	1	1	0	0
ZNF823	2.65393	0	31	1	1	0	0
CDC6	2.65213	0	36	1	0	0.0569181	0
ZNF136	2.65009	0	32	1	1	0.012611	15
ARID5A	2.64952	0	33	1	0	0.0219707	1
RNF6	2.6487	0	33	1	0	0.022138	0
GPX3	2.64858	0	55	1	0	0.282363	9
SUDS3	2.64696	1.99568	34	1	0	0	0
DZIP3	2.64647	0	33	1	0	0.0225945	0
SNRNP48	2.64447	0	34	1	0	0.0348299	0
BHLHE40	2.64252	0	33	1	0	0.0234007	0
IKBKB	2.64168	0	32	1	1	0.0143306	0
RAB1B	2.64128	0	31	1	0	0	0
ZNF124	2.64128	0	31	1	0	0	0
ZNF24	2.64128	0	31	1	0	0	0
PRPF18	2.64029	0	33	1	0	0.0238569	0
NFKBIA	2.63952	0	32	1	0	0.0121855	36
MCM4	2.63263	0	34	1	1	0.0398357	0
RAB33B	2.63239	0	33	1	0	0.0254721	1
RAB20	2.63045	0	33	1	0	0.0258688	27
ZNF227	2.62508	0	35	1	1	0.0532059	20
ELP2	2.6247	0	42	1	0	0.13349	1
NR2C1	2.62404	0	32	1	0	0.0153505	9
YWHAB	2.6224	0	71	1	0	0.476952	0
CCNT2	2.62227	0	35	1	0	0.0511953	6
POU2AF1	2.62195	0	88	1	0	0.67811	0
CNOT2	2.62115	0	37	1	0	0.0750785	20
CCDC101	2.62057	0	32	1	0	0.0160597	2
BAZ1B	2.61994	0	32	1	1	0.0187729	0
CRKL	2.61993	0	32	1	0	0.0161911	0
ADNP	2.6193	0.737549	34	1	0	0.0272892	19
ZBTB5	2.6149	0	32	1	0	0.0172183	19
GEMIN4	2.61386	0.476254	31	1	1	0	1
CTDSP1	2.61285	0	32	1	0	0.0176368	1
TYK2	2.61145	0	32	1	1	0.0205083	1
CDC40	2.6111	0	33	1	0	0.0298238	1
PHF1	2.60696	0	32	1	0	0.0188422	0
ATF6	2.60624	0	34	1	0	0.0426436	6
ZNF419	2.59606	0	30	1	1	0	39
ZNF830	2.59562	0	33	1	0	0.0329878	26
RRAGC	2.59528	0	32	1	0	0.0212276	31
MYBL1	2.59314	0	33	1	1	0.0360809	0
SF3B3	2.59307	0	36	1	0	0.0689913	14
KLF2	2.5912	0	45	1	1	0.178404	2
PRPF40A	2.58876	0	31	1	0	0.010736	29
SNAI2	2.58773	0	34	1	1	0.0490117	0
SERTAD2	2.58516	0	32	1	0	0.0232981	5
RBM39	2.58369	0	32	1	0	0.0235978	15
RFX7	2.58341	0	30	1	0	0	28
ZNF669	2.58341	0	30	1	0	0	5
ZFHX3	2.57896	0.497573	33	1	0	0.0278359	26
ZFAND3	2.57873	0	31	1	0	0.012786	0
DEDD	2.57679	0	31	1	0	0.0131815	0
NAB1	2.57506	0	45	1	0	0.179117	0
ZNF256	2.57434	0	33	1	1	0.0399238	27
TAF5L	2.57191	0	38	1	0	0.0969703	0
IRF5	2.56848	0	39	1	1	0.112083	1
CAND1	2.56804	0.661544	40	1	0	0.110041	2
PPWD1	2.56672	0	35	1	0	0.0625507	9
CTCF	2.56562	2.6968	36	1	0	0.0282248	12
PIK3CA	2.56277	0	33	1	0	0.0397015	0
ZBTB25	2.55617	0	31	1	0	0.0173971	0
WDHD1	2.55524	0	31	1	0	0.0175874	0
KLF16	2.55381	0	31	1	1	0.020464	0
ZCCHC11	2.55197	0	31	1	0	0.0182545	0
CITED4	2.55146	0	39	1	0	0.112978	0
ZNF267	2.54679	0	32	1	0	0.0311397	2
ZNF211	2.54249	0	31	1	1	0.022778	0
MAFG	2.53859	0	30	1	0	0.00916085	0
EIF2AK2	2.53809	0	30	1	0	0.00926373	1
ZNF273	2.53715	0	33	1	1	0.0475254	32
ACAD8	2.53571	0	31	1	0	0.0215776	0
EIF4A3	2.53423	0	31	1	0	0.0218815	0
ABT1	2.53185	0	31	1	0	0.0223678	0
ASXL1	2.52906	5.63827	40	1	0	0.0324238	0
KDM4C	2.52703	0	31	1	0	0.023352	4
LMO2	2.52685	0	38	1	0	0.106181	6
CREB3L4	2.52555	0	29	1	0	0	33
KIAA2018	2.52555	0	29	1	0	0	1
MAP3K4	2.52555	0	29	1	0	0	1
ZNF195	2.52555	0	29	1	0	0	30
ZNF75A	2.52555	0	29	1	0	0	7
ZRANB3	2.52432	0	30	1	0	0.0120778	4
AHR	2.52356	0	54	1	1	0.298676	0
CBX4	2.52191	0	50	1	0	0.249119	0
MTERFD3	2.51857	0	33	1	0	0.0487361	10
EXOSC9	2.51804	0	31	1	0	0.0251907	0
ASXL2	2.51675	1.48017	31	1	0	0	0
INPPL1	2.50894	0	32	1	0	0.0388769	0
PAPOLG	2.50811	0	30	1	0	0.0153914	3
RING1	2.50639	0	31	1	0	0.0275706	0
ZNF295	2.50485	0	30	1	0	0.0160577	0
ZNF148	2.4982	0	31	1	0	0.0292445	12
TRAFD1	2.49606	0	31	1	0	0.029683	1
SMARCB1	2.49516	0	31	1	0	0.0298673	0
SOLH	2.49338	0	30	1	0	0.0184032	2
THOC1	2.48962	0	39	1	0	0.125618	2
ZNF621	2.48766	0	43	1	0	0.173328	2
MTF1	2.48318	0	38	1	0	0.115107	10
ZMIZ2	2.48034	0	28	1	1	0	1
ZNF468	2.48034	0	28	1	1	0	1
ZNF766	2.48034	0	28	1	1	0	31
UPF1	2.48004	0.610834	30	1	1	0.0132098	0
NFKB2	2.47458	0	30	1	0	0.0222448	8
ING5	2.46769	0	28	1	0	0	2
IRAK2	2.46769	0	28	1	0	0	21
PIAS2	2.46769	0	28	1	0	0	0
KHDRBS3	2.46755	1.54516	32	1	1	0.0233502	0
HOPX	2.46702	0	57	1	0	0.343129	0
ZNF644	2.4667	0	30	1	0	0.0238559	3
ZNF384	2.46423	0	29	1	0	0.0125346	0
AKT2	2.46192	0	35	1	1	0.086558	10
ZNF133	2.4614	1.26122	33	1	0	0.0387334	2
HCFC2	2.45959	0	32	1	0	0.0489634	0
EOMES	2.45946	0	41	1	0	0.155438	0
DNMT3A	2.45581	16	79	1	0	0.330472	0
CIZ1	2.45503	0	65	1	0	0.4402	2
PTPRJ	2.45169	0	50	1	0	0.263472	28
HOXB9	2.45009	0	33	1	0	0.0627352	0
PBRM1	2.44755	0	59	1	0	0.370765	0
RRP8	2.44515	0	29	1	0	0.0164347	2
JUNB	2.44404	0	30	1	1	0.0310731	9
ZNF614	2.44196	0	31	1	1	0.0433278	12
RRN3	2.44119	0	39	1	0	0.135516	4
CAMTA1	2.44	1.01682	29	1	0	0	0
NFKBIZ	2.43201	0	33	1	0	0.0664294	7
ZNF498	2.43136	0	29	1	0	0.019253	0
YES1	2.4258	0	31	1	0	0.0440433	0
TFIP11	2.42449	0	30	1	0	0.0324843	0
SPEN	2.42367	0.879426	30	1	0	0.0175277	1
ZNF92	2.42247	0	27	1	1	0	5
ZMYND19	2.42188	0	29	1	0	0.0211904	16
CCRN4L	2.42116	0	30	1	0	0.0331649	6
ING4	2.41161	0	29	1	0	0.0232896	2
USF2	2.4116	0	29	1	1	0.0258782	2
HIC2	2.40982	0	27	1	0	0	0
IRF9	2.40982	0	27	1	0	0	0
MED6	2.40693	0	29	1	0	0.0242464	0
PRKCA	2.4041	0	30	1	0	0.0366518	2
WDFY2	2.4029	0	29	1	0	0.0250705	0
PAK6	2.40093	0	29	1	0	0.0254731	6
PPP2R5C	2.39782	0	30	1	0	0.0379344	1
IKZF5	2.39643	0	29	1	0	0.0263933	1
TRIM26	2.3934	0	28	1	0	0.0151855	27
ZMYND11	2.39238	0	29	1	0	0.0272203	0
CCNH	2.3885	0	29	1	0	0.0280141	0
PHTF1	2.38495	0	31	1	0	0.0523943	5
TRIM4	2.38264	0	29	1	1	0.031797	0
CBFA2T3	2.37294	0	46	1	0	0.232257	19
GEMIN6	2.37217	0	28	1	0	0.019524	0
SGK1	2.37156	0	30	1	0	0.0433034	34
CDK2	2.36942	0	31	1	0	0.0555688	0
ARAF	2.36461	0	26	1	1	0	1
KIAA1429	2.36461	0	26	1	1	0	9
MECP2	2.36461	0	26	1	1	0	8
ZNF117	2.36461	0	26	1	1	0	9
ZNF628	2.36461	0	26	1	1	0	0
IRF1	2.36443	0	29	1	0	0.0329342	0
CASC3	2.36367	0	34	1	0	0.0922244	0
MTA1	2.36349	0	28	1	0	0.0212999	14
HMOX1	2.35925	0	66	1	0	0.471605	2
LSM6	2.35764	0	28	1	0	0.0224953	0
KLF11	2.35627	0	45	1	0	0.22384	5
DDX19A	2.35497	0	28	1	0	0.0230415	0
BLM	2.35336	0	27	1	0	0.0115403	8
TRIM6	2.35196	0	26	1	0	0	0
POLR3C	2.35081	0	29	1	0	0.0357176	0
ZNF672	2.34967	0	28	1	0	0.0241244	0
SIRT3	2.34863	0	28	1	0	0.0243373	1
STK36	2.34813	1.04144	55	1	0	0.325867	1
SF3B2	2.34717	0	31	1	0	0.0601171	1
PHF13	2.34277	0	53	1	0	0.321218	0
MED17	2.33891	0	29	1	0	0.0381504	0
DHX16	2.33848	0	28	1	0	0.0264107	0
SATB1	2.33443	0	39	1	0	0.157338	0
TGFBR1	2.33182	0	39	1	0	0.157872	1
BRCA2	2.32975	0	41	1	0	0.181949	0
IRX5	2.32569	0	38	1	0	0.147298	1
SMARCA5	2.32524	0	27	1	0	0.0172893	0
POU2F1	2.32021	0	27	1	0	0.0183175	0
RFX3	2.31632	0.812479	30	1	0	0.0406224	0
CSNK2A2	2.31588	0	27	1	0	0.0192016	0
HIF1AN	2.31573	0	29	1	0	0.0428886	0
GTF2B	2.30718	0	27	1	0	0.0209799	0
SIN3A	2.30702	0	27	1	0	0.0210122	31
HDAC6	2.30675	0	25	1	1	0	0
SP1	2.30658	0	29	1	0	0.0447574	0
STAT4	2.30598	0	67	1	0	0.494322	0
CENPB	2.30347	2.30103	32	1	0	0.041304	1
ZNF140	2.30021	0	29	1	0	0.046061	25
TGFBRAP1	2.29707	0	28	1	0	0.0348761	3
THAP7	2.29631	0	27	1	0	0.0232024	0
ARID5B	2.2941	0	25	1	0	0	0
GMEB2	2.2941	0	25	1	0	0	0
ZDHHC9	2.2941	0	25	1	0	0	10
BAZ2A	2.29385	0	28	1	0	0.0355345	0
PDE8A	2.29098	0	31	1	0	0.0716016	3
ARHGAP22	2.29062	0	47	1	0	0.260913	0
TRIB1	2.29056	0	26	1	1	0.0151373	0
ZBTB26	2.28095	0	28	1	0	0.0381711	0
ZNF444	2.28023	0	28	1	1	0.0409039	0
ILF2	2.27798	0	30	1	0	0.0624303	3
ETV5	2.27756	0	31	1	0	0.0743455	1
MED27	2.27737	0	43	1	0	0.216312	0
BANP	2.27227	0	26	1	0	0.0162903	0
NOTCH1	2.26299	0.394695	27	1	0	0.0232252	0
MED4	2.2598	0	27	1	0	0.030666	14
PTTG1	2.25948	0	30	1	0	0.0662113	1
NIF3L1	2.25658	0	30	1	0	0.0668044	0
ZNF326	2.25646	0	26	1	0	0.0195218	4
RTF1	2.25536	0	26	1	0	0.0197462	2
ZNF862	2.24889	0	24	1	1	0	1
ZNF260	2.24826	1.383	26	1	1	0	25
ZCCHC9	2.24765	0	26	1	0	0.0213225	0
AURKB	2.24639	0.958607	27	1	0	0.0169206	0
CBX5	2.2401	1.95078	30	1	0	0.0366246	0
RALY	2.23738	0	27	1	0	0.0352475	0
MBNL3	2.23624	0	24	1	0	0	0
TLK2	2.23624	0	24	1	0	0	0
STK11	2.23622	0	64	1	1	0.475684	0
ZC3H14	2.23393	0	25	1	0	0.0122982	0
NAT14	2.23318	0	25	1	1	0.0150372	1
ACIN1	2.22989	0	28	1	0	0.0486082	0
TSFM	2.22674	0	26	1	0	0.0255966	6
CBX7	2.22476	1.82681	60	1	0	0.396715	1
TRIM25	2.22158	0	25	1	0	0.0148225	0
MORC3	2.22097	0.779892	29	1	0	0.048846	0
NFYC	2.20824	0	30	1	0	0.0766863	0
MAF	2.20582	0	25	1	0	0.0180442	0
NIPBL	2.20564	0	25	1	0	0.0180802	1
BRF2	2.20329	0	29	1	1	0.0684566	0
CDC25A	2.20185	0	25	1	0	0.0188563	0
ZZEF1	2.2005	0	26	1	0	0.0309593	1
E2F3	2.20039	0	25	1	0	0.0191537	3
TAF6	2.20017	0	25	1	1	0.0217836	3
E2F7	2.19533	0	25	1	0	0.0201872	0
FHL2	2.19267	0	65	1	0	0.493826	0
ARID1B	2.19115	0	27	1	0	0.0446972	28
RBAK	2.19102	0	23	1	1	0	10
SUV39H1	2.19102	0	23	1	1	0	0
CIR1	2.18796	0	25	1	0	0.0216944	1
GTF3C5	2.18736	0	57	1	0	0.400293	7
BMF	2.1839	0	24	1	0	0.0106977	0
ZDHHC12	2.18258	0	31	1	0	0.0937592	6
PPP1CC	2.18152	0	64	1	0	0.484278	0
TNF	2.18047	0	44	1	0	0.247948	5
ARNT	2.17837	0	23	1	0	0	0
BRD7	2.17837	0	23	1	0	0	7
RAB38	2.17837	0	23	1	0	0	3
TXNIP	2.17294	0	29	1	0	0.0720753	0
MDM4	2.17001	0	25	1	0	0.0253628	32
SMARCD2	2.16817	0	24	1	0	0.0139141	0
MYNN	2.16799	0	26	1	0	0.0376044	9
LZTR1	2.16631	0	24	1	0	0.0142926	0
ASCC3	2.16354	0	27	1	0	0.0503419	2
KLF12	2.15736	0	25	1	0	0.0279496	1
TRIM23	2.15599	0	25	1	0	0.02823	2
CPSF3	2.15582	0	57	1	0	0.406741	17
FOS	2.15508	0	24	1	0	0.0165885	12
CXXC1	2.15057	0	51	1	0	0.33685	0
PKN3	2.14907	0	24	1	0	0.0178175	0
CHRAC1	2.14889	0	24	1	1	0.0204392	0
TCEB3	2.14802	0	24	1	0	0.0180314	3
DVL2	2.1444	0	25	1	0	0.0305974	1
SCMH1	2.13962	0	53	1	0	0.362742	0
SNW1	2.13937	0	63	1	0	0.481067	1
AFF4	2.13865	0.315155	34	1	0	0.1328	0
ARID4A	2.13547	0	24	1	0	0.0205961	0
CDC7	2.13329	0	24	1	0	0.0210431	0
PHF16	2.13316	0	22	1	1	0	23
ZNF263	2.13269	0	24	1	0	0.0211645	9
ZNF689	2.13122	1.07366	25	1	0	0.0148296	2
ZNF266	2.13079	0	23	1	1	0.0123123	0
EGR3	2.12955	0	26	1	1	0.0480487	5
TAF4	2.1291	0	23	1	0	0.0100709	0
HNRPDL	2.12743	0	47	1	0	0.29427	6
DUSP1	2.12574	0.906578	25	1	0	0.0188214	5
CNOT6L	2.12389	1.33536	24	1	0	0	29
DCP2	2.12051	0	22	1	0	0	0
RLF	2.11811	0	24	1	0	0.0241462	0
SMARCD1	2.11194	0	25	1	0	0.0372328	0
DDX59	2.11163	0	24	1	0	0.0254698	6
BRWD1	2.10337	0	23	1	0	0.0153299	26
RERE	2.10116	0	23	1	0	0.0157815	0
ZFAND2B	2.10035	0	23	1	0	0.0159492	0
POLK	2.09673	0	24	1	0	0.0285161	0
MCM5	2.09629	0	94	1	0	0.85652	0
ZNF143	2.09437	0	23	1	0	0.0171711	3
EDC3	2.09399	0	25	1	0	0.0409012	0
NRF1	2.09283	1.15614	24	1	1	0.0120166	0
F2R	2.09216	0	23	1	0	0.0176231	0
HMG20A	2.08907	0	23	1	0	0.0182547	22
EIF2C1	2.08542	0	23	1	0	0.018999	0
EREG	2.08213	0	38	1	0	0.197082	0
JDP2	2.08207	0	82	1	0	0.717499	0
RAB27B	2.07876	0	26	1	0	0.055844	0
TSPYL2	2.0753	0	21	1	1	0	0
SNAPC1	2.07252	0	26	1	0	0.0571192	0
CCNK	2.07198	0	22	1	0	0.00992014	0
CEBPG	2.07172	0	47	1	1	0.308244	0
NF1	2.0662	0.747147	42	1	0	0.2348	0
CREBBP	2.06265	0	21	1	0	0	0
KDM2A	2.06265	0	21	1	0	0	2
ZNF248	2.06265	0	21	1	0	0	24
ZNF83	2.062	0	23	1	1	0.0263732	15
CDCA4	2.0491	0	33	1	0	0.144697	0
ZNF33B	2.04685	0	22	1	0	0.0150563	11
PRPF4B	2.04359	1.08407	27	1	0	0.0562159	1
ZDHHC3	2.03898	0	56	1	0	0.418795	1
IFT57	2.03696	0	25	1	0	0.052559	2
NEDD8	2.03585	0	23	1	0	0.0291321	0
MEX3B	2.02946	0.774691	23	1	0	0.0171162	30
PRMT7	2.02856	0	25	1	0	0.0542771	7
MYPOP	2.01743	0	20	1	1	0	0
ZNF410	2.01243	0	22	1	0	0.0220925	0
DIP2B	2.00478	0	20	1	0	0	3
EHMT1	2.00478	0	20	1	0	0	7
NFRKB	2.00478	0	20	1	0	0	10
ZBTB39	2.00478	0	20	1	0	0	0
HMG20B	2.00383	0	65	1	1	0.535015	0
NUDT21	2.00342	0	50	1	0	0.355099	0
CDC42	2.00328	1.00922	23	1	0	0.018433	0
NCOR1	2.0016	0	23	1	0	0.0361334	2
PPARG	1.99497	0	28	1	0	0.096626	17
PPP2R5D	1.99194	0	22	1	0	0.026279	0
AATF	1.98885	0	23	1	0	0.0387398	0
RBM4B	1.98643	0	22	1	0	0.0274068	2
GPS2	1.98091	0	23	1	0	0.0403614	5
DIDO1	1.97856	0	22	1	0	0.0290154	20
ZNF14	1.97658	0	21	1	1	0.0201787	13
ZNF548	1.96905	1.26281	21	1	1	0	31
RBM15B	1.96786	0	58	1	0	0.456989	0
RAB6B	1.96584	0	21	1	0	0.0197877	0
TRIM56	1.95957	0	19	1	1	0	0
ZC4H2	1.95957	0	19	1	1	0	2
HOXA6	1.95588	0	34	1	1	0.178165	0
HOXB4	1.95492	0	27	1	0	0.0929835	0
CPSF7	1.9542	0	21	1	0	0.0221662	0
CDK7	1.95365	0	21	1	0	0.0222792	1
ING1	1.94991	0	22	1	0	0.0348711	0
RC3H1	1.94692	0	19	1	0	0	1
TRIM32	1.94692	0	19	1	0	0	0
ZMYM1	1.94692	0	19	1	0	0	0
ZNF292	1.94692	0	19	1	0	0	13
DCP1A	1.94519	0	20	1	0	0.0121813	0
CLK2	1.93916	0	22	1	0	0.037068	3
TAF1C	1.93878	0	21	1	0	0.0253179	0
LZTS1	1.93395	1.18776	88	1	1	0.800898	1
FOXP4	1.93384	1.06854	27	1	0	0.0789167	0
ZFP36	1.93235	0	21	1	1	0.0292188	10
THRA	1.93105	0	20	1	0	0.0150717	0
HRAS	1.92455	0	36	1	0	0.205637	2
SCML2	1.92208	0.982967	20	1	0	0	6
ZNF57	1.91163	0	33	1	1	0.175382	0
SUPT5H	1.91073	0.774691	22	1	1	0.0321438	0
RSF1	1.90294	0	42	1	0	0.28102	16
RAB9A	1.90171	0	18	1	1	0	3
ZNF302	1.90171	0	18	1	1	0	33
CHD8	1.89959	0	22	1	0	0.045157	0
TP53BP1	1.89932	0	19	1	0	0.00973061	0
ZNF193	1.89571	0	20	1	0	0.0222947	3
ZNF784	1.89488	0	19	1	1	0.0132227	0
ZNF212	1.89343	0	21	1	1	0.037173	0
ZCCHC3	1.88906	0	18	1	0	0	7
ZRSR2	1.88906	0	18	1	0	0	0
RFXANK	1.88878	0	21	1	1	0.0381241	3
HOXB7	1.88714	0	26	1	0	0.095011	0
DBP	1.88677	0	19	1	1	0.0148805	0
PHF7	1.88621	0	25	1	0	0.0833729	0
RBM26	1.88175	0	21	1	0	0.036976	21
POLR3F	1.87835	0	20	1	0	0.0258425	0
PHF12	1.87026	0	19	1	0	0.0156689	0
ELL	1.86874	0.739929	20	1	1	0.0176685	0
ZSCAN16	1.86249	0	20	1	0	0.0290855	26
ZKSCAN5	1.8614	0	19	1	1	0.0200657	1
GEMIN7	1.85599	0	19	1	1	0.0211729	0
TRAF7	1.85335	0	22	1	0	0.0546073	0
CASP9	1.84585	0	21	1	0	0.0443142	0
FOXK1	1.84384	0	17	1	1	0	3
XAB2	1.84384	0	17	1	1	0	0
SREBF2	1.83945	0.634512	19	1	0	0.0110555	0
PIAS3	1.83821	0	19	1	0	0.0222209	0
ZNRF2	1.83376	0	20	1	1	0.0375429	2
DMRTA1	1.83119	0	17	1	0	0	0
ZFYVE27	1.83119	0	17	1	0	0	0
ZNF500	1.83119	0	17	1	0	0	8
DDX50	1.83036	0	19	1	0	0.0238256	35
TRIM52	1.82541	0	18	1	0	0.0130102	5
ZNF551	1.82498	0	18	1	1	0.0156837	25
ZNF319	1.82396	0	18	1	0	0.0133055	0
GAK	1.82156	0	50	1	0	0.392271	1
CBFA2T2	1.81531	0	18	1	0	0.0150746	1
TAF1A	1.81144	0	19	1	0	0.0276936	0
SNAPC3	1.81135	0	18	1	0	0.0158845	1
TARBP2	1.80994	0	18	1	0	0.016173	0
MXD3	1.80834	0	19	1	0	0.0283271	0
HINFP	1.80671	0	18	1	0	0.0168329	5
HABP4	1.80618	0	19	1	0	0.028768	0
MBTPS1	1.80531	1.77989	29	1	0	0.11661	0
EWSR1	1.80399	1.68403	25	1	0	0.0712183	0
PRPF38B	1.80126	0	18	1	0	0.0179461	26
ZNFX1	1.79807	0	23	1	0	0.0777353	2
DNM2	1.79249	0.886057	22	1	1	0.0543967	1
MAPK11	1.78928	0	19	1	1	0.0348068	0
STYK1	1.78676	0	18	1	0	0.0209107	1
HIRA	1.78655	0	19	1	0	0.0327805	0
KDM5C	1.78598	0	16	1	1	0	16
ZNF226	1.78598	0	16	1	1	0	9
OSM	1.78471	0	20	1	0	0.0449837	1
NFIC	1.78467	0	17	1	1	0.0120953	0
MAP2K4	1.78087	0	18	1	0	0.0221145	0
FBXW7	1.77935	0	21	1	0	0.0579078	3
TBX21	1.77762	0	28	1	0	0.141052	0
MKL2	1.77333	0	16	1	0	0	0
PCGF1	1.77294	0	19	1	0	0.0355628	0
HDAC2	1.77017	0.928118	19	1	0	0.0201671	0
IKZF4	1.76558	0.779892	17	1	0	0	1
NUFIP1	1.76281	0	20	1	0	0.0494594	3
ZNF187	1.76152	0	19	1	0	0.0378958	13
ZNF800	1.7606	0	25	1	1	0.111634	0
MYBL2	1.75685	0	26	1	0	0.121644	0
ZKSCAN4	1.75537	0	17	1	0	0.0154983	2
ZFAND2A	1.74947	0	51	1	1	0.421422	0
CDK10	1.7492	0	63	1	0	0.560817	4
VPS72	1.74792	1.0846	59	1	0	0.49512	3
TFDP1	1.74714	0	60	1	0	0.525759	0
MERTK	1.74679	0	17	1	0	0.0172517	30
ZNF32	1.7438	0	18	1	0	0.0296906	0
ZC3H12A	1.74093	0	19	1	0	0.0421044	7
BRD4	1.7361	0	57	1	1	0.495117	0
GSC	1.73598	0	22	1	0	0.0785994	0
ZNF512B	1.73519	0	40	1	0	0.291654	26
WASL	1.72812	0	15	1	1	0	0
ZNF182	1.72812	0	15	1	1	0	0
ZNF34	1.72812	0	15	1	1	0	0
ZNF708	1.72812	0	15	1	1	0	35
ZNF507	1.72793	0	19	1	1	0.0473469	7
PEX14	1.72732	0	18	1	0	0.0330588	0
HOXB5	1.7261	0	30	1	0	0.175236	0
ERF	1.72121	0	17	1	1	0.0250672	0
ZNF304	1.72031	0	16	1	1	0.0134234	33
PGBD1	1.71816	0.617983	18	1	0	0.0243051	0
PIR	1.71547	0	15	1	0	0	0
ZBTB47	1.71547	0	15	1	0	0	0
ZNF2	1.71547	0	15	1	0	0	10
RXRB	1.71439	0	28	1	0	0.153976	0
ABL1	1.71244	0.50307	21	1	0	0.0629316	0
EDC4	1.71209	0.716699	18	1	0	0.0238477	0
DMAP1	1.70976	0	18	1	0	0.0366483	0
POLR3G	1.70474	0	16	1	0	0.0140204	3
SS18L1	1.70127	0	27	1	0	0.14483	0
HTT	1.698	0	16	1	0	0.0153971	0
NCOA2	1.69717	0	20	1	1	0.0654637	0
SAP130	1.69257	1.10568	18	1	0	0.0211489	0
EGR1	1.69065	0	16	1	0	0.0168996	1
HDAC3	1.68974	0.882729	21	1	0	0.0610437	2
AFF2	1.68882	1.1549	16	1	1	0	2
HDAC9	1.68478	0	25	1	1	0.127131	5
PPP4C	1.68213	0	44	1	0	0.349808	16
FZD1	1.67879	1.31966	21	1	1	0.0583519	0
KDM4A	1.67809	0	19	1	0	0.0549491	15
STK40	1.67113	0	17	1	0	0.0327182	15
ZIK1	1.67025	0	14	1	1	0	13
RAB8A	1.65962	0	52	1	1	0.451613	0
BMX	1.65761	0	14	1	0	0	0
DDX54	1.65761	0	14	1	0	0	22
NR4A1	1.65761	0	14	1	0	0	0
SRFBP1	1.65761	0	14	1	0	0	0
ZCCHC18	1.65761	0	14	1	0	0	16
ZNF280C	1.65761	0	14	1	0	0	2
ZNF821	1.65761	0	14	1	0	0	0
ZNF84	1.65449	0	16	1	0	0.0242911	29
TRIP13	1.6507	0	16	1	0	0.0250662	0
NEO1	1.65011	0	18	1	0	0.0488419	0
TARBP1	1.64889	0	41	1	0	0.32112	29
TSC22D2	1.64796	0	16	1	0	0.0256272	0
ZNF567	1.64586	0	19	1	1	0.0641223	30
MED26	1.64339	0	15	1	1	0.0173194	0
ATXN3	1.6423	0	15	1	0	0.0149553	1
BCOR	1.64155	2.4045	17	1	1	0	23
RAB40B	1.64085	0	15	1	0	0.0152528	15
YAF2	1.63656	0	15	1	0	0.0161295	10
DDX58	1.63604	0	22	1	0	0.0990268	0
CTNNB1	1.62807	0	15	1	0	0.0178643	2
RAP2B	1.62782	0	16	1	0	0.0297426	18
PML	1.62712	0	19	1	0	0.0653673	0
ZNF642	1.62359	1.09205	15	1	0	0	0
HLTF	1.62094	0	56	1	0	0.504243	18
ETV3	1.61406	1.04239	17	1	0	0.0264577	0
CPSF1	1.61239	0	13	1	1	0	0
TAF9B	1.61239	0	13	1	1	0	15
ZFP30	1.61239	0	13	1	1	0	26
ZNF680	1.61239	0	13	1	1	0	28
ECD	1.61131	0	16	1	0	0.0331183	0
DIP2A	1.59974	0	13	1	0	0	0
SNAI3	1.59974	0	13	1	0	0	0
TAF8	1.59974	0	13	1	0	0	7
TRIM37	1.59974	0	13	1	0	0	2
ZNF167	1.59974	0	13	1	0	0	0
MCM8	1.59937	0	14	1	0	0.0119042	0
CDKN2C	1.59317	0	15	1	0	0.024998	0
IGF2BP3	1.59245	0	21	1	1	0.0986943	0
RAB35	1.59141	0	17	1	0	0.0490125	0
PRPF3	1.59111	1.15989	18	1	0	0.0409552	0
TXNL4A	1.5852	0	14	1	0	0.0147992	0
ZNF10	1.58401	0	14	1	0	0.0150425	34
SQSTM1	1.58219	0	16	1	0	0.0390707	15
CNOT4	1.58171	0	14	1	1	0.0180997	6
ZFYVE1	1.58065	0	14	1	0	0.0157294	0
MAP3K12	1.57848	0	14	1	0	0.016173	5
EGFR	1.5775	0.640165	34	1	1	0.244497	0
SETD1B	1.57716	0	16	1	0	0.0400987	11
RABL5	1.56944	0	55	1	1	0.505527	13
RB1	1.56574	0	52	1	0	0.468217	3
CDKN1C	1.56484	0	28	1	0	0.184545	0
ZNF559	1.56024	0	13	1	1	0.0106593	10
MNAT1	1.55745	0	20	1	0	0.0914355	0
ZBTB9	1.55619	0	14	1	0	0.0207295	2
ZNF329	1.55576	0	52	1	1	0.472843	20
PIM2	1.55453	0	12	1	1	0	0
RAB39B	1.55453	0	12	1	1	0	22
ZFP1	1.54966	0	14	1	0	0.0220635	16
ZNF134	1.5495	0	18	1	1	0.0719924	3
FOXJ2	1.54301	0	14	1	0	0.0234232	17
EIF4E	1.54188	0	12	1	0	0	0
ISY1	1.54188	0	12	1	0	0	0
MED10	1.54188	0	12	1	0	0	0
SUMO4	1.54188	0	12	1	0	0	0
TULP4	1.54188	0	12	1	0	0	0
NONO	1.54158	0.841638	13	1	1	0	0
TRERF1	1.53973	0	14	1	0	0.0240938	4
ZDHHC24	1.53684	0	22	1	0	0.119303	0
ZNF573	1.53555	0	13	1	1	0.0157078	24
MED20	1.53471	0	16	1	0	0.0487741	24
ATF7	1.53118	0	14	1	0	0.0258426	0
ZNF23	1.5232	0	19	1	0	0.086609	10
CDK8	1.51832	0	13	1	0	0.0166426	0
SKP2	1.4988	0	14	1	0	0.032461	15
FOXO4	1.49667	0	11	1	1	0	1
ZNF574	1.49667	0	11	1	1	0	10
ZNF586	1.49667	0	11	1	1	0	27
ZNF814	1.49667	0	11	1	1	0	28
PPP2R5A	1.49401	0	19	1	0	0.0925759	0
WWP1	1.49222	0	37	1	1	0.30842	18
MEN1	1.49086	0	52	1	0	0.483523	12
ZNF785	1.49081	0	16	1	0	0.0577492	19
PRPF6	1.49043	0	32	1	0	0.247062	1
ZBTB33	1.48849	1.32239	13	1	0	0	9
PMF1	1.48584	0	50	1	0	0.460893	0
ATF6B	1.48571	0	14	1	0	0.0351354	0
ZNF8	1.48475	0	12	1	1	0.014263	8
CSNK1E	1.4847	0	60	1	0	0.5794	0
CHD3	1.48402	0	11	1	0	0	2
CSTF2	1.48402	0	11	1	0	0	0
RAD54L2	1.48402	0	11	1	0	0	0
TRIM47	1.48402	0	11	1	0	0	11
ZNF589	1.48402	0	11	1	0	0	0
RBL1	1.4838	0	12	1	0	0.0118717	1
BRCA1	1.4808	0	38	1	0	0.319995	0
NR1D1	1.48055	0	14	1	0	0.0361914	10
ZNF408	1.47803	0	12	1	0	0.0130502	0
GNE	1.47798	0	57	1	0	0.545293	1
CCNB1	1.47637	0	53	1	0	0.498312	2
SMARCAD1	1.47595	0	13	1	0	0.0253042	30
ZNF493	1.47309	0	12	1	1	0.0166461	24
ID1	1.46901	0	13	1	0	0.0267224	1
ZNF350	1.46722	0	17	1	1	0.0769826	2
PBX4	1.46659	0	12	1	1	0.017974	3
E2F5	1.46466	0	12	1	1	0.0183702	1
CCDC85B	1.46035	0	13	1	0	0.0284919	0
ZDHHC14	1.45998	0	12	1	0	0.0167403	0
RYBP	1.45288	0	44	1	0	0.396669	5
GTF2I	1.45165	0	12	1	1	0.0210288	1
NAB2	1.44675	0	12	1	0	0.0194447	1
NFATC3	1.44605	0	16	1	0	0.0668978	2
EED	1.44558	1.20273	13	1	0	0.0108272	1
ZNF747	1.44247	0	11	1	0	0.00849158	1
GEMIN8	1.4388	0	10	1	1	0	0
ZNF236	1.43416	1.0048	15	1	0	0.0402195	20
ZNF213	1.4267	2.09909	14	1	0	0.0110991	0
ZFX	1.42615	0	10	1	0	0	0
ZNF385C	1.42615	0	10	1	0	0	0
ZNF407	1.42615	0	10	1	0	0	5
RQCD1	1.42324	0	11	1	0	0.0124231	1
MAP3K10	1.42149	0	11	1	1	0.0153656	0
ZMAT3	1.41724	0	14	1	0	0.0491312	0
ZNF587	1.41618	0	11	1	1	0.0164506	22
ZNF254	1.41446	0.649752	14	1	1	0.0411116	10
ZNF85	1.40936	0	13	1	1	0.0414999	10
PKNOX1	1.39417	1.11182	13	1	0	0.0228994	0
DDX20	1.39102	0	20	1	0	0.125455	0
ZFYVE20	1.38697	0	11	1	0	0.0198359	0
PUF60	1.38595	0	52	1	1	0.507553	0
ERCC3	1.38557	0	18	1	0	0.102915	5
CDH1	1.38351	0	39	1	0	0.351709	0
ZNF358	1.38094	0	9	1	1	0	0
ZNF383	1.38094	0	9	1	1	0	0
MEAF6	1.38037	0	15	1	0	0.0684955	20
PRDM10	1.37509	0	11	1	0	0.0222652	1
MYCN	1.3712	0	11	1	0	0.0230604	0
PAF1	1.37049	0	10	1	1	0.0139637	0
BRPF3	1.36829	0	9	1	0	0	3
ZNF33A	1.36829	0	9	1	0	0	4
ZNF510	1.36829	0	9	1	0	0	3
ZNF839	1.36829	0	9	1	0	0	6
ZSCAN2	1.36809	0	12	1	0	0.0355224	6
PLK1	1.36505	0	10	1	0	0.0124895	0
ZNF202	1.36146	0	10	1	0	0.0132231	10
ZNF426	1.35857	0	12	1	1	0.040055	3
ZDHHC6	1.35611	0	43	1	0	0.40462	0
PPP2R2A	1.35545	0	48	1	1	0.466478	0
CHD6	1.35279	0	10	1	0	0.0149963	0
SORBS3	1.35206	0	35	1	1	0.313416	0
SUV39H2	1.34495	0	10	1	0	0.0165983	5
JAK1	1.34485	0	87	1	0	0.927325	0
PCGF3	1.33975	0	22	1	0	0.15959	0
IL6	1.33532	0	13	1	1	0.0566339	0
ZNHIT1	1.33515	0	35	1	1	0.316871	0
ZNF473	1.3334	0	12	1	1	0.0451993	5
ZNF44	1.33185	0	32	1	1	0.282062	7
ZNF43	1.33031	0.950782	22	1	1	0.147753	25
DDX17	1.32901	2.27737	13	1	0	0.0161743	0
ZC3H3	1.32777	0	9	1	1	0.0108685	0
MTERF	1.32702	0	17	1	1	0.10564	21
HNRNPH1	1.32668	0	10	1	0	0.0203319	0
ZNF768	1.32636	0	11	1	0	0.0322254	1
BRAF	1.32224	0	10	1	1	0.023825	0
PHF5A	1.31936	0	12	1	0	0.0454838	0
ZC3H18	1.31597	2.4908	13	1	0	0.0151704	0
ZNF276	1.31444	0	12	1	0	0.0464892	1
DNLZ	1.31043	0	8	1	0	0	0
GLI2	1.31043	0	8	1	0	0	1
POLR3H	1.31043	0	8	1	0	0	0
SMARCA1	1.31043	0	8	1	0	0	0
ZBTB46	1.31043	0	8	1	0	0	0
ZNF334	1.31043	0	8	1	0	0	0
ZNF74	1.31043	0	8	1	0	0	34
ZNF622	1.30505	0	10	1	0	0.0247539	0
SUPT3H	1.30339	0	21	1	0	0.155195	1
BCORL1	1.29628	1.54363	10	1	0	0	1
PLAG1	1.29621	0	9	1	1	0.0173185	0
SCYL1	1.29432	0	17	1	0	0.109739	0
C11orf30	1.29148	0	11	1	0	0.0393548	1
CREB3	1.28914	0	13	1	0	0.0634884	22
HSF1	1.28835	0	10	1	1	0.0307539	0
BRD8	1.28736	0	10	1	0	0.028369	0
ZNF552	1.28391	0	11	1	1	0.043487	1
ZNF571	1.28347	0	10	1	1	0.031751	24
TRIM7	1.28266	0	10	1	0	0.0293303	0
ZNF282	1.28118	0	12	1	1	0.0558735	0
POLR2F	1.28024	0	29	1	0	0.254545	0
GATA3	1.26999	0	25	1	0	0.209329	0
BAHD1	1.2676	0	9	1	0	0.020582	0
NFIA	1.26732	0	12	1	0	0.0561203	0
POLR2J	1.26521	0	7	1	1	0	0
ZNF564	1.26521	0	7	1	1	0	3
ZNF77	1.26521	0	7	1	1	0	33
ZXDB	1.26521	0	7	1	1	0	1
SNRNP35	1.26434	0	10	1	0	0.033075	0
BTBD10	1.26331	0	17	1	0	0.116078	2
HES6	1.25628	0	20	1	0	0.152997	2
SIRT7	1.2557	0	47	1	0	0.472453	0
TAF1B	1.25365	0	9	1	0	0.0234337	2
TRIM35	1.25316	0	8	1	1	0.0142916	0
TRIM39	1.25256	0	7	1	0	0	0
ZFY	1.25256	0	7	1	0	0	0
ZNF469	1.25256	0	7	1	0	0	0
ZNF831	1.25256	0	7	1	0	0	0
SPIB	1.2507	0	30	1	1	0.274996	2
ZNF691	1.24303	0	10	1	0	0.0374309	0
ZNF565	1.24204	0	9	1	1	0.028391	13
TLK1	1.24101	0	9	1	0	0.0260159	1
ZNF503	1.23963	0	10	1	0	0.0381257	0
RARA	1.23401	0	27	1	0	0.24034	0
C17orf79	1.22986	0	27	1	0	0.241187	9
WDR77	1.229	0	40	1	0	0.395119	0
GMEB1	1.22794	0	10	1	0	0.040516	1
RNF14	1.21671	0	72	1	0	0.776108	3
ZNF142	1.21571	0	12	1	0	0.0666689	0
BCL2A1	1.21312	0	78	1	0	0.847805	13
RAD21	1.21244	7.97469	22	1	1	0.0510577	0
ZBTB2	1.20958	0	8	1	0	0.0206137	0
ZNF138	1.20735	0	6	1	1	0	26
ZNF554	1.20735	0	6	1	1	0	23
ZNF682	1.20735	0	6	1	1	0	9
SP4	1.20582	0	8	1	1	0.0239683	1
EPC1	1.20272	0	7	1	0	0.0101889	6
PRKCE	1.20164	0	8	1	0	0.0222367	0
TULP3	1.19647	0	7	1	0	0.0114649	0
NR6A1	1.19523	0	9	1	0	0.035374	2
PCBD2	1.1947	0	6	1	0	0	0
SALL2	1.1947	0	6	1	0	0	0
TRIM66	1.1947	0	6	1	0	0	0
ZCCHC4	1.1947	0	6	1	0	0	1
ZNF608	1.1947	0	6	1	0	0	1
CTDP1	1.19339	0	12	1	0	0.0712312	0
ZFP3	1.19287	0	12	1	0	0.0713388	2
PCGF2	1.19229	0	8	1	0	0.0241484	0
EPAS1	1.18286	0	29	1	0	0.27445	30
ZNF354A	1.18191	0	7	1	0	0.0144421	2
ZNF600	1.18149	0	8	1	1	0.02894	29
SLC11A1	1.17883	0	62	1	0	0.665574	15
GTF3C4	1.17883	0	28	1	0	0.263447	0
TRIM41	1.17499	0	8	1	0	0.0276828	0
NOD2	1.17495	0	52	1	0	0.548095	5
CBX2	1.17426	0	17	1	0	0.13428	4
HOXA11	1.17398	0	20	1	1	0.172404	0
SNRNP40	1.17126	0	7	1	0	0.0166181	0
BPTF	1.17043	0.21467	8	1	0	0.0249247	0
MYEF2	1.16782	0	47	1	0	0.490417	2
POGZ	1.16408	0	10	1	0	0.053569	5
ZNF75D	1.16383	1.89279	8	1	1	0	1
ZNF175	1.16176	0	7	1	1	0.0211463	8
THRAP3	1.15804	3.35556	12	1	0	0.020753	0
CDYL	1.15378	0	84	1	0	0.930899	0
DAXX	1.15371	1.29073	10	1	0	0.0334912	0
ZNF114	1.15312	0	8	1	1	0.034739	0
ZNF671	1.1498	0	6	1	1	0.0117641	23
ZNF251	1.14949	0	5	1	1	0	1
ZNF253	1.14949	0	5	1	1	0	1
ZNF607	1.14949	0	5	1	1	0	23
CPSF4	1.14708	0	6	1	1	0.0123199	1
ARHGEF11	1.14498	1.09909	13	1	0	0.0740535	2
ZNF296	1.14179	0	7	1	1	0.0252288	0
FLYWCH1	1.13684	0	5	1	0	0	0
SOX13	1.13684	0	5	1	0	0	1
ZNF428	1.13372	0	9	1	1	0.0505328	0
RUNX2	1.1298	0	18	1	0	0.155195	0
DGKQ	1.12524	0	9	1	0	0.049681	0
HOXA1	1.1232	0	7	1	1	0.0290288	0
ZNF224	1.12304	0	7	1	1	0.0290617	1
RELA	1.12179	0	38	1	0	0.393379	1
MLF1	1.1195	0	16	1	0	0.133644	0
ZNF434	1.11446	0	6	1	0	0.0164017	10
ZNF420	1.10838	1.9393	9	1	1	0.0223625	14
IRF4	1.10601	0	14	1	0	0.112747	1
SOX12	1.10442	0	6	1	0	0.0184534	7
TOB1	1.10139	0	44	1	0	0.468513	5
SNRPE	1.10092	0	6	1	0	0.0191698	34
FOXP3	1.09162	0	4	1	1	0	0
ZFP41	1.09162	0	4	1	1	0	0
ZNF3	1.09162	0	4	1	1	0	7
ZNF30	1.09162	0	4	1	1	0	3
ZNF382	1.09162	0	4	1	1	0	0
ZNF404	1.09162	0	4	1	1	0	24
ZNF418	1.09162	0	4	1	1	0	19
ZNF449	1.09162	0	4	1	1	0	0
ZNF775	1.09162	0	4	1	1	0	1
ZNF846	1.09162	0	4	1	1	0	0
IGHMBP2	1.09054	2.35164	11	1	0	0.0399859	0
CSRNP1	1.09037	0	45	1	0	0.482591	0
GTF2H4	1.08769	0	6	1	0	0.0218739	0
PTPRO	1.08581	0	17	1	0	0.152359	22
RNF8	1.08178	0	7	1	0	0.034909	0
PPP5C	1.08123	0	5	1	1	0.0139511	2
LIN54	1.07913	0	7	1	0	0.0354501	0
HMGA1	1.07897	0	4	1	0	0	0
IGSF1	1.07897	0	4	1	0	0	2
INPP4B	1.07897	0	4	1	0	0	4
MORC4	1.07897	0	4	1	0	0	0
PHRF1	1.07897	0	4	1	0	0	1
POLR1A	1.07897	0	4	1	0	0	1
SETD8	1.07897	0	4	1	0	0	0
TAF3	1.07897	0	4	1	0	0	0
ZNF397	1.07897	0	4	1	0	0	5
ZNF526	1.07589	0	6	1	1	0.0268719	0
PPIE	1.07509	0	29	1	0	0.296479	12
SNIP1	1.07198	0	6	1	0	0.0250848	1
SSBP4	1.06458	0	8	1	1	0.0528378	0
STAT2	1.06443	0	5	1	0	0.0148005	0
RHEBL1	1.05966	0	5	1	0	0.0157755	0
SAFB	1.05772	0	9	1	1	0.0660679	0
ZNHIT6	1.05085	0	44	1	0	0.478846	32
HOXB13	1.04609	0	10	1	0	0.0776866	0
RAP1A	1.04488	0	6	1	0	0.0306242	0
U2AF2	1.04323	0	5	1	1	0.0217203	0
ZNF192	1.04089	0	5	1	0	0.0196122	0
TET1	1.03927	0.583359	7	1	0	0.0335656	9
SERTAD3	1.03715	0	4	1	1	0.0111354	1
ZNF576	1.03554	0	4	1	1	0.0114639	4
ZFPL1	1.03464	0	10	1	0	0.0800275	0
ZNF721	1.03419	0	13	1	0	0.1156	0
PHF8	1.03376	0	3	1	1	0	1
VGLL1	1.03376	0	3	1	1	0	0
WIZ	1.03376	0	3	1	1	0	0
ZNF528	1.03376	0	3	1	1	0	14
ZNF777	1.03376	0	3	1	1	0	2
ZNF71	1.0335	0	5	1	1	0.0237084	1
LHX6	1.02773	0	11	1	0	0.0932662	14
TBP	1.02635	0	17	1	0	0.164513	24
RAB4A	1.02294	0	73	1	0	0.827543	0
HES2	1.02111	0	3	1	0	0	0
MBTPS2	1.02111	0	3	1	0	0	0
MESP2	1.02111	0	3	1	0	0	0
RHOXF1	1.02111	0	3	1	0	0	0
SCAI	1.02111	0	3	1	0	0	34
ZNF423	1.02111	0	3	1	0	0	0
ZNF594	1.02111	0	3	1	0	0	24
ZNF645	1.02111	0	3	1	0	0	1
ZNF843	1.02111	0	3	1	0	0	0
ZNRF3	1.02111	0	3	1	0	0	0
ZNF490	1.01977	0	5	1	1	0.0265137	2
ZNF787	1.01876	0	4	1	1	0.0148947	0
ZNF524	1.01465	0	4	1	1	0.015735	0
PBX1	1.01401	0	8	1	0	0.0605889	1
ZSCAN21	1.01316	0	44	1	1	0.489132	10
ERC1	1.01032	0	5	1	0	0.0258614	0
PAWR	1.00928	0	12	1	0	0.108865	0
ZNF684	1.00443	0	5	1	0	0.0270646	28
PAX2	1.00442	0	9	1	0	0.074377	0
ZNF555	1.00273	0	5	1	1	0.0299986	5
ZFHX4	1.00215	0.375718	3	1	1	0	0
ZDHHC5	1.00126	0	7	1	0	0.0513671	24
NFE2L3	0.998154	0	5	1	1	0.0309329	0
NR2F6	0.99487	0	7	1	1	0.055259	0
ZNF585A	0.99365	0	4	1	1	0.0200262	0
APBB1	0.993009	0	4	1	0	0.0175717	0
ZNF79	0.989954	0	4	1	0	0.0181961	6
ZNF414	0.985978	0	3	1	1	0.00976703	1
BTF3L4	0.985474	0	5	1	0	0.0309393	21
RAB6A	0.985019	0	4	1	0	0.0192049	0
ZNF180	0.983563	0	4	1	1	0.0220882	8
PANK1	0.982625	0	7	1	0	0.0551763	1
ZNF219	0.980282	0	5	1	0	0.0320004	0
DMD	0.978437	0.657577	3	1	1	0	1
NRIP1	0.978145	0	75	1	0	0.860354	7
SAP30L	0.977099	0	4	1	0	0.0208236	0
ELK1	0.975899	0	2	1	1	0	0
GRHL2	0.975899	0	2	1	1	0	0
ZNF701	0.975899	0	2	1	1	0	0
ZNF793	0.975899	0	2	1	1	0	17
ZNF81	0.975899	0	2	1	1	0	0
CNOT3	0.966388	0	4	1	1	0.0255987	1
ZNF264	0.965738	0	18	1	1	0.191315	1
WWTR1	0.965721	0	4	1	0	0.0231495	0
ATXN7L3	0.963249	0	2	1	0	0	1
HSF5	0.963249	0	2	1	0	0	1
PPP1R9B	0.963249	0	2	1	0	0	0
PTPRD	0.963249	0	2	1	0	0	2
SALL4	0.963249	0	2	1	0	0	0
SOX6	0.963249	0	2	1	0	0	8
SRC	0.963249	0	2	1	0	0	4
TCEA3	0.963249	0	2	1	0	0	2
TRIM5	0.963249	0	2	1	0	0	5
ZFYVE28	0.963249	0	2	1	0	0	0
ZIC4	0.963249	0	2	1	0	0	0
ZKSCAN2	0.963249	0	2	1	0	0	0
ZBTB3	0.960049	0	4	1	0	0.0243089	19
ZC3H10	0.95889	0	4	1	0	0.0245458	0
HDAC5	0.954388	0	3	1	0	0.0136384	5
ZNF223	0.95419	0	6	1	1	0.0517468	8
ZFP64	0.950766	0	3	1	0	0.0143789	1
FOSL1	0.949879	0	27	1	0	0.298416	1
SNF8	0.946577	0	10	1	0	0.0980267	1
NFATC4	0.944902	0	6	1	0	0.0510598	0
ZNF222	0.943258	0	14	1	1	0.1486	18
ZNF16	0.941331	0	4	1	1	0.0307206	1
ZNF174	0.940869	0	3	1	0	0.0164017	0
ZCWPW1	0.936274	0	4	1	1	0.0317542	26
PRRX2	0.934693	0	7	1	0	0.0649738	0
HEY1	0.933771	0	2	1	1	0.00861124	0
ZMIZ1	0.931764	0	78	1	0	0.905315	1
ZNF416	0.928114	0	4	1	1	0.033422	12
ABL2	0.927296	0	28	1	0	0.314861	0
MDM2	0.924621	0.752027	5	1	0	0.0304451	0
ZFP82	0.923579	0	4	1	1	0.0343488	3
PHF10	0.923439	0	3	1	0	0.0199646	2
FOXJ3	0.922692	0	8	1	0	0.0792542	16
TRIM46	0.922493	0	11	1	0	0.114777	0
ARNTL2	0.920212	0	10	1	0	0.103416	1
CASK	0.918035	0	1	1	1	0	0
EBF2	0.918035	0	1	1	1	0	0
EDA	0.918035	0	1	1	1	0	2
ZFAT	0.918035	0	1	1	1	0	0
ZNF225	0.918035	0	1	1	1	0	0
ZNF347	0.918035	0	1	1	1	0	1
ZNF470	0.918035	0	1	1	1	0	0
ZNF610	0.918035	0	1	1	1	0	30
ZNF626	0.918035	0	1	1	1	0	0
ZNF630	0.918035	0	1	1	1	0	1
ZNF675	0.918035	0	1	1	1	0	0
ZNF763	0.918035	0	1	1	1	0	5
ZNHIT2	0.914165	0	2	1	0	0.0100331	2
ZNF250	0.910945	0	2	1	1	0.0132766	16
ZNF740	0.910833	0	2	1	0	0.0107142	0
RBBP5	0.907862	0	6	1	0	0.0586306	0
C20orf20	0.905385	0	1	1	0	0	0
EBF4	0.905385	0	1	1	0	0	0
ERN1	0.905385	0	1	1	0	0	0
GRHL1	0.905385	0	1	1	0	0	3
HEYL	0.905385	0	1	1	0	0	0
HMX2	0.905385	0	1	1	0	0	2
IRX1	0.905385	0	1	1	0	0	0
NRL	0.905385	0	1	1	0	0	0
PELP1	0.905385	0	1	1	0	0	0
RAB12	0.905385	0	1	1	0	0	16
SMYD1	0.905385	0	1	1	0	0	0
VGLL3	0.905385	0	1	1	0	0	0
ZDHHC22	0.905385	0	1	1	0	0	0
ZNF598	0.905385	0	1	1	0	0	0
ZNF771	0.905385	0	1	1	0	0	0
ZNF778	0.905385	0	1	1	0	0	0
ZSWIM5	0.905385	0	1	1	0	0	0
ZNF341	0.904938	0	3	1	0	0.0237463	0
ACVR2B	0.902794	1.55596	6	1	0	0.0329086	0
ZNF653	0.900937	0	2	1	1	0.0153226	5
SAP30BP	0.899828	0	40	1	0	0.462404	0
RNF2	0.899632	0	17	1	0	0.190414	0
ZNF230	0.899063	0	4	1	1	0.0393602	4
ZNF624	0.896847	0	2	1	0	0.0135727	0
TIAM1	0.89568	0	22	1	0	0.250358	2
ZNF566	0.895301	0	3	1	1	0.0283018	21
REST	0.89497	0	3	1	0	0.0257837	0
POLR2A	0.894273	0	3	1	0	0.0259264	3
JAK3	0.894238	0.970616	2	1	1	0	0
ESRRA	0.89072	0	2	1	0	0.0148252	0
NR2F2	0.884027	0	16	1	0	0.181776	0
SCAND3	0.883073	0.2652	1	1	0	0	4
MAPK3	0.87612	0	5	1	0	0.0532914	0
NSD1	0.875531	0	2	1	0	0.0179301	0
ZNF496	0.87306	0	2	1	0	0.0184349	0
TSC22D4	0.872794	0	2	1	1	0.0210748	0
PPARGC1B	0.869931	0	23	1	0	0.267449	0
HES1	0.861515	0	3	1	0	0.0326222	0
AR	0.860172	0	0	1	1	0	0
BCL6B	0.860172	0	0	1	1	0	1
BMP15	0.860172	0	0	1	1	0	0
CCNB3	0.860172	0	0	1	1	0	0
CDX4	0.860172	0	0	1	1	0	5
CITED1	0.860172	0	0	1	1	0	0
DACH2	0.860172	0	0	1	1	0	0
EDA2R	0.860172	0	0	1	1	0	0
ETV2	0.860172	0	0	1	1	0	0
HDX	0.860172	0	0	1	1	0	1
KLF8	0.860172	0	0	1	1	0	0
NOBOX	0.860172	0	0	1	1	0	0
PAPOLB	0.860172	0	0	1	1	0	0
POU3F4	0.860172	0	0	1	1	0	0
SCAF1	0.860172	0	0	1	1	0	1
SOX3	0.860172	0	0	1	1	0	0
SSX1	0.860172	0	0	1	1	0	0
TAF1	0.860172	0	0	1	1	0	8
TBX22	0.860172	0	0	1	1	0	2
ZC3H12B	0.860172	0	0	1	1	0	9
ZCCHC13	0.860172	0	0	1	1	0	0
ZCCHC5	0.860172	0	0	1	1	0	0
ZDHHC15	0.860172	0	0	1	1	0	22
ZFP14	0.860172	0	0	1	1	0	2
ZFPM2	0.860172	0	0	1	1	0	2
ZFR2	0.860172	0	0	1	1	0	3
[truncated: 14,866 more rows]
