# Supplementary material for: A machine learning approach to integrate big data for precision medicine in acute myeloid leukemia
Source: Nat Commun. 2018 Jan 3;9:42. doi: 10.1038/s41467-017-02465-5 (PMC5752671; doi:10.1038/s41467-017-02465-5)
Supplement: Supplementary file 8 — Supplementary Data 5 [file 41467_2017_2465_MOESM8_ESM.xlsx]

## Sheet: RNAseq
Supplementary Data 5: Processed RNA-seq data and drug sensitivity AUC measures from the 12 refractory AML patient samples used for validation
Gene symbol	AML182	AML185	AML186	AML187	AML188	AML190	AML191	AML192	AML197	AML198	AML212	AML223
A1BG	6.36609	4.28275	21.6967	5.3804	4.05032	6.27764	13.4285	5.21271	6.44114	10.0717	3.74688	4.48412
A1BG-AS1	2.15533	1.76199	5.63364	3.50683	2.25131	2.08838	4.80495	2.47247	3.15507	2.36972	3.14945	3.73538
A2M	0.342038	31.8961	2.39633	1.24883	3.43598	1.19114	0.344896	60.6834	5.21502	3.64781	47.0352	0.0908479
A2M-AS1	0.259744	0.53518	1.25816	0.0486939	0.128979	1.34888	0	0.0248886	0.326785	0.450092	0.992766	0.387635
A2ML1	0	0	0	0	0.0433253	0	0	0	0.00994485	0	0	0
A2MP1	0	0.0393647	0	0	0	0	0	0	0	0	0	0
A3GALT2	0.0650295	0	0	0.0569835	0.06545	0	0.077323	0	0.0611435	0	0	0
A4GALT	0.687091	0.457735	0.367825	0.0252159	8.50421	0.218952	11.9174	3.12726	0	0.805465	0.155469	0.024134
A4GNT	0	0	0	0	0	0	0.079712	0	0	0	0	0
AAAS	28.7849	28.5434	36.8302	20.5844	29.6313	33.1532	40.1895	18.6366	29.4632	48.9549	21.2982	29.72
AACS	7.51623	8.65597	7.40379	7.20477	7.41568	7.64881	20.1711	3.81062	11.2957	14.1077	5.64023	4.61858
AACSP1	0.027268	0	0.181585	0	0	0	0.0966499	0	0.0260896	0.0699778	0	0
AADAC	0.0382066	0	0	0	0	0	0	0	0	0.050999	0	0
AADACP1	0	0	0	0	0	0.0492074	0	0	0	0	0	0
AADAT	0.287027	0.54015	0.0481364	0.379768	2.76389	1.2731	0.0963887	1.12522	1.91478	0.443997	0.723574	0.201326
AAED1	3.18207	9.40185	6.17061	17.8021	7.90656	10.9042	12.4697	5.14656	12.0064	9.50317	19.9703	24.5074
AAGAB	17.1643	20.4476	12.9473	12.1521	16.2187	16.0064	31.1173	23.7878	12.5002	20.1133	13.7022	7.11451
AAK1	2.68933	3.0025	2.22417	2.07607	3.35983	2.37565	3.09214	4.6842	3.83132	1.17874	2.19271	1.68809
AAMDC	29.6201	21.1888	27.1308	14.3047	17.43	24.3002	39.7217	22.9296	16.7189	96.4909	16.4332	23.035
AAMP	59.3528	60.5575	87.4659	58.9334	73.5028	69.728	78.405	51.4688	61.2684	82.8212	49.993	59.6838
AANAT	0.229434	0.119434	0	0	0	0.059689	0	0.171129	0.11813	0.162913	0.0479986	0
AAR2	24.892	24.6583	24.2111	24.5687	29.1672	25.3208	30.0578	22.4536	29.6979	14.5294	16.9297	20.016
AARD	0	0	0	0	0.0318321	0	0	0.028287	0	0.0906915	0.23573	0.0363334
AARS	27.3615	34.3269	13.4123	18.2309	32.3669	55.8858	25.3556	26.7009	25.3909	71.1514	25.5028	23.9564
AARS2	9.03301	7.59558	13.4164	4.72322	8.58021	8.35946	11.3726	4.07348	7.37684	9.58751	3.94202	11.1639
AARSD1	32.1347	20.7918	26.0684	13.4151	22.5434	22.8995	21.3417	5.66217	11.6304	36.8045	10.6104	16.4692
AASDH	4.18728	4.77736	5.62393	5.64389	5.74239	5.07138	4.21117	3.20093	4.44938	2.96322	3.15499	6.59251
AASDHPPT	5.50224	12.9368	1.55128	7.74135	12.5783	9.084	5.34509	9.5216	7.38212	2.26241	9.1885	10.5511
AASS	0.0114681	3.47355	0.0292662	3.25656	0.322503	0	0.0339491	0.0328207	6.42223	0.0481415	1.99547	0.0102856
AATBC	0.338776	0.730212	0.489487	0.440368	0.569389	0.061212	1.33484	0.121521	0.126206	0.063438	0.436447	2.38112
AATF	55.4865	43.2313	25.4471	42.9387	52.3233	52.7208	47.4855	33.2553	37.8021	57.6444	32.288	33.1367
AATK	1.00622	0.137246	1.93403	0.474812	1.56662	7.25204	1.56825	1.97504	3.08454	8.21806	4.05452	0.132986
ABALON	0	0.0293617	0	0.084662	0	0.0295182	0.111714	0.0553529	0.0590158	0.0422978	0.0506546	0
ABAT	1.93654	2.76015	2.09316	3.69249	1.1856	1.82003	2.7462	2.11803	2.93303	0.407569	1.14034	2.60046
ABCA1	0.00523815	2.45555	0.156414	0.410366	1.23245	0.962429	0.0936574	6.04946	0.690119	0.889167	8.44289	0.612973
ABCA10	0.0282066	0.0733084	0.0845999	0.0951098	0.0420227	0.224588	0.0635592	0.0392282	0.0671519	0.0445514	0.0303791	0.0150113
ABCA11P	2.56195	4.26789	0.415546	2.73425	4.45829	3.78391	0.23479	2.29024	2.4056	1.88429	1.58785	3.77454
ABCA12	0	0.0827869	0	0	0	0	0	0	0	0.00929275	0	0
ABCA13	0.166779	1.6604	0.0208428	0	0.0680815	0.0344218	0.12164	0.0437128	0.0206766	0.0204705	0.0554606	0.0682941
ABCA17P	0	0	0	0.0122118	0	0	0.0164286	0	0.025448	0.0349496	0	0
ABCA2	59.1546	22.3057	60.2296	45.8353	35.3913	26.6261	56.9014	27.0568	28.7831	53.4085	6.23778	78.853
ABCA3	0.0437232	0.410311	0.437738	0.559302	0.432501	2.33837	1.49812	0.761285	3.3623	3.42325	1.54041	2.56869
ABCA4	0	0	0	0	0	0	0.00922665	0.0063813	0	0	0	0
ABCA5	0.625833	1.5919	1.24727	0.723664	0.200532	1.58492	1.57285	0.208533	1.09441	1.01758	1.40731	0.252472
ABCA6	0.0211632	0.1191	0.0488188	0.769899	0.522674	0.481123	0.0124399	0.0738801	0.0909113	0.0417484	0.213669	0.00902365
ABCA7	11.8819	12.4968	27.9979	19.562	5.13442	6.1641	15.9901	13.5984	10.771	27.1666	5.85841	13.3345
ABCA8	0.0117678	0.00913045	0	0	0	0	0	0.0344908	0	0	0	0
ABCA9	0.0301679	0.176016	0.0288991	1.42216	1.21601	1.7737	0.264045	0.164402	0.632932	0.0239885	0.0869126	0.0492973
ABCA9-AS1	0	0.146694	0	0	0	0	0	0	0	0	0	0
ABCB1	0.19863	7.70694	0.877723	2.839	5.15099	3.55056	0.256936	7.87598	7.82353	1.12414	0.548841	3.62506
ABCB10	4.98489	17.3564	9.49387	11.1861	12.8397	9.85956	8.43534	7.49543	10.6157	8.69686	9.04921	10.7499
ABCB11	0.0141984	0.0172312	0.0181121	0.010654	0.0117623	0.0111156	0	0.0425775	0	0.0145396	0.077546	0.0100465
ABCB4	0	1.06402	0.0228014	0.612356	0.281252	0.273243	0.0174395	3.38334	1.06273	0.736745	0.446754	0.0160398
ABCB5	0.0420967	0	0	0	0.0121864	0	0.0424619	0.0323259	0	0.0706365	1.01667	0
ABCB6	0.653952	3.5815	1.09628	1.02739	0.349857	1.97022	0.978609	0.602631	1.25263	3.06673	0.890275	4.15036
ABCB7	15.9895	18.3224	10.292	15.9175	16.0023	15.7455	13.559	9.13958	14.433	8.99568	11.6527	15.4904
ABCB8	5.65123	3.27142	12.4806	4.33615	2.37054	2.31654	9.56363	6.33556	11.381	10.1391	6.68374	5.43595
ABCB9	1.60035	0.635178	1.27465	2.56458	1.8701	2.51584	2.90215	0.484364	1.81218	2.15049	0.659692	1.03345
ABCC1	60.0491	68.1645	51.9977	34.3137	98.0566	94.5569	60.55	133.264	71.2643	32.2921	19.7781	125.335
ABCC10	2.71057	4.02762	3.2921	3.36064	3.14742	2.56586	3.75075	4.9645	3.62948	5.95015	3.91463	4.11053
ABCC11	0.0252924	0.0092447	0	0.033828	0.0491222	0.0384151	0.0461345	0.022014	0.0472419	0	0.0204593	0.0323378
ABCC13	0	0	0	0	0	0	0	0	0	0	0.0640225	0
ABCC2	0.710419	0.225989	2.04832	0.138592	0.358288	0.584889	1.3455	0.679584	0.973896	0.357615	0.185331	1.26004
ABCC3	0.388815	1.36872	0.562153	0.0965935	0.852089	0.302958	0.568793	6.02874	0.648215	13.3739	19.7906	0.00925885
ABCC4	6.60452	39.4408	2.51908	5.36052	17.1114	17.5346	6.48034	11.4073	8.08095	13.2706	3.55239	0.249771
ABCC5	10.1013	9.99143	15.283	11.3064	11.6129	11.883	11.2127	14.6623	9.01336	20.1192	29.7903	16.0005
ABCC5-AS1	0	0	0	0	0	0	0	0.340209	0	0	0.30872	0
ABCC6	3.06575	2.61817	0.0168612	0.009917	1.15691	3.30156	2.09159	0.0993691	0.509285	0.353038	0.736688	0.0093507
ABCC6P1	0.183482	0	0.0366341	0	0	0.0415666	0.12661	0	0.0195719	0	0.0160809	0
ABCC6P2	0	0.077843	0	0	0	0.293442	0	0	0	0.123453	0	0.0875605
ABCC8	0.0114172	0	0	0	0.0107799	0	0	0	0.139551	0	0	0
ABCC9	0	0	0	0	0	0	0	0	0.00641585	0	0	0
ABCD1	2.33628	5.62186	7.21159	18.7565	4.65491	5.35267	3.99913	11.2789	6.18659	11.1537	9.21873	7.28998
ABCD2	0.0357768	0.0153342	0	0.19846	0.0407459	0.0106286	0	0.0661326	0.0689768	0.0129503	0.0939926	0.01789
ABCD3	10.5449	21.4974	8.39796	7.38582	29.0568	20.9816	8.64652	13.0959	12.6306	5.55225	14.9223	13.0936
ABCD4	16.3762	9.38184	21.5011	14.0286	12.6482	14.3687	16.2838	9.08291	13.9588	12.8863	11.6891	23.2334
ABCE1	22.7283	48.5748	8.25009	28.4327	56.3254	40.4387	16.9394	14.6777	31.0477	13.1481	23.7213	30.8113
ABCF1	27.8157	35.9516	56.9304	30.7652	38.6284	35.3922	34.6236	28.7497	29.2641	49.0127	28.4306	28.2004
ABCF2	12.7144	0.0471186	11.4352	17.844	13.392	13.9466	18.1098	12.6821	17.4993	20.1654	14.7352	14.8023
ABCF3	17.6684	13.7142	34.9151	20.3242	14.6973	16.9991	20.8864	15.7522	14.0824	28.1568	10.6867	19.6747
ABCG1	2.65116	1.39841	1.51214	7.06653	6.11455	4.90256	0.558184	2.65191	2.73155	1.30011	1.38041	10.2193
ABCG2	0.0423663	0.696808	0	0.0346658	0.116654	0.199301	0.0937248	1.29258	0.0968209	0.0807397	1.12607	0.0684031
ABCG4	0	0	0	0	0.0148984	0	0	0	0	0	0	0.0126292
ABHD1	0.205116	0.134822	0.284403	0.22965	0.080761	0.160302	0.608677	0.0358388	0.0818405	1.26312	0.238502	0.310686
ABHD10	7.5919	14.408	9.45957	9.28137	13.6945	12.5527	11.6106	6.97067	10.9058	21.744	8.17	9.42517
ABHD11	7.99102	8.50493	21.0448	9.91366	4.83908	5.88586	25.7164	4.0359	6.03627	16.2952	8.55711	6.12646
ABHD11-AS1	0	0.143903	0	0.16357	0.174381	0	0.634235	0.151814	0.167126	0.453041	0.152354	0
ABHD12	18.4727	22.3335	30.8006	25.6451	16.746	22.3542	30.3138	42.1409	30.5551	44.0425	146.402	12.5883
ABHD12B	0.0840855	0.758113	0.134989	0.620608	0	0	0	0.178129	0	0.565651	0.455601	0
ABHD13	5.2401	7.41223	2.44687	5.73358	5.4089	3.62022	4.35432	6.40853	8.83742	2.76308	6.62993	5.42542
ABHD14A	37.3797	9.95991	22.5264	19.578	16.2729	15.049	32.328	7.58087	16.7099	47.1977	13.2833	15.4651
ABHD14A-ACY1	0.00297701	0.000524961	0.410857	0.0232431	0.00652945	0.000156035	5.2989e-05	0.464399	0.000229234	2.15102	0.484569	0.324613
ABHD14B	64.7083	39.5519	52.6887	63.2728	42.4778	64.2788	71.6825	18.6515	51.2963	52.5456	27.9403	14.6196
ABHD15	10.0737	8.45415	7.75741	16.4889	6.26914	8.26462	13.5679	12.0105	13.471	6.90443	7.73099	18.6411
ABHD16A	26.3649	25.3834	38.7561	34.7881	21.0678	20.7	29.9379	31.9535	20.8435	36.7548	27.5083	26.7121
ABHD16B	0.0341047	0	0	0.0603825	0.0341591	0.0318499	0	0.0284634	0	0	0.0290783	0
ABHD17A	37.5853	46.2585	71.2426	51.8402	45.9635	44.7752	45.6985	43.6442	41.975	72.3	47.6031	47.9334
ABHD17B	19.1609	18.3398	12.1351	23.169	36.6191	24.0739	15.3129	40.19	49.2886	10.2689	15.4576	96.9518
ABHD17C	4.83056	2.96186	2.51222	5.27867	3.20267	2.83503	1.30283	16.1651	14.8402	7.28141	5.65453	4.20576
ABHD2	13.7804	35.4644	5.81988	16.9488	25.8008	20.7743	16.0621	57.8745	23.1573	11.1824	19.6105	44.8717
ABHD3	11.8809	13.4994	28.4482	11.7964	9.06558	7.99899	18.8631	17.7121	17.3396	7.99448	26.5706	8.52567
ABHD4	4.55889	12.6872	2.78887	6.48482	6.23653	9.72128	5.73702	16.953	6.08012	6.39934	15.9352	16.344
ABHD5	4.48541	4.82755	1.55211	1.77636	3.01359	3.71797	3.81355	4.45802	3.25868	3.32845	4.13983	1.66481
ABHD6	1.97223	2.16287	2.46587	3.81862	1.57085	2.44657	2.71542	3.86165	3.53816	3.59599	7.9699	1.08126
ABHD8	6.17994	11.3803	10.331	13.6888	7.76751	8.08724	10.4449	10.9471	9.20289	14.8545	12.0645	9.61879
ABI1	22.0572	30.1678	26.6674	33.5714	24.4778	27.187	24.6208	36.8899	29.7836	13.4277	38.3464	40.2332
ABI2	5.93797	8.24198	2.6268	10.1974	7.94565	7.42084	5.48116	3.18179	9.18905	1.09276	3.86226	2.81299
ABI3	2.03755	7.87363	5.37409	4.04612	13.6133	6.39571	1.65929	11.723	0.842743	8.62215	14.2903	0.577075
ABI3BP	0.0151951	0.0210181	0	0.0226509	0.0119086	0.122468	0	0.0445301	0.0237622	0	0.0204146	0.0136296
ABL1	21.5681	31.2671	36.2197	15.8782	23.834	29.6746	40.8081	21.5261	21.9153	23.9538	17.5688	27.7262
ABL2	2.60563	4.7218	2.06778	2.49818	4.57831	3.7281	2.74498	11.0165	4.32796	3.01005	5.25304	5.09511
ABLIM1	2.31617	15.1958	3.76548	0.577037	20.3484	23.7422	0.412586	6.58095	2.56928	2.70163	2.21722	53.8109
ABLIM2	0	0	0	0	0.0179809	0	0.0223547	0.102372	0.0308758	0.023444	0.193979	0.101299
ABLIM3	0	0.150474	0.114699	0.0123978	0.172481	0.0770407	0.0938891	1.0237	0.762808	0.151411	1.79766	0
ABO	2.08223	11.8284	3.60421	0.0348781	7.51188	26.6013	1.24135	0	11.4018	0.666384	1.63138	11.2447
ABR	10.7454	26.7989	35.2552	47.3974	32.9867	23.6074	29.5728	38.1099	15.6405	43.0031	58.6153	36.5613
ABRACL	91.6543	100.178	86.966	99.1651	95.7457	102.689	93.0679	68.4455	95.4591	151.031	105.389	65.9919
ABT1	28.9301	26.9597	33.6891	26.2643	31.9762	23.8838	28.3133	19.709	23.5555	24.9209	15.2044	23.1634
ABTB1	20.852	23.9902	111.11	22.1832	16.1158	27.7628	46.0911	27.3416	52.7901	38.1909	33.1788	47.2004
ABTB2	12.0625	10.759	3.00925	1.1223	3.92884	7.7953	6.70359	6.89358	0.689804	1.51497	2.59892	4.77808
ACAA1	34.4038	27.0497	57.6346	56.0748	27.617	25.7243	53.303	32.2987	38.8547	49.1401	39.3593	36.8727
ACAA2	14.1295	47.657	15.199	34.3865	37.6555	41.3319	44.4338	37.8056	13.6229	39.4849	67.5807	16.4572
ACACA	7.55706	8.25771	3.23057	6.34466	9.78998	6.25119	6.32667	4.68836	7.14226	5.70495	4.65209	6.59801
ACACB	1.02011	1.5592	2.9755	2.10262	1.61196	0.536146	3.96751	2.13177	4.26901	2.23208	0.835646	1.73599
ACAD10	11.4261	8.65058	22.6449	10.9862	7.52663	8.54458	20.7522	8.51708	13.4352	9.23896	6.96924	11.8697
ACAD11	14.1464	19.9967	32.4821	7.14813	12.0619	9.2756	16.4184	19.0107	6.34526	13.1404	4.20746	6.26393
ACAD8	11.6421	11.394	16.5181	9.89242	11.9136	12.7206	17.2859	11.7573	9.66124	8.42078	9.19544	22.077
ACAD9	14.8619	21.761	22.3886	14.0074	20.3587	21.4745	18.0086	10.373	13.8947	21.4742	17.9009	12.333
ACADL	0	0	0	0	0	0	0	0	0	0	0.0201456	0
ACADM	14.0687	31.1473	3.55244	36.3892	21.2322	27.4633	12.8911	17.9418	25.9527	5.4576	27.8829	34.2111
ACADS	11.9983	10.4889	41.4648	22.1811	15.3553	20.6031	37.5957	10.2758	18.3854	25.2713	17.6591	18.4754
ACADSB	4.32674	6.17891	3.21274	6.69895	8.9095	5.8482	4.62516	5.36995	7.56721	1.89793	4.33174	6.198
ACADVL	90.455	198.47	379.438	186.89	141.807	182.347	287.76	170.734	186.89	334.435	202.266	165.881
ACAN	0	0.0572922	0	0	0	0	0	0	0	0	0.0055878	0.0250422
ACAP1	45.1557	60.801	233.663	41.3319	70.1702	70.3787	91.5113	34.7843	39.9304	104.561	17.474	59.9021
ACAP2	6.82508	14.9423	3.5919	17.4319	14.1786	10.6204	7.88481	13.7013	18.1585	3.50732	13.3268	12.6358
ACAP3	36.0633	14.3562	117.942	21.5119	16.7158	20.5666	52.6923	13.3498	27.906	54.6581	10.7378	50.8412
ACAT1	9.85349	40.1767	13.4642	23.5782	28.4425	29.2941	28.6141	7.7811	38.0517	84.4143	32.2936	16.6375
ACAT2	29.6507	81.6325	26.2972	37.986	58.3258	38.3668	45.7035	31.7714	52.376	53.335	28.188	25.3756
ACBD3	4.93717	11.4241	3.28221	11.7339	9.25682	5.13971	4.44404	10.2282	9.34642	3.97957	12.1532	15.6641
ACBD4	12.1867	6.83484	15.246	10.444	5.2761	8.36554	9.83381	4.94944	10.3415	8.24663	4.70353	7.87258
ACBD5	5.97801	10.5996	3.29517	8.75768	10.7506	5.83405	4.3594	8.23719	7.98128	3.76622	10.2242	10.4145
ACBD6	40.5897	47.3824	23.4359	28.1896	42.5414	43.3965	37.8578	23.9425	32.809	48.5199	26.1594	24.3951
ACBD7	0.27557	0.623473	0.354714	0.030468	0.461097	0.16587	2.34679	0.60484	0.634022	0.892033	0.314749	0.112873
ACCS	31.3205	6.1817	43.429	11.8278	7.66923	17.296	8.85416	2.49868	16.5122	12.1693	15.718	16.3489
ACD	15.4237	12.4952	12.4798	9.85112	13.0846	14.4069	16.0092	10.169	11.996	17.1766	7.32174	7.42556
ACE	0.351911	3.66427	1.40701	4.80241	16.3011	18.9993	0.149726	5.75584	2.74192	6.66425	2.6828	5.54138
ACE2	0	0	0	0	0	0	0	0	0.0156691	0	0	0.0314524
ACER1	0	0	0.0904715	0	0	0	0.0718535	0	0	0	0	0.114827
ACER2	0.548426	0.843646	0.139566	0.199864	0.468484	0.596579	0.364181	0.714805	1.04638	0.0821225	0.432026	0.690879
ACER3	2.32413	4.44697	1.59364	4.23797	3.66526	2.99062	3.08973	6.93583	4.68583	7.39136	6.14741	0.644207
ACHE	0.054891	0.0459956	0	0.070449	0	0.105958	0.0457718	0.0431286	0	0.143599	0	0.0254766
ACIN1	90.1661	72.5311	182.958	69.8024	77.8601	74.9668	138.859	63.0138	62.1962	127.887	49.3897	155.289
ACKR1	0.0870463	0.12323	0	0	0.096273	0.0513695	0	0.626274	0	0.329404	0	0
ACKR2	0.0429528	0.187072	0	0.0699032	0.0562795	0.0366843	0.114307	0.101458	0.091217	0.366638	0.0167571	0.049807
ACKR3	0.124405	0.0998008	0.140001	0.684034	0.221535	0.491098	0	0.624655	6.89948	0.217843	0.730756	0.217786
ACKR4	0.0552873	0.565782	0.119869	0.0449526	0.121308	0.0235786	0	0.372482	0.094254	0	0.0215341	0.027045
ACLY	53.0202	65.2297	19.1805	51.9736	64.0751	52.7739	39.5894	59.6644	55.6945	38.2617	38.836	45.0819
ACO1	3.97993	11.9179	1.79723	7.57535	11.9076	14.6715	9.4905	9.03835	10.0859	10.4387	8.87631	8.45809
ACO2	23.9914	51.8725	20.53	44.2829	48.51	44.6726	35.2134	43.379	50.4633	42.135	48.6394	51.0787
ACOT1	0	5.94001	1.02944	0.544675	2.62173	5.19481	0.451387	2.82225	0.930936	3.2185	4.08512	3.72455
ACOT11	3.31801	2.69563	2.39616	5.76591	6.66392	5.1303	3.13979	4.17382	3.52455	6.67647	4.82095	0.668077
ACOT12	0	0	0.154095	0.0266472	0	0	0	0.0251259	0.0275	0	0	0.0832861
ACOT13	5.52567	8.14619	4.37378	3.81135	5.18809	6.47473	9.88375	6.07559	5.03294	8.80114	13.3292	3.59038
ACOT2	11.4047	18.8974	3.52385	15.6227	22.0773	15.7396	1.25512	10.7529	10.1987	8.69805	14.4973	14.9533
ACOT4	2.85173	1.73127	0.284598	0.834155	4.66188	3.62061	0.755394	0.853306	0.21137	1.56413	1.39223	1.0941
ACOT7	11.7117	33.2623	8.51107	20.9631	55.777	65.5757	40.8191	17.7207	36.4241	63.3041	18.7171	12.8802
ACOT8	13.4172	16.9879	13.454	12.7869	12.5814	14.1372	18.2407	15.4891	11.3426	28.0877	12.9699	9.83841
ACOT9	12.0879	13.5441	16.8372	12.2224	14.6086	18.1097	20.0651	20.7872	18.6044	24.7013	24.1104	5.7546
ACOX1	6.16861	4.99291	3.01254	4.20905	5.11283	4.47579	4.59898	5.84901	3.54419	4.13036	4.35044	6.56949
ACOX2	0	0.159663	0	0.0459123	0.319713	0.174613	0.0905024	0.708845	0.0956205	0.165386	0.0986544	0.0274374
ACOX3	3.14	4.34255	4.43074	5.51802	5.00081	4.08957	4.6138	3.11723	3.38914	5.43346	4.55889	7.30961
ACOXL	0	0	0	0	0.0233119	0	0	0.0207414	0	0	0	0
ACP1	79.593	87.1924	30.5476	56.2148	101.419	86.5002	87.0365	57.8214	77.3782	39.2606	52.8038	54.4711
ACP2	5.72282	12.9744	12.2407	4.87253	5.75859	2.87973	10.9012	21.4165	4.04999	27.6234	43.1034	14.2627
ACP5	1.99561	55.0666	63.717	4.15783	27.6627	7.28953	15.7903	40.6243	1.64324	123.099	911.214	0.656448
ACP6	4.93507	3.7988	6.99803	8.99991	4.91616	8.75765	11.9827	1.16038	5.27417	4.71144	4.23696	12.0242
ACPP	3.5043	7.70895	1.7354	5.67877	2.76181	2.26769	2.85948	7.99134	1.13201	4.78463	4.57903	0
ACR	0.347049	0.067361	0.526926	0.202746	0.754814	0.131099	0.106384	0.560095	0.467963	0.1111	0	1.48104
ACRBP	5.97027	5.88621	3.21633	18.7961	0.784489	0.497225	1.85251	3.53797	1.46087	3.75502	6.59911	2.23073
ACRC	0.923189	0.567258	1.74456	1.05404	0.59814	0.742391	1.8494	1.07437	0.646667	1.09315	0.309412	1.65561
ACRV1	0	0.064344	0	0	0	0	0.0673525	0	0	0	0	0
ACSBG1	0	0.0789093	0.0333787	0.104666	0	0.0378605	0.0925743	0.0341839	0.146086	0.200451	0.0146471	0.0330426
ACSBG2	0.0749035	0	0.116087	0	0	0	0.195516	0	0	0	0	0
ACSF2	28.366	13.2215	49.6987	14.1439	11.717	15.7987	23.9938	12.695	18.351	43.221	11.8605	1.78401
ACSF3	11.4617	10.4632	17.6502	8.86016	9.30356	12.3818	15.5842	14.9268	10.6198	14.0994	12.5707	11.754
ACSL1	14.4211	13.5673	20.1711	12.3264	8.31549	9.27364	30.0167	46.2856	12.3013	14.48	90.4531	4.8761
ACSL3	5.67663	12.4124	4.96571	9.21777	9.94119	9.35383	6.46443	10.4478	7.03827	6.94323	15.3281	5.66507
ACSL4	7.86025	47.3164	3.096	20.0206	13.101	20.7761	7.6187	77.7837	13.1975	13.2497	17.6003	7.23322
ACSL5	24.952	25.4351	17.8788	39.0388	29.0812	27.849	15.3306	15.986	18.6607	20.3507	19.4955	34.1157
ACSL6	0.0265226	0.00631975	0.0152882	0.0232998	0.0601884	0.0166988	0	0.0215247	0.0081427	0	0.0066963	0.00956165
ACSM1	0.151007	0.241669	0.088547	0.129865	0.058163	0	0.516937	0.233045	0.135332	0.922559	0.249202	0.0246624
ACSM3	7.01136	6.86143	11.1843	0.843718	28.6398	30.0649	28.9187	10.1853	11.775	20.567	2.31781	16.1112
ACSM5	0	0	0.0786275	0.23899	0	0	0	0	0	0	0.434506	0
ACSM6	0	0	0	0.220408	0	0	0.128297	0	0	0.0474803	0	0
ACSS1	34.5556	19.693	40.8134	15.502	20.8039	34.4774	25.0146	9.4995	36.2664	28.2462	11.9934	38.3748
ACSS2	10.7462	22.2026	33.3663	24.2482	16.9408	27.4947	26.7553	20.2084	23.3988	9.75947	16.4301	19.0636
ACSS3	0	0	0	0.61192	0	0	0	0	0	0	1.26211	0
ACTA1	0.182103	0.107589	0.997228	0.516188	0.15586	0.401595	0.394381	0.252417	0.39012	1.11359	0.398277	0.212886
ACTA2	12.7962	2.62168	4.93082	1.08019	1.42904	8.46799	16.1747	3.23462	8.37264	4.07543	1.32538	7.28599
ACTA2-AS1	0.0698455	0	0	0.051754	0.0858566	0	0.0340632	0	0.0267052	0	0.0249426	0.136986
ACTB	2896.29	4076.18	4041.32	3095.12	1891.4	1611.47	1927.82	3937.42	2486.83	5662.28	2978.28	2268.18
ACTBL2	0	0	0	0	0	0	0.0251535	0	0	0	0	0
ACTG1	2144.49	2233.82	2301.26	2320.2	2181.61	2180.58	2307.93	1219.87	1472.92	2149.96	1127.69	1615.31
ACTG1P17	0.679038	0.265929	1.40909	0.330268	0.213076	0.46962	1.48747	0.548856	0.588843	0.805064	0.0554365	0.0709663
ACTG1P20	1.36137	1.50419	0.759225	1.70739	2.17548	1.72074	1.93748	2.10806	3.44536	0.551969	0.731563	4.50871
ACTG1P4	0.325288	0.18451	1.32977	0.351123	0.268047	0.173555	0.752312	0.365364	0.621745	0.184209	0.0999538	0.560905
ACTG2	0	0.0696835	0	0	0	0	0	0.0433137	0	0.120403	0	0
ACTL10	0.135037	0.661856	0.139932	0.893548	0.713	1.04986	0.417962	0.181889	0.60308	1.16721	0.425253	0.269564
ACTL6A	28.9215	53.0129	31.717	19.1738	56.4769	55.3606	51.0984	27.9294	44.1154	44.0209	26.2762	26.0946
ACTL6B	0	0	0	0	0	0	0	0.070523	0	0.0537935	0	0
ACTL7B	0	0	0.435904	0	0.041664	0.0445033	0.104936	0	0	0	0.0377226	0.0850841
ACTL8	0	0.101275	0	0	0.093234	0.0650725	0.078049	0.116131	0.0295872	0.126176	0.0795315	0
ACTN1	51.4537	91.5106	34.5463	84.0408	76.0583	65.4895	44.321	85.1467	97.3564	36.0022	43.0315	100.588
ACTN1-AS1	0.418563	0.0986825	1.22056	0.345538	0	0	0.767925	0.118038	0.356266	0	0	0.247398
ACTN2	0	0.0548444	0	0	0	0.0107898	0	0.0105673	0	0.0451071	0.0728764	0
ACTN3	0	0.0174123	0	0.0174869	0	0	0	0.0181146	0	0	0	0
ACTN4	61.4433	129.011	65.847	86.7484	116.947	87.4813	92.8984	126.009	98.2452	89.1252	61.7452	81.689
ACTR10	14.8467	20.3589	12.2133	16.3691	21.0539	16.4642	18.3571	19.9319	14.4087	13.3012	18.3957	28.1765
ACTR1A	30.0786	37.9182	24.8621	27.6293	35.4778	34.9873	42.8687	51.7646	35.5911	59.9068	33.8363	51.4158
ACTR1B	28.6332	27.9514	34.731	38.2154	27.438	31.0288	28.2643	18.806	31.2066	22.4815	18.0506	39.4293
ACTR2	77.2048	263.791	23.0565	203.447	208.004	189.585	89.4259	252.925	185.607	38.4352	181.472	115.531
ACTR3	26.9288	86.567	22.5402	50.903	64.1826	49.3238	28.9774	78.7905	46.1106	46.9246	67.5674	28.3615
ACTR3B	2.55744	2.82778	2.31901	5.00782	1.94026	2.46159	4.53413	3.03336	2.08399	4.60402	2.67066	2.40838
ACTR3C	0.534462	0.33928	0	0.589598	1.57963	1.03085	0.123727	1.31716	0.472185	0.469178	0.573687	0.156428
ACTR5	10.2804	6.21823	36.605	8.6778	10.2659	10.523	20.5168	12.7167	8.91393	9.13621	3.87896	10.5255
ACTR6	8.09923	13.0352	2.99166	11.0008	12.1156	11.2515	7.27967	12.9365	12.6974	6.26574	8.40451	11.4078
ACTR8	4.8223	8.63021	3.93626	6.2759	8.3005	5.82008	6.44151	10.2351	6.99665	5.07508	5.34365	6.33144
ACTRT3	1.25757	0.424646	0.198353	0.345875	1.21407	0.950447	0.104422	0.573139	0.250469	0.538648	0.571652	0.0573364
ACVR1	1.07172	10.3638	3.85572	9.69707	10.8239	12.8384	5.90758	20.8902	7.45847	4.38541	13.7837	5.4641
ACVR1B	2.09949	1.63277	1.88287	5.03005	8.24199	6.44269	0.387151	14.2008	6.86963	1.61274	6.42539	8.19679
ACVR1C	0.0065735	0.0376845	0	0.0238212	0.0314186	0.0235225	0.0153632	0.372901	0.105786	0.0251993	0.0476393	0
ACVR2A	0.176205	0.161855	0.360855	1.16101	1.62902	1.89739	0.27202	1.20917	0.0204559	1.05351	1.81614	0.23684
ACVR2B	0.412737	0.103231	0.0893409	0.426185	1.00252	0.147024	0.132711	0.0085474	0.0781067	0.126083	0.629666	2.98679
ACVR2B-AS1	0.055732	0	0	0.103761	0.203652	0	0	0	0	0	0.154485	0.28825
ACVRL1	0.0274543	0.134425	0.136867	0.196776	0.186638	0.377578	0.0166813	4.76065	0.090756	0.217934	2.07133	0
ACY1	15.4658	14.9496	15.1094	15.139	15.7798	22.3796	19.4435	4.43841	9.18364	26.1139	20.7701	3.65279
ACY3	1.07893	11.783	5.88147	50.6808	15.7979	4.20092	0.578159	0.643437	0.633702	0.759347	2.14434	15.1562
ACYP1	29.906	20.093	19.0828	9.40923	11.2639	22.5118	27.1043	6.18553	16.0191	21.6083	6.32193	22.5865
ACYP2	3.56452	4.63311	5.16407	7.84943	4.08653	3.09192	7.25803	3.57421	3.79456	2.37173	2.67044	1.64407
ADA	593.279	148.15	258.656	60.7498	102.179	77.3906	286.127	51.3371	119.749	71.5979	60.5095	84.3657
ADAD1	0.0315303	0	0	0	0	0	0	0	0	0	0	0
ADAD2	0	0	0	0	0	0	0.0337899	0.0242048	0	0	0	0
ADAL	3.80022	4.84326	2.4016	3.50293	2.44079	3.5461	2.00238	2.58834	1.8336	1.49152	2.20578	1.56039
ADAM10	14.4387	41.0421	7.07168	33.3659	29.7541	42.9292	10.4532	55.6001	46.8178	9.20707	43.2739	24.0816
ADAM11	1.25187	0.42222	3.1333	0.702532	0.685528	1.38542	2.31508	0.370901	1.28441	0.548333	0.178457	0.691256
ADAM12	0.0372961	0.748038	0	0.0123914	0.0405006	0.00698895	0.081958	0.71895	0.263649	0.05363	0.0946216	0
ADAM15	43.3888	42.7671	41.99	76.9337	49.3743	43.7092	64.5877	26.6033	71.894	90.4207	37.4808	49.4614
ADAM17	9.02824	12.7465	6.38783	12.7683	8.15661	5.63196	13.5401	17.5995	17.7339	5.72572	19.4696	9.19298
ADAM19	0.0890136	3.34077	0.265521	0.259966	0.686782	0.630765	0.0200545	1.06644	0.144706	2.1132	0.488067	0.0310356
ADAM1A	8.21054	2.44873	9.06366	4.17657	3.89712	3.4045	8.12444	2.4567	5.3559	4.16633	0.776625	4.60463
ADAM20	0.0872658	0.0387542	0.095354	0.056166	0.0195725	0.0195166	0.123326	0.0382709	0	0.0559975	0.0156638	0.0848021
ADAM20P1	0.231865	0.0354459	0.428615	0.0678181	0.0916557	0.0919376	0.699978	0.0334428	0.107842	0.0233397	0.0326268	0.138983
ADAM21	0.148592	0.290963	0	0.0393682	0.147855	0.529787	0.104969	0.228829	0.060131	0.026811	0	0.0421069
ADAM21P1	0	0.0426298	0	0	0	0.0565029	0	0.0729675	0	0	0	0.0312399
ADAM22	0.135622	0.943262	0.0641983	1.06509	0.666363	0.992888	0.466902	0.550168	1.03529	0.240865	0.547091	0.363475
ADAM23	0.0287015	0.0214614	0.0154832	0	0.00893115	0	0.032336	0.045983	0	0.0110619	0.262117	0.0076372
ADAM28	7.3625	17.0426	13.2188	21.6304	20.1733	12.5542	11.0215	20.3292	2.83026	2.80346	9.63658	0.995617
ADAM32	0.0255761	0.062388	0.0365912	0	0.0425977	0.0845284	0.0249457	0.0553571	0	0.0784565	0.531215	0
ADAM33	0	0	0	0.0292465	0.0315385	0.0154509	0	0.0137953	0.0466618	0	0	0
ADAM6	0	0	0	0	0	0	0	0	0.0312269	0	0	0
ADAM8	3.96039	27.1111	66.2452	108.388	44.5775	68.5275	19.954	8.52231	5.9778	71.8782	6.66014	51.444
ADAM9	1.51129	7.58455	1.04932	4.23658	7.47483	5.84049	1.33048	76.9526	7.81351	1.46718	92.4641	4.16202
ADAMDEC1	1.23351	5.79118	0.96014	1.27093	1.26167	0.104984	4.11249	46.0699	1.70604	3.88662	11.8063	0.0795234
ADAMTS1	0	0.14126	0	0	0.0120901	1.64935	0.116851	0	0.0233428	0	0.0458223	0.0337378
ADAMTS10	3.45241	16.7019	13.1616	4.89431	14.7039	9.7782	3.45807	3.51939	3.92085	6.18245	2.38438	17.5627
ADAMTS12	0	0	0	0	0.0220282	0	0	0.129694	0	0.0279928	0	0
ADAMTS13	1.21853	0.788178	1.07042	0.399882	1.10266	1.38969	1.73012	0.565366	1.27175	2.26857	0.325748	2.70651
ADAMTS14	1.33251	0.910268	1.62357	0.0480372	0.321074	5.70891	15.8703	8.35608	0.151279	21.7943	0.219625	0.0593632
ADAMTS15	0.0414192	0.0143962	0.0170245	0.0175777	0	0	0.0231622	0.0173972	0.0094998	0	0.063823	0.164699
ADAMTS17	0	0	0.0541655	0.0394851	0.307123	0.017229	0.0838926	0.00741125	0	0.0217436	0.01426	0.0095173
ADAMTS18	0.1591	0	0	0	0	0	0	0	0	0	0.0377454	0
ADAMTS19	0	0	0	0.0099735	0	0	0	0	0	0	0	0.0119218
ADAMTS19-AS1	0	0	0	0	0.0919645	0	0	0	0	0	0	0
ADAMTS2	0	0.210294	0.0284817	0.0516435	0.263697	0.0536597	0.133515	0.236828	0.0266481	0.687434	0.253541	0.0496677
ADAMTS3	0.0942347	0.360945	0.0147598	0.508196	0.233165	0	0.12609	0	0	1.74991	0.0145311	0.0534799
ADAMTS4	0	0	0	0.0938351	0.0130238	0.0132069	0.0158603	0.0219459	0	0.0337426	0	0
ADAMTS5	0	0.00416549	0	0	0	0	0	0	0	0	0.0185117	0
ADAMTS6	0.0321078	0.508165	0.384788	0.467083	0.0885545	0.0886679	0.0821179	0.486534	1.38281	0.118801	0.422469	0.37841
ADAMTS7	0.126804	1.60214	0.0470402	0.00922125	1.96239	0.317121	0.637643	14.6824	2.89358	9.82451	0.944681	0.0811951
ADAMTS7P1	0	0	0	0	0.0225015	0	0	0.136544	0.0311312	0.48935	0	0
ADAMTS8	0	0.0663674	0	0	0.014678	0	0	0.121528	0	0.0210326	0	0.0901365
ADAMTS9	0	0	0	0.0068677	0	0	0	0	0	0.00938	0	0
ADAMTSL1	0	0	0	0	0	0	0	0	0	0	0.0572725	0
ADAMTSL2	0.0152818	0.0142751	0	0	0.401945	0.0575705	0.364339	0.490077	0	0.12212	0.0263022	0.013016
ADAMTSL4	1.63526	12.1374	2.66761	46.0849	1.63418	29.6379	29.5098	14.5969	3.93506	24.6961	10.0685	0.315812
ADAMTSL4-AS1	0.698102	0.106152	0.490811	0.282035	0.243591	0	0.968345	0.549722	0.82936	0.337078	0.626585	0.662689
ADAMTSL5	0	0.0337409	0.0620345	0.127148	0.0584508	0	1.18134	0.317723	0.115025	0.283526	0.0347968	0
ADAP1	10.8888	25.1169	96.5049	39.843	10.5133	13.4269	56.929	39.7972	26.7062	60.8177	26.1643	10.9924
ADAP2	0.954956	2.07339	2.00567	2.7217	2.48323	0.862954	0.60476	18.4083	1.4301	5.84609	75.3277	0.379626
ADAR	32.9625	65.6622	32.2148	112.734	64.5643	49.2766	37.2415	71.5281	68.3748	33.8342	46.5262	90.9466
ADARB1	10.7286	12.0649	24.402	6.14808	4.39002	2.84648	18.2553	24.209	7.86013	9.07996	2.77195	8.20092
ADARB2	0.0131179	0.0533172	0.0656541	0	1.26245	0.848093	0.0705994	0	0.211393	0.103741	0.0574904	0.0833037
ADARB2-AS1	0	0	0	0	0.231604	0	0.4171	0	0.538322	0	0	0
ADAT1	3.19439	7.50042	1.04897	3.25176	4.11303	4.59771	3.41883	6.40247	5.02806	1.62794	4.82404	2.23756
ADAT2	8.27773	4.1044	17.9131	3.92734	6.38333	9.10079	7.70389	1.35081	3.27285	4.8456	2.07149	5.49501
ADAT3	1.96943	2.35167	6.24605	4.42952	3.14128	3.06015	4.37275	3.71925	3.90256	4.25221	4.2015	3.85029
ADCK1	5.33778	4.18504	9.30464	4.13817	4.20939	3.07717	11.0282	1.69472	3.50685	7.80554	6.10227	4.2107
ADCK2	14.884	6.01889	5.61357	11.5133	6.77691	7.78821	12.3057	8.03692	11.9098	17.723	16.6422	5.52023
ADCK3	62.1074	38.8991	122.656	49.785	38.8496	44.7052	84.2468	26.0354	51.8362	50.8337	26.2795	67.706
ADCK4	14.1868	10.2861	24.2496	13.8402	9.24742	10.8292	16.2532	7.36892	10.2648	15.1729	9.41927	7.7236
ADCK5	6.73257	4.74049	18.4249	8.29001	5.58641	8.39678	15.8169	4.49484	4.69794	20.5507	4.7518	4.55875
ADCY1	0	0.241326	0.0067701	0	0.0553035	0.0445627	0.297047	0.118327	0	0.188126	0.613947	0.0132587
ADCY10	0.0112861	0.0188046	0.01735	0.0202722	0.0106564	0.0097087	0.0641467	0	0.0406434	0	0	0.0314446
ADCY10P1	2.46816	0.511427	7.07904	1.70617	0.686966	0.640756	1.479	1.63794	1.81246	0.462207	1.38592	2.01939
ADCY2	0	0.0310225	0	0	0	0	0.0406639	0.0150055	0.00819515	0	0.0403951	0.0164303
ADCY3	12.6676	24.8468	16.4289	36.1807	20.3291	24.552	16.7879	28.4142	32.2643	16.9794	17.7355	36.2711
ADCY4	2.137	0.617085	5.19442	6.2882	0.900168	3.84836	5.02006	4.38908	1.77548	1.81833	0.78107	1.00707
ADCY5	0	0	0.0168399	0	0.0109302	0	0	0.0193401	0	0	0	0
ADCY6	10.2444	18.603	5.61141	11.3392	11.7232	13.9471	3.8021	16.0237	7.47978	5.4613	1.1892	4.02869
ADCY7	22.7931	31.7433	14.738	52.3544	49.6207	28.2318	17.2582	33.2178	21.3978	25.3847	33.971	74.1159
ADCY8	0	0	0	0	0	0	0	0.0127558	0	0	0	0
ADCY9	0.196989	1.7819	1.95356	2.14736	1.84163	3.19276	2.37416	2.13323	8.11979	0.519026	2.71324	0.971321
ADCYAP1	0	0.0168266	0	0	0	0	0	0.016619	0	0.141699	0.0427112	0
ADCYAP1R1	0.0104378	0	0	0	0	0	0	0.0218821	0	0	0	0
ADD1	48.1153	70.3685	48.2768	67.7211	73.91	65.2633	63.1514	91.7151	85.2115	58.2557	57.8159	76.9677
ADD2	0.0154042	0.696253	0	0.0133827	0.0441756	0	0.089547	1.96025	0	0.0980553	7.58479	0.0383901
ADD3	13.0869	37.2112	14.8724	18.3176	19.4212	19.9568	28.6216	39.6362	66.3487	4.44954	20.4684	28.8047
ADD3-AS1	0	0.174356	0.3925	0.0443016	0.0498611	0	0.174456	0	0.094048	0.191772	0.042022	0
ADGB	0	0.0176563	0	0.123938	0	0	0	0	0	0	0.0160442	0
ADGRA1	0	0	0	0	0	0	0	0.0272597	0	0	0	0
ADGRA2	6.01945	2.02582	6.94234	24.4843	9.87325	13.7726	4.40417	6.01351	25.4008	0.669802	10.4153	28.8449
ADGRA3	5.92758	2.04812	25.0235	7.24324	9.73566	8.18104	13.7084	4.26572	9.21143	10.2637	4.60483	4.72842
ADGRB1	0.853986	0.0600666	0.649541	3.85268	0.841562	0.901066	5.11932	0.293738	1.62341	0.990286	0.991444	0.320164
ADGRB2	0.0104837	0.0251361	0.0322544	0.0753738	0.0203626	0.0623023	0.0880458	0.0837847	0.148982	0.137093	0.0260275	0
ADGRB3	0	0.0165289	0	1.10441	0.0093685	0	0	0.00916885	0.19356	0.0245002	0.0471619	0
ADGRD1	0.0104023	0.99806	0	0.018563	0.0202043	0	0.0122299	0.300144	0	0.135979	0.042671	0.23492
ADGRE1	19.4688	2.11521	39.2651	2.30056	4.88268	6.52588	27.6976	7.70769	1.60482	8.93871	8.174	9.96724
ADGRE2	14.3686	13.6128	11.8253	22.6103	15.5563	7.45508	20.7824	52.4025	14.6143	9.95258	8.98025	26.802
ADGRE3	0.0348826	0.386285	0.088826	0.0258472	0.330461	2.84913	0.0340242	19.6118	0	1.49744	0.172582	0.0873505
ADGRE4P	0.0212656	0.376584	0.832565	1.40745	0.515505	0.145774	2.32253	2.57999	0	1.16828	0.365442	0.100059
ADGRE5	56.6229	37.6323	80.6874	87.0104	18.673	12.2927	79.0894	83.8294	22.4091	96.3837	17.633	40.9014
ADGRF1	0.0123406	0	0	0	0.0102147	0.0608188	0.0120359	0	0	0	0.0320841	0
ADGRF2	0	0.0102373	0	0	0	0	0	0	0	0	0	0
ADGRF3	0.429457	0.404344	0.878156	0.329873	0.549585	0.869569	0.512764	0.23973	0.245134	0.501674	0.056838	0.212973
ADGRF5	0	0	0	0	0	0.00915285	0	0.0171271	0.0093524	0	0	0
ADGRG1	8.77166	3.22246	7.4058	0.829689	20.0847	36.0839	12.7138	9.11416	4.80581	4.57598	1.21603	51.398
ADGRG2	0	0	0	0	0	0	0.0145585	0.0933871	0	0.287816	0.0309799	0
ADGRG3	11.5093	1.69542	16.0945	0.12338	4.2999	78.0212	12.7034	6.00003	0.884029	135.052	1.99984	0.745252
ADGRG5	44.0547	30.7445	20.393	24.8315	32.3347	50.9652	27.2703	58.0187	10.2484	28.1227	3.15841	14.5975
ADGRG6	0	0.0449318	0.129873	0.468562	0	0.0329891	0	0.0355939	0.0224784	0.0612965	0.490751	2.34787
ADGRG7	0.0220181	0.183052	0	0	0.0732356	0.205872	0.0521995	0.0168897	0.0520337	0	0	0
ADGRL1	0.741958	5.17243	1.24726	5.18748	10.3735	10.7532	2.49429	1.02358	6.03754	5.92797	0.657605	7.88399
ADGRL2	0.0227153	0.0829305	0	0.0763665	0.100391	0	0.0114632	0.00870355	0.0177539	0.0834521	0.0814751	0
ADGRL3	0.0109789	0.0170354	0	0.065899	0.343581	0	0.348315	0.0336676	0.0175678	0.221407	0.28432	0.162114
ADGRV1	0.00341868	0.125533	0	0.00252932	0.0108529	0.00535555	0.00333415	0.153916	0.00796818	0.00384912	0.00459568	0.00241608
ADH1C	0	0.025295	0	0.0305344	0.099348	0	0	0	0	0	0.029407	0
ADH5	29.211	49.1621	15.2864	29.3897	49.0494	39.5981	34.6256	29.6143	36.5737	32.2886	35.2073	40.2572
ADHFE1	6.96637	2.16376	41.9093	14.2617	1.96825	6.59244	13.9432	1.22605	4.92361	12.6351	1.92073	17.447
ADI1	37.9532	88.6477	51.8957	59.7188	112.467	84.0614	83.9109	65.9967	47.7899	113.16	67.609	22.1702
ADIG	0	0	0	0	0	0	0	0	0	2.80011	0	0
ADIPOQ	0	0	0	0	0	0	0	0.0227381	0	0	0	0
ADIPOR1	43.2561	36.2358	49.2381	42.4641	37.2415	39.1225	33.0322	99.7596	49.4734	49.8952	99.2536	50.5457
ADIPOR2	22.9417	43.8341	21.8316	31.6409	19.2908	24.966	41.3329	56.6495	36.6135	29.5133	21.8421	25.8522
ADIRF	0	0	0	0	0	0	0.131293	0	0	0	3.6516	0
ADK	44.2441	68.1653	14.0057	29.5303	67.1168	67.9202	47.8587	69.5859	36.9346	52.7255	24.2297	25.7836
ADM	11.6644	11.6911	9.25722	31.2506	4.18458	6.59927	2.14431	47.5641	24.8982	82.3849	48.8966	4.46499
ADM2	0.966342	0.322966	0.434211	0.0503052	0.165433	1.67362	1.67793	0.125204	0.411161	0.979981	0.0242198	2.24077
ADM5	16.4685	5.03399	45.981	3.86649	8.19998	9.83912	10.0162	1.27008	5.57295	48.2657	2.27206	0.528411
ADNP	23.114	23.1834	33.227	18.4825	27.5641	19.0907	26.9731	19.6747	23.1644	18.6728	15.4243	31.7725
ADNP-AS1	0.381915	0.920412	1.12211	0.606405	0.501351	0.743978	1.58017	0.608217	0.795954	0.72019	0.489046	0.245817
ADNP2	10.5235	16.2634	9.71394	12.8579	14.3801	10.5281	11.1517	20.7798	13.869	13.2491	8.44135	11.2734
ADO	10.7729	11.2765	5.4595	10.9821	8.32115	6.58773	7.25606	8.64132	7.02627	5.74615	14.1685	15.6733
ADORA1	0	0	0	0.0751867	0	0	0	0.0545608	0	0.0257759	0	0
ADORA2A	1.39743	0.941369	5.14164	0.649872	1.45544	1.04329	3.71737	12.2324	1.99253	2.79933	1.56929	3.90969
ADORA2A-AS1	0	0	0	0.0202012	0	0	0	0.0209264	0.0327103	0	0	0
ADORA2B	0.821908	3.30336	2.26031	5.83347	3.16442	4.20748	4.05222	5.75869	6.28702	3.32599	11.0176	4.13769
ADORA3	0.285817	1.22021	1.45151	2.45311	1.90908	0.743623	0.342093	7.47276	0.571712	0.396817	22.2218	0.225291
ADPGK	91.3717	64.4643	145.686	67.7615	51.0307	39.1684	122.045	88.5269	91.7622	99.216	70.8988	49.4132
ADPGK-AS1	0.438475	1.09245	0.625909	0.38071	0.470913	0.436171	0.304192	2.06304	0.600076	0.524397	2.62753	0.072396
ADPRH	2.22639	4.9572	0.996701	4.31515	1.6037	1.82359	2.68552	1.66373	2.03742	3.44599	4.9855	0.225074
ADPRHL1	0.569268	0.437366	2.19569	0.0287739	0.61033	0.340951	0.548868	0.465516	0.258671	0.085874	0.424592	0.745031
ADPRHL2	18.2492	17.3325	31.0054	17.7061	14.7078	14.9203	21.58	9.79329	15.2863	29.1697	10.5872	26.5349
ADPRM	5.57969	8.93814	7.95754	21.3057	11.2433	12.6092	8.98975	7.39551	15.7009	3.98395	3.72878	18.2957
ADRA1B	0	0	0	0	0.0262059	0	0	0	0	0	0	0
ADRA1D	0	0.0203583	0	0	0	0.0220315	0	0	0	0	0.0329093	0
ADRA2A	0.287993	2.44819	0.194025	0.408125	1.13334	0.78374	0.489467	0.680282	0.96646	0.49822	0.246755	1.05189
ADRA2B	0.0375246	0.0567472	0.25113	0.0461256	0.0170202	0	0.282523	0.0600468	0	0.115056	0.0128661	0.0696393
ADRA2C	0	0.0793269	0.104502	0	1.45932	7.48454	0.253462	0.0280846	4.86571	0.119359	0.0720709	0
ADRB1	0.99965	0	4.59347	0	0.258211	0	7.21783	0.106822	0.0194194	0.0272728	0.247834	5.46164
ADRB2	16.7772	8.61822	3.2542	4.03796	0.592483	0.964143	23.7959	1.49303	2.29216	2.65562	6.69041	2.33657
ADRB3	0	0	0	0	0.0427357	0.0428763	0.0266564	0.138234	0	0.0566499	0.0188786	0
ADRBK1	195.995	151.121	485.335	378.473	185.255	167.318	169.888	147.505	289.509	264.442	139.132	460.115
ADRBK2	1.69773	7.0018	3.09219	8.86844	6.30728	2.56428	2.36418	12.6153	10.7745	4.98249	10.8705	7.13295
ADRM1	65.2991	71.758	99.0687	66.7123	68.3471	68.6908	83.6151	72.3058	64.4308	124.371	61.2253	41.072
ADSL	60.3084	72.2625	58.4423	68.0567	90.5009	80.0015	74.6484	32.2764	54.7897	76.2164	51.4971	79.3902
ADSS	18.3895	28.6324	9.83873	21.155	36.1698	28.2834	14.7279	21.8867	29.5056	12.9979	16.1759	39.2045
ADSSL1	0.524134	2.29668	0.537911	2.77071	1.19662	1.28008	2.45949	1.35202	2.68281	1.99395	2.20974	4.1742
ADTRP	0.0670135	0.0311416	0.159009	0	0.0335519	0.0312946	0	0.285268	0	0.257099	1.11434	0.0284015
AEBP1	9.26114	5.22328	18.555	3.64704	6.5303	14.0011	14.1798	1.05439	8.42704	9.41361	2.0249	0.811704
AEBP2	4.19808	5.82227	1.31343	5.20005	6.70801	6.45519	2.9903	4.91672	5.63546	1.03472	5.11703	7.03409
AEN	21.6865	11.4584	10.9425	16.6458	15.4864	23.2415	17.265	8.25163	16.5245	15.3057	8.86929	4.35895
AES	135.426	103.659	174.274	241.175	120.694	162.528	189.762	150.205	204.653	197.047	107.287	161.911
AFAP1	0.0162644	0.355498	0.0227075	0.0464495	0.147717	0.0786798	0.00867485	0.541356	0.0482091	0.0482584	0.0590014	0.0365171
AFAP1-AS1	0.0180502	0.00597775	0.0393462	0	0.0399403	0	0.0195921	0	0.0542026	0.0313281	0.0344563	0
AFAP1L1	0.0305814	0.421289	0.0213046	0.368295	3.45914	1.37972	0.0484188	0.251702	1.08487	0.10932	0.158589	0.0473047
AFAP1L2	0.736077	0.781346	0.046331	0.0126429	1.18491	0.209027	0.0846275	2.5958	0.200274	0.218587	0.0581476	5.08977
AFF1	14.1854	17.2461	7.11745	19.9352	17.205	13.1408	13.366	25.7757	22.6434	7.52159	14.6468	34.91
AFF2	0.131608	1.03664	0.181712	0.0192596	0.210731	0.135771	0.0909951	0.542983	2.01537	1.85034	1.89145	0.0570158
AFF3	0.519653	1.04686	0.988803	5.81129	3.87064	0.41078	0.0246021	4.08636	0.616353	0.0084186	1.57621	2.98741
AFF4	6.73644	14.5432	2.70695	13.5438	15.6075	8.32965	4.57719	16.3777	13.5496	1.08149	9.7044	13.8203
AFG3L1P	12.4037	6.90653	34.932	7.76894	7.25521	6.62286	24.4284	9.59294	11.8826	23.7209	6.26978	4.25851
AFG3L2	22.042	31.0692	28.2043	34.4626	33.9994	32.2493	35.6545	21.5743	31.2037	35.1688	29.0493	20.5392
AFMID	26.0057	9.17242	18.4571	10.2619	20.0765	15.8738	23.2081	8.51632	11.6163	17.8817	5.73581	12.3031
AFP	0	0	0	0	0	0	0	0	0	0.185692	0	0
AFTPH	10.0652	18.6654	7.15716	19.7855	10.5747	12.4663	11.1291	18.3796	15.7409	3.81946	13.5452	20.423
AGA	13.2275	11.7052	6.14507	6.37104	6.74184	9.34149	9.77411	7.60304	11.8485	12.3847	13.7332	8.83114
AGAP1	0.0164935	0.150821	0.0168371	0.858969	1.3643	0.119713	0.00605575	0.0233828	1.44386	0.0127347	0.897393	0.374125
AGAP1-IT1	0	0	0	0	0.211228	0	0	0	0	0	0	0
AGAP11	0.160546	0.0473674	0.0313602	0.0326654	0.141589	0.0711274	0.109071	0.0948225	0.0342568	0.0918372	0.306077	0
AGAP2	10.0108	7.3274	7.18224	9.93744	15.8252	15.8844	6.07395	8.81848	7.34161	7.63942	4.1222	21.5328
AGAP2-AS1	0.176842	0.0296077	0.137076	0.0361112	0	0.118457	0.381491	0.0335964	0	0.147039	0.0342964	0.102436
AGAP3	1.32317	5.30938	6.31675	30.1218	12.1646	12.3421	24.7608	35.5112	20.1208	55.2153	49.4306	39.1726
AGAP4	2.76788	2.01414	2.86949	1.76122	2.36149	1.84095	4.28482	1.35038	2.18963	1.9769	1.52337	4.49067
AGAP5	2.77457	1.67711	3.76245	2.2258	2.45382	2.01842	3.25883	1.49148	3.24964	2.22825	1.57759	4.59739
AGAP6	12.9368	4.972	34.7289	5.41709	6.42984	6.9016	21.4037	4.24216	8.95084	13.468	2.90469	13.1169
AGAP7P	4.30484	1.04052	8.64509	0.567473	2.18505	0.165247	8.10315	1.69203	0.457151	4.81193	0.251341	2.99418
AGAP9	0.841294	0.249	0.924128	0.616015	0.432875	0.283862	0.705507	1.02783	0.713446	0.822195	0.158423	0.720502
AGBL2	0.527755	0.270923	1.06202	0.3995	0.122479	0.15617	1.53524	0.335941	0.179914	0.228431	0.0769792	0.44009
AGBL3	0.0161663	0.0150978	0.213597	0.0433863	0.141722	0.125134	0.0778468	0.0719035	0.185196	0.103381	0.0644463	0.343297
AGBL4	0.0232063	0	0	0.0348364	0.0375105	0.058535	0	0.0664349	0.0540228	0	0	0.0164368
AGBL5	17.5752	17.8925	11.0877	8.59286	13.4232	17.199	17.1562	10.5475	15.3041	14.623	10.5336	9.64566
AGBL5-AS1	0	0	0.344938	0	0	0	0.270452	0	0	0.300619	0	0.249964
AGER	11.3376	4.91309	32.5979	6.91988	6.34057	4.60572	12.2944	3.1254	5.21103	39.8901	2.82696	7.36336
AGFG1	5.8891	6.57272	6.17572	5.54561	6.58417	5.31001	6.34582	9.45087	8.23172	5.1802	8.60793	5.60087
AGFG2	1.78522	0.862363	2.12361	2.03899	0.636512	0.767447	2.89113	2.97056	2.35684	1.83773	0.862085	1.65871
AGGF1	6.15318	13.0174	2.3054	6.45259	8.97912	10.2225	6.12429	9.95412	10.1544	2.66304	10.3339	10.6349
AGK	10.2142	9.14057	5.73545	11.9497	8.96733	8.95752	12.0695	12.1895	9.15402	10.5415	9.12078	11.7334
AGL	2.30432	5.55531	1.48446	3.2265	3.88033	3.01716	2.67458	2.83318	3.09906	0.788178	3.01695	1.17432
AGMAT	0.186194	0.8074	0.181352	1.17855	1.43562	2.01321	1.72137	0.224831	0.514796	0.730059	0.64751	0.0817396
AGMO	0	0	0	0	0	0	0.0286332	0	0	0	0	0
AGO1	7.69146	12.0571	4.0869	8.72157	10.9312	8.79818	5.32781	9.87114	15.6015	4.19398	7.54943	16.6073
AGO2	1.82075	8.52266	3.12108	5.83864	12.0685	8.0465	3.12382	11.7567	9.61927	7.94793	4.46375	14.6466
AGO3	2.13917	5.87661	0.952033	3.67139	6.62899	5.25539	2.37448	4.85778	6.7755	1.57326	3.31051	9.30103
AGO4	10.1211	12.0737	14.0833	22.2784	7.1308	9.20437	9.59388	14.168	21.3881	5.8918	14.5932	13.5944
AGPAT1	26.4044	36.4635	15.3433	22.1485	28.0384	27.46	25.9324	38.81	22.5284	35.1683	24.8459	29.3642
AGPAT2	61.3529	40.2668	81.2065	57.7126	45.6042	50.9164	86.7757	78.1175	137.622	117.417	53.1264	64.6806
AGPAT3	11.8796	11.4595	10.7021	14.8328	15.6433	14.1767	15.8951	19.8744	20.1672	11.4949	17.2295	16.9259
AGPAT4	1.3941	2.07683	1.66737	0.145296	2.63068	4.44756	4.93311	1.6819	0.888282	0.669306	6.82683	0.947624
AGPAT4-IT1	0.0714772	0.312061	0.105085	0.0580639	0.762429	0.811885	0.346813	0.402168	0.274447	0.119167	0.752163	0.298061
AGPAT5	7.27149	12.5259	3.50478	7.39142	11.6626	9.97045	5.96215	6.78769	8.91169	3.66882	4.48644	16.896
AGPAT6	11.1334	11.568	11.5907	13.9675	12.9009	13.2997	10.5207	26.1852	14.8742	27.9652	12.16	9.59442
AGPAT9	2.62599	11.3819	8.65906	38.7796	25.256	33.2139	4.51806	16.3356	1.53809	8.6974	4.86097	14.3235
AGPS	8.14943	20.3769	3.75577	12.8283	13.9621	12.7861	6.7455	14.1496	9.87238	8.11407	13.4573	10.9865
AGR2	0.0805295	15.0588	0	0	2.00229	1.31132	0	0	0.190001	0	0	0.129757
AGR3	0	0	0	0.084013	0	0	0	0	0	0	0	0
AGRN	0.642408	8.97263	2.96909	33.4059	7.70564	5.91564	32.8145	19.8979	29.266	11.9801	4.45922	7.38164
AGRP	0.0945035	0	0.155738	0	0	0	0	0.0849895	0.0846485	0.45699	0.442404	0
AGT	0	0	0.0733596	0	0	0	0	0.0397636	0	0	1.54261	0
AGTPBP1	6.02015	21.602	4.94639	20.5103	9.26564	14.9223	3.23489	13.3895	25.2899	13.1371	10.1813	9.89482
AGTR1	0	0.152626	0	0	0	0	0	0.0443552	0	0	0.0835266	0
AGTRAP	112.389	42.9609	45.4111	41.8599	13.7873	25.4293	28.4528	33.5913	42.5804	79.8051	58.3972	16.5947
AGXT	0	0	0.305496	0.0339664	0.0360523	0	15.4804	0	0	0	0	0
AGXT2	0	0	0	0	0	0	0	0	0	0	0	0.0207317
AHCTF1	7.05075	8.43745	11.1617	5.8505	11.5319	6.47526	10.7943	8.56751	10.7718	8.52204	4.89806	10.193
AHCTF1P1	0.0601182	0.050789	0.129956	0.0338027	0.0839844	0.0553346	0.0746164	0.0884058	0.071339	0.111273	0.0500324	0.0900279
AHCY	82.0957	127.814	43.8588	71.1788	124.477	116.704	83.9644	37.8017	58.9351	81.7805	100.339	43.3238
AHCYL1	21.1164	43.6565	12.8498	26.0632	34.0333	40.6081	24.8728	32.8456	33.4941	14.4083	28.9664	29.4491
AHCYL2	4.63736	2.90677	1.78334	8.82264	3.31784	3.51682	4.69064	6.9538	6.6376	2.12073	5.42364	8.03154
AHDC1	4.07787	4.16021	6.14961	7.69879	10.4852	7.78662	7.77783	8.26614	13.3801	4.39118	2.30313	27.5419
AHI1	3.09543	3.97984	7.24059	3.11693	4.07571	2.54739	1.68447	6.45872	3.01107	1.86278	2.74187	1.03736
AHNAK	24.5346	29.858	31.8463	134.929	31.1216	21.4193	66.7063	56.818	168.256	47.1617	76.839	98.308
AHNAK2	0.00720445	0.0214328	0	0.00803236	0.0347317	0.0147256	0.0710129	0.0467494	0.160229	0.139853	0.0209982	0.00969045
AHR	9.41588	21.0299	7.06755	15.587	7.68956	6.58613	9.24038	97.812	19.4119	8.84023	68.7729	20.3302
AHRR	14.2965	37.3803	142.754	12.5616	23.409	22.1062	62.5087	43.8282	10.1858	32.3622	10.7828	10.8788
AHSA1	72.5842	85.0525	30.4786	62.8231	123.407	109.462	84.881	81.699	65.1915	127.708	70.387	93.54
AHSA2	43.0414	29.5113	84.5315	49.6912	16.8721	28.7009	72.4607	21.8065	39.9594	21.225	12.8366	18.8463
AHSG	0	0	0	0	0	0	0	0	0	0	0	0.0331169
AHSP	0	0.282803	0	0	8.77736	0	0	0	0	0.428356	0	0.316948
AICDA	0	0	0	0	0.040306	0.0195018	0	0	0	0	0.0334672	0
AIDA	2.124	6.33557	0.499144	5.26698	5.60935	7.71631	2.34783	4.5537	6.33687	1.4446	7.82804	12.4407
AIF1	1224.86	369.707	713.032	478.584	464.802	485.058	555.761	366.772	87.6584	1017.48	737.184	318.729
AIF1L	0.697483	0.952205	1.68007	3.54963	5.11146	8.66832	12.4637	5.93274	7.24211	0.963691	1.43918	25.562
AIFM1	16.2993	40.3424	20.0596	20.0202	30.5456	31.9581	34.4544	22.9585	23.6604	45.8125	29.0912	15.6591
AIFM2	0.845377	1.24294	4.10385	3.36104	1.26434	0.960855	6.20083	3.18123	1.18763	4.0503	5.71797	0.465457
AIFM3	17.7699	2.93632	11.6768	3.36482	1.60892	1.53151	11.8593	0.575439	9.09437	5.78011	2.18081	0.457039
AIG1	14.5585	15.8044	4.90069	4.91352	9.84638	13.0026	15.1682	7.05898	4.53774	11.0185	14.9873	0.522965
AIM1	3.56474	6.6806	2.64738	9.05293	3.81868	0.531729	0.0528124	4.69381	3.84361	2.03143	8.05818	6.56271
AIM1L	0.0235715	0.007813	0.0328727	0.0479412	0.0521862	0	0.0130075	0	0.0609063	0.0408761	0.0080917	0.0206695
AIM2	0	0.100162	0	2.04333	0	0.0389181	0.199212	0.0382521	0.0397395	0.106463	0.458971	0
AIMP1	31.1961	28.5069	32.6472	30.6852	28.0794	24.0911	33.8912	19.9598	32.2304	20.6247	18.4355	22.7196
AIMP2	26.4126	30.806	25.0312	17.4728	18.7027	18.7619	38.3638	12.2706	21.1427	46.2899	21.8161	14.3873
AIP	64.5302	53.3161	114.29	82.8152	63.7172	60.9864	82.4087	65.1815	79.6157	107.268	44.1309	72.4757
AIRE	0	0	0	0.022759	0	0	0	0	0	0	0	0
AJAP1	0	0.0421511	0	0	0	0	0	0	0	0	0.0415708	0
AJUBA	0.427928	0.164069	0.110198	0.813531	0.536254	1.6158	1.77839	0.415884	0.672385	0.330827	0.145222	0.763992
AK1	4.66918	7.91322	38.5559	2.69812	16.5346	24.2084	26.7982	5.63153	11.9842	18.0485	1.19792	7.66747
AK2	124.261	100.804	65.3739	74.9057	88.1432	105.739	112.683	63.2987	64.6137	72.5438	55.9947	85.8563
AK3	15.7707	20.2019	11.581	17.5804	21.0343	24.7588	23.1262	13.8743	21.4562	11.3331	10.65	7.80274
AK4	0.517868	8.78837	0.203327	0.174251	4.11928	5.70777	2.63777	2.14611	5.89773	2.21577	1.90901	0.116223
AK5	0.0966573	4.82306	0.521551	0.0615963	0.299362	0.205495	0.696493	8.2362	0.0994817	1.68428	0.469038	0.907112
AK6	11.1083	22.9799	6.28529	12.1937	20.4497	20.291	14.3263	10.7405	15.3234	17.9674	19.8835	17.1519
AK7	0.0173785	0.246409	0	0	0.0511072	0.219847	0.0822183	0.0452125	0.359364	0.132434	0.0280602	0
AK8	0.124017	0.281689	0	0	0.678872	0.194916	0.202261	0.266642	0	0.686021	0.314524	0.0542774
AK9	2.74047	1.86551	2.5141	1.23723	2.0404	2.07402	2.3915	2.77755	3.17295	1.09808	1.014	1.5721
AKAP1	20.7637	10.6541	11.8648	15.6433	17.4675	14.2051	13.5006	7.25129	18.4247	11.0292	9.4083	14.3575
AKAP10	18.327	9.1236	14.9046	11.7922	9.09536	10.1064	17.2784	11.8322	17.3278	11.1878	11.5355	11.9501
AKAP11	2.78116	6.6252	1.05232	8.30652	6.95413	4.9698	2.33776	10.0544	9.4382	0.40372	5.15729	9.22884
AKAP12	0	3.13539	0	0	0.207772	0.234226	0.0079076	0.853967	0.01268	2.61453	0.13427	0.0256573
AKAP13	10.5894	18.18	7.43408	21.255	18.1851	12.4243	4.85398	33.4689	16.4051	10.8273	14.6493	19.1296
AKAP14	0	0	0	0	0.199793	0	0	0	0	0.239204	0.061253	0
AKAP17A	47.1071	30.2952	67.2369	55.1995	37.0596	39.0111	53.3548	38.8988	44.0797	44.6796	24.7865	51.2933
AKAP2	3.29563	15.1465	1.54681	15.179	0.681164	0.0242889	0.536678	1.91785	31.7836	4.7033	14.2108	6.06886
AKAP3	0.086367	0.0160962	0.0594335	0.139222	0.151419	0.0848544	0.103357	0.119822	0	0.0657579	0.0391171	0.403011
AKAP5	0.118613	0.271898	0.138611	0.100209	0.174301	0.327966	0.226701	0.137873	0.338389	0.0424146	0.0390035	0.0956885
AKAP6	0.0158917	0.200936	0	0.305044	0.0564619	0.0408223	0.0064617	0.0321503	0.0153622	0	0.127877	0
AKAP7	1.29285	3.31414	2.90732	3.38862	3.38143	4.17308	1.49794	1.55404	4.17145	1.76686	3.11747	1.70369
AKAP8	29.1465	28.4838	65.4926	34.9372	28.8793	22.4143	44.538	25.1301	30.7283	35.5203	16.2612	31.3086
AKAP8L	43.8098	41.6165	79.8375	46.7074	35.6876	33.8124	43.3653	42.3806	38.1481	48.3559	22.1293	58.5945
AKAP9	7.85708	4.82967	10.488	11.1926	4.96181	2.68609	9.02617	11.0013	14.2634	6.38242	4.43727	12.1819
AKIP1	15.6374	13.1299	8.59392	15.0931	12.0233	14.608	24.5547	15.7387	14.6532	27.5145	14.877	10.5724
AKIRIN1	37.8464	52.6972	17.886	76.0971	45.3331	32.327	35.7766	68.1154	57.0746	13.4612	31.143	51.3282
AKIRIN2	32.64	25.4987	33.474	32.731	34.3839	29.915	39.8347	36.6106	33.5874	36.9076	48.2788	30.6082
AKNA	27.2356	37.029	49.0142	59.8736	43.5948	21.6769	19.1279	21.7003	27.1371	20.4687	14.5017	71.1145
AKNAD1	0.0452087	0.245369	0.0303907	0.0339323	0.137778	0.190665	0.0232574	0	0.112718	0	0.0170471	0.233742
AKR1A1	76.0075	56.2664	60.3504	70.4605	115.716	106.418	73.3802	33.7846	51.0868	89.1487	137.084	229.107
AKR1B1	14.095	31.0257	13.8608	68.4051	32.6877	49.9898	43.4483	40.5623	43.0157	61.7594	139.554	16.3128
AKR1C1	3.75439	1.59464	0.222968	0	0.749099	2.05588	0.216509	0.158832	0.167465	2.04273	0.884721	0.647914
AKR1C2	0	0.0271417	0	0.0145132	0.054524	0	0	0.0136916	0.0156732	0	0.0123102	0
AKR1C3	10.4126	27.8925	9.96689	4.88016	93.105	122.529	9.41473	36.9909	28.7637	35.6053	9.29459	39.7595
AKR1C4	0	0	0	0	0	0.05389	0	0	0.0490411	0	0	0
AKR1C6P	0	0	0	0.0796165	0	0.128214	0	0	0.0408172	0	0.0334819	0
AKR1C8P	0	0	0	0	0.0279339	0.0261426	0	0.0723574	0.0511125	0.068282	0	0
AKR1E2	3.13253	2.54021	0.149932	0	1.98573	0.535493	0.11037	0.124403	0.624325	3.70432	1.46883	1.07152
AKR7A2	19.4597	28.2801	7.8224	29.035	27.2538	32.3095	20.8017	16.3778	26.8736	16.342	20.7733	18.3238
AKR7A3	1.32257	0.304127	5.37122	1.50426	0.48537	0.444342	2.24727	0.44842	0.621849	0.907098	0.496632	0.949174
AKR7L	0.868439	0.274518	2.98466	1.05953	0.549015	0.609614	1.87231	0.399316	0.665678	0.406552	0.244855	0.671855
AKT1	78.5457	64.5547	110.648	82.6345	82.9861	82.0854	127.733	74.0402	79.603	144.113	63.3668	96.155
AKT1S1	19.2965	13.5311	39.267	17.4621	21.4267	23.2691	30.3736	17.3464	17.2118	37.9136	14.7081	12.1684
AKT2	27.8252	27.3807	28.5325	25.7055	17.7017	15.5565	30.174	25.7366	21.7462	28.5063	21.787	19.0635
AKT3	0.107924	4.34286	0.250401	3.49157	2.26155	6.14724	0.074452	2.74709	12.1278	0.0487407	6.84055	0.123739
AKTIP	2.75972	1.65366	2.8902	1.45665	1.30258	1.75896	2.68761	1.87295	2.23524	1.35486	2.62584	3.06738
ALAD	17.9213	25.8258	10.8462	40.2692	21.5282	19.7852	15.7764	26.5764	23.4544	15.0258	19.2223	26.2636
ALAS1	14.9517	37.2815	10.0654	18.2636	12.2173	23.3066	25.1819	25.4335	11.9044	68.3006	16.2434	11.2747
ALAS2	0.100123	5.79378	0.154675	0.0277596	3.09697	0.119395	0	0.0261737	0	1.36065	0	0.0316106
ALB	0	0.0682147	0.385479	0.0703026	0.0262956	0.0264817	0.031775	0	0	1.62613	0.0197752	0.269309
ALCAM	13.4403	33.6409	19.6748	25.3254	13.1945	16.3199	13.4947	45.7521	32.2831	19.1921	17.1019	9.92513
ALDH16A1	19.524	22.0118	56.9804	24.3047	28.8068	23.1881	27.1999	11.7682	23.3683	54.2543	16.2125	15.4099
ALDH18A1	19.1841	30.278	10.4445	17.756	37.4144	42.1026	24.5257	20.3954	21.7466	20.7867	18.1846	24.036
ALDH1A1	29.5559	5.98207	3.5187	0.0440661	1.29913	18.7106	3.77043	0.107986	0.022738	36.9435	68.4521	0.0266878
ALDH1A2	0	1.41914	0	0	0	0.0181017	0	0.281007	0.0336672	0.0220264	1.70636	0
ALDH1A3	0.0174554	0.0127709	0	0	0	0	0.126379	0	0.0167778	0	0	0
ALDH1B1	7.68824	10.961	1.87699	5.0594	10.7607	10.674	12.2534	2.92881	7.90617	7.84449	7.441	4.60816
ALDH1L1	0	0.141629	0	0	0	0	0	0	0	0.0237499	0	0
ALDH1L1-AS2	0	0	0	0	0	0	0	0	0	0.034076	0	0
ALDH1L2	0	0.141343	0.012781	0.26651	0.0279598	0.649186	0.0174036	0.0273706	0.0899395	0.430112	0.346672	0.0349373
ALDH2	20.0372	55.5977	18.0221	57.7054	30.9156	47.1388	15.4114	18.9331	16.9275	40.1507	71.4629	28.1567
ALDH3A1	0.143119	0.0317076	0.058163	0.0608071	0.0662177	0.168986	0.644745	0.0625845	0.286114	0.166375	0.35396	0
ALDH3A2	3.69528	10.2952	4.16091	2.95366	2.71174	6.90955	4.43069	10.9726	13.5488	9.84394	31.479	5.26767
ALDH3B1	2.15746	9.16576	39.3623	24.4282	2.78568	7.30931	31.9262	21.68	13.0292	39.4836	37.2281	3.29978
ALDH3B2	0	0.0390449	0	0	0	0.0220173	0.0558397	0.0215908	0.0439966	0.0287618	0	0.166134
ALDH4A1	9.23873	17.1585	7.52369	11.3445	5.03162	8.47765	7.81768	4.26877	6.59251	19.2097	5.29169	2.20729
ALDH5A1	5.94331	8.69883	1.93653	12.8361	6.00486	8.73738	8.55602	2.57922	5.29318	4.40852	3.93269	7.319
ALDH6A1	2.25893	5.91092	0.691623	4.79122	3.40605	5.23487	2.29158	3.14723	3.27162	1.69541	3.8668	5.33202
ALDH7A1	1.72193	7.88305	1.9982	2.63774	8.08249	10.8216	0.544141	0.201005	1.7138	0.527765	2.40577	0.0330454
ALDH8A1	0.298828	0.231563	2.06573	0.196414	0.496232	0.263165	0.707157	1.06472	0.473849	0.575659	0.211904	0.308772
ALDH9A1	17.768	30.5968	16.9063	27.5914	30.7281	25.4246	24.3337	26.0111	30.756	21.7347	32.3113	23.9338
ALDOA	738.923	864.794	760.135	688.532	794.852	911.827	859.41	957.596	826.881	1011.3	673.713	627.298
ALDOC	2.46596	11.4165	8.95598	13.5411	2.90199	24.2597	32.7194	3.56677	11.7392	19.4489	9.50975	26.2167
ALG1	7.80842	7.0918	4.02348	5.56891	8.20031	6.24834	8.31148	5.13863	4.8114	11.3103	7.97678	5.28622
ALG10	1.40684	4.27982	0.59846	2.68868	3.32022	2.76306	2.22942	2.48846	4.85332	0.470158	2.07949	2.53732
ALG10B	2.00299	2.41238	0.686934	1.51312	1.87366	1.95338	2.07106	1.67439	2.66662	0.400348	0.847452	1.77893
ALG11	5.75856	7.62656	9.28384	4.79657	6.08261	4.97706	5.82656	5.72065	6.21	3.03111	4.57693	5.71188
ALG12	14.892	11.4522	16.6711	11.207	9.86413	10.9266	17.3202	12.8974	10.16	13.2355	11.0861	15.3839
ALG13	13.2189	11.3433	19.7028	21.7258	15.3322	12.3227	25.1253	11.6225	15.391	6.95391	9.99605	19.3483
ALG14	3.44114	6.04371	1.95918	2.70196	3.69252	4.44278	6.78805	3.18384	2.75937	2.18918	8.33818	3.45702
ALG1L	0.174926	0.261895	0.548338	0.0760815	0	0	0.103022	0.262304	0.244202	0.44463	0.136897	0
ALG1L2	0.221047	0.0512345	0.323946	0.552278	0.140103	0.85649	0.165086	0	0.451918	0.174448	0.102864	0
ALG1L9P	0.275291	0	0.296577	0.193281	0.104134	0.0748793	0.205673	0.244298	0.129983	0.292676	0.131688	0.230555
ALG2	9.8219	14.9239	10.7128	14.9094	11.1052	9.17325	10.5982	29.6606	9.37262	10.2616	12.3013	13.8444
ALG3	33.2319	22.9349	17.7598	14.9627	31.1438	27.6687	25.6824	17.2417	20.2359	41.6587	22.8326	16.606
ALG5	32.5207	38.8051	16.8747	22.4846	31.2275	28.4054	32.984	28.0765	24.2613	21.2606	31.5006	18.0934
ALG6	3.19719	5.37381	3.49715	2.19527	4.76499	3.9399	3.93471	3.15448	4.40949	1.48883	4.58232	4.08626
ALG8	28.0606	26.2572	20.2529	16.8497	22.8639	21.8117	29.706	11.4969	16.0741	50.9271	18.6228	21.4306
ALG9	4.39592	3.39207	6.68583	2.40332	3.20932	3.13279	4.61841	2.00574	3.13513	10.5296	2.74473	4.78791
ALK	0	0.0064991	0.0136879	0.0079389	0.0172739	0.00901655	0	0.0239384	0.0081928	0	1.1052	0.007587
ALKBH1	3.38999	3.93259	8.87585	2.70489	3.80458	2.90767	4.54265	3.53898	3.34145	4.36989	2.83148	6.82643
ALKBH2	18.5427	8.92304	21.9301	5.67257	15.3584	17.2132	22.4328	6.44086	8.70003	22.7664	5.36811	11.4621
ALKBH3	14.7032	16.6115	11.6286	11.9035	17.8634	20.92	18.5625	12.6685	11.5986	19.4347	12.6289	15.241
ALKBH4	6.69601	2.47546	5.51583	3.49853	2.44955	2.05346	6.9447	4.41979	4.3194	7.24123	2.5237	6.09763
ALKBH5	11.5541	20.2372	19.2607	23.3117	20.3046	20.7258	23.1568	26.1291	22.1737	35.062	25.8565	23.8817
ALKBH6	18.2312	9.49823	39.075	10.7191	10.0096	12.8496	21.6425	9.21899	10.3637	31.6342	7.02128	7.77724
ALKBH7	41.2482	30.5872	34.8425	47.4749	23.9036	25.274	40.4925	17.9282	33.1876	24.0778	34.7612	23.729
ALKBH8	2.22413	3.35756	1.64565	3.34199	4.07746	3.02653	2.26138	0.878112	1.48156	0.69687	2.147	7.33167
ALLC	0	0	0.138473	0	0	0	0	0	0	0	0	0
ALMS1	1.56934	4.19974	0.845619	2.98894	3.59984	2.40779	1.97144	2.40764	4.05244	0.783486	1.91806	3.95106
ALMS1-IT1	1.67545	0.757637	1.06408	0.64525	0.970012	0.499291	1.18226	0.90741	0.967043	0.578235	0.415542	0.57333
ALMS1P	0.123187	0.113242	0.175546	0.171448	0	0.071932	0.276889	0.0321528	0.180587	0	0.0328296	0.28726
ALOX12	0	0.446532	0.294499	0.0224412	0	0.0233847	0	0.068818	0	0	0.174119	0.117209
ALOX12-AS1	1.70456	2.34078	2.029	2.65223	1.24893	3.32243	1.22096	3.78071	4.26424	1.316	1.45579	5.802
ALOX12B	0.0233835	0.116748	0	0.146257	0.136195	0.160156	0.169811	0	0.110118	0.329352	0.0400843	0.109953
ALOX12P2	1.33958	0.501772	0.86444	1.09623	0.025121	0.506631	0	0.168996	0	0.381788	0.0630179	4.29173
ALOX15	0	0.320366	0	0.602228	0.168337	0	0	72.645	0.0406766	0.0531965	0.0907113	0.0184313
ALOX15B	0	0.0390614	0	0	0	0.15556	0	0.0432035	0	0.057552	0.183477	0.0199493
ALOX15P1	0	0	0	0	0	0.10165	0	0	0	0	0	0.093594
ALOX5	0.874648	0.526722	13.8006	7.03913	2.41088	8.29713	4.56927	12.1488	1.53401	48.077	19.2007	0.251902
ALOX5AP	71.0628	59.7906	39.7617	2.72227	86.0677	0.854897	26.8907	296.914	29.0965	512.659	16.613	0.733635
ALOXE3	0	0	0	0.0160205	0	0.06683	0.107012	0	0.0170664	0.0218381	0	0
ALPK1	9.12578	4.51518	10.2446	7.24543	3.51426	3.25564	10.4586	6.94989	4.95624	7.41721	4.41293	4.09654
ALPK2	0	0.0253284	0.0117023	0.0137585	0.014759	0	0	1.12583	0.0073369	0.195273	0.0115186	0.0164466
ALPK3	0.0566391	0.123849	0.0883116	0.316814	0.13695	0.0483372	0.102537	0.396297	0.0712373	0.0199281	1.13532	0.0195103
ALPL	0	0	0	0	0	0	0	0	0	0.127666	0	0.0273553
ALPP	0	0	0	0	0.0366344	0	0.0235645	0	0	0	0	0
ALPPL2	0.0281418	0	0	0	0	0	0	0	0	0	0	0
ALS2	6.39724	10.6622	11.552	11.5923	9.33515	10.5971	8.56306	12.607	9.58784	31.8364	5.98822	12.1995
ALS2CL	1.35434	0.0698381	2.28686	7.74284	3.25762	4.81846	8.5137	0.124962	0.453679	2.90618	0.936733	4.0016
ALS2CR11	0	0	0	0	0	0.00924685	0	0	0	0	0	0
ALS2CR12	0.081011	0.268599	0.167175	0.0300213	0.0318506	0.122295	0.162086	0.17542	0.471563	0.128047	0.306964	0.130202
ALX1	0	0	0	0	0	0	0	0	0	0	0.0365844	0
ALX3	0	0	0	0	0	0	0	0.0733885	0	0	0.0670889	0
ALX4	0	0	0	0	0	0	0	0.00946515	0	0	0	0
ALYREF	150.417	118.231	116.053	45.4555	97.9685	95.0941	119.655	69.0049	74.4775	235.829	62.5689	43.7122
AMACR	1.82086	3.34816	0.689037	1.98727	2.99564	2.50375	3.36002	2.29031	2.24166	2.1617	1.55303	0.995553
AMBN	0	0.0277683	0	0	0	0	0	0	0	0	0	0
AMBP	0	0	0	0	0.0407995	0	0	0	0	0	0	0
AMBRA1	4.74972	7.63612	6.22018	5.68229	7.40165	6.85959	5.95726	8.39199	6.52249	5.1001	5.31969	11.112
AMD1	76.5657	72.782	21.3217	45.2752	96.7129	87.2499	44.4548	63.0059	65.9136	35.372	52.6919	156.602
AMDHD1	0.0277872	0.21077	0.766787	0.14889	0	0.0279788	0.524798	0.0487807	0.206935	0.0712897	0.372404	0.0534468
AMDHD2	6.02377	7.2273	13.7403	11.6098	7.03181	8.89292	7.23388	9.31645	4.42566	14.4719	41.9357	16.2801
AMELX	0	0	0	0	0	0	0	0	0	0	0.440428	0
AMER1	1.83214	2.6205	1.52112	2.7026	3.18046	2.92396	2.55286	1.23579	3.15426	1.00164	1.72189	2.33738
AMER2	0	0	0	0	0	0	0	0.0196037	0	0	0	0.0060003
AMER3	0	0	0	0	0	0	0	0.0083459	0	0.0111529	0	0
AMFR	18.1203	20.2943	18.927	26.007	19.0949	24.2784	25.8143	25.2906	22.2328	19.2199	19.4973	7.13467
AMH	0.874311	1.17921	4.13936	0.158416	2.17672	1.14694	0.176181	0.101364	3.04501	13.1166	0.326435	0
AMHR2	0.515339	1.24588	0.198792	0	0.0390691	0.111733	0.0468613	0.100633	0	0.843406	0.0291741	0
AMICA1	2.99694	27.9572	44.6575	83.5275	37.7653	56.752	3.89044	135.58	1.5432	154.018	39.9522	3.82682
AMIGO1	0.0758265	0.189335	0.162586	1.88573	0.160361	0.827156	0.169218	0.32748	0.245918	0.124728	0.340989	1.95211
AMIGO2	0.343168	0.110562	0.118996	2.61937	0.384779	0.0190377	0.0228546	1.58949	0.722783	0.842383	1.32969	0.447979
AMIGO3	3.80992	10.3032	10.909	3.47853	3.47698	4.0059	6.95186	4.61133	2.92285	16.5771	2.2127	9.09188
AMMECR1	1.59877	2.25751	0.819719	1.36521	1.81448	2.09831	0.880892	1.03084	2.12679	1.94771	1.51141	1.71564
AMMECR1L	9.57417	8.65927	11.6174	8.21589	8.42034	7.90745	8.2909	7.91254	9.22739	7.94983	4.08785	10.1769
AMN	1.9085	0.702093	28.4437	9.32952	4.94987	4.39163	17.9019	0.375686	5.92951	0.509142	0.889864	4.74106
AMN1	1.946	2.50538	1.51848	1.76659	3.05003	2.09078	1.97024	1.99589	3.62246	0.449431	1.23927	5.35536
AMOT	0.643926	0.512752	0.29733	0.920947	2.41494	1.78446	0.632387	0.231136	0.43795	0.222536	0.560418	3.29536
AMOTL1	2.96252	4.9303	0.8902	3.88613	2.05309	6.51677	0.433893	0.685504	6.88087	1.44773	2.40146	2.31095
AMOTL2	0.0224696	0.0865972	0	0.765064	0.142593	0.564226	0.0542117	0.0387247	0	0.0138654	0.0896774	0.0888518
AMPD2	50.0697	24.9394	141.139	48.1882	32.279	37.4888	51.4485	24.0193	24.4628	54.59	21.8613	32.5861
AMPD3	9.02792	11.1776	7.88359	4.99238	7.90732	6.51747	5.81757	21.035	4.04572	10.4073	18.9293	7.81037
AMPH	0	0.329711	0	0	0	0.0163468	0	0.0616165	0	0.0662059	0.142113	0
AMT	20.83	3.2567	96.0831	7.76394	5.90262	4.57836	20.3775	6.69892	11.1629	18.0901	3.12336	9.7293
AMY1A	0	0	0	0	0	0	0	0	0	0	0.0253259	0
AMY1B	0	0	0	0	0	0	0	0	0	0	0.000144288	0
AMY1C	0	0	0	0	0	0	0	0	0	0	2.05463e-05	0
AMY2A	0	0.0337426	0	0.225811	0	0.0338948	0	0	0.170176	0	0	0
AMY2B	28.202	4.18469	57.8584	29.1977	10.8378	15.3166	40.5234	16.3623	15.993	4.57759	3.84174	14.0146
AMZ1	0.067409	0.339628	0.206758	0.0485575	0.531308	0.368947	0.677173	0.796289	0.176526	0.0713457	0.0552236	0.787177
AMZ2	28.7453	20.5682	18.8914	19.9602	24.2692	18.2111	18.8013	18.8186	14.8234	10.5378	21.7467	26.7045
AMZ2P1	5.46031	2.53691	4.48766	2.65372	2.59655	2.14593	4.26572	2.86042	3.49518	1.99384	3.32856	4.60128
ANAPC1	7.4969	14.8219	8.05822	10.8535	18.1161	12.7325	9.25749	5.54559	11.3194	8.65461	5.83202	11.6212
ANAPC10	6.83903	7.28613	3.01654	6.6029	7.43825	6.13288	6.30354	7.30095	8.38148	6.4377	7.59893	7.38381
ANAPC11	94.4898	66.8411	50.9443	45.6279	49.4295	48.6148	75.6439	62.2826	75.1243	157.606	60.9676	38.8462
ANAPC13	31.9838	24.1404	15.95	27.7139	29.776	32.4236	34.2015	18.6003	31.4613	52.2372	33.4659	31.8271
ANAPC15	52.8045	59.4306	88.9998	42.5766	61.1934	53.1662	78.9789	40.3438	47.3749	339.349	45.2611	42.809
ANAPC16	29.8432	32.6725	16.9534	28.7053	26.2664	30.1061	38.1913	25.4026	27.4128	24.9067	19.1332	41.2334
ANAPC1P1	0.0408609	0	0	0.061373	0	0.0343682	0	0.0599271	0.0326287	0	0.0256571	0.0366744
ANAPC2	23.9642	15.3614	53.9564	20.5197	17.8674	17.8271	30.4554	16.3557	20.632	29.7084	12.9518	33.9051
ANAPC4	27.5223	17.6075	63.0281	14.3858	17.1411	15.9846	25.8292	11.2774	15.6049	19.9792	12.4085	18.0298
ANAPC5	95.4882	44.9055	167.49	70.3552	86.4644	83.5377	123.166	67.4544	82.4189	133.085	47.9494	88.8321
ANAPC7	22.0875	26.6148	52.4104	17.5406	27.0326	21.9413	37.7308	15.4556	22.2532	25.8392	16.7984	25.5394
ANG	0.212824	0.62656	0.144732	2.38593	0.723132	0.552841	0.188128	1.54038	1.16589	2.47126	6.29208	0.0819645
ANGEL1	6.29458	8.54285	2.23867	7.27926	9.63036	8.37509	4.48832	7.56876	6.05198	4.80891	10.3793	18.0906
ANGEL2	6.24957	5.07364	11.4329	5.77292	5.65215	4.56806	8.77266	4.58117	6.94095	4.81865	3.1549	8.77298
ANGPT1	11.2147	21.1373	6.38269	20.1701	35.3379	23.5698	1.03784	23.4397	23.6708	4.89497	2.01288	125.611
ANGPT2	1.2271	0.091844	0.0696107	0.306356	1.3594	1.90671	0.381667	0.115671	0	0.914085	0	0.0302361
ANGPT4	0	0.058117	0	0.0280527	0	0	0	0	0	0	0	0
ANGPTL1	0	0.0268192	0	0	0	0	0	0	0	0.0217598	0.0121647	0
ANGPTL2	0	0	0.0275262	0	0	0	0	0.0576522	0.01537	0.0215939	1.66108	0
ANGPTL4	0	0.310165	0	0.152885	0.1818	0.6639	0.319445	2.91309	0.296907	0.390777	1.14546	0.256526
ANGPTL6	5.36296	13.8037	31.9159	4.68793	18.8292	9.36366	16.0464	18.1106	2.4909	3.67828	2.18976	7.46155
ANGPTL7	0	0	0	0	0	0	0	0.0236767	0	0	0	0
ANK1	0.110931	4.23132	0.0286031	0.0730279	0.320255	0.145534	0	0.138337	0	1.35929	0.136144	0.0200531
ANK2	0	0	0.0066673	0	0.0174476	0	0	0.0547759	0.00638045	0.017962	0.3227	0
ANK3	0.0417005	0.0566087	0.0607643	0.063882	0.0288182	0.0055825	0.0831944	0.0193986	0.0057025	0.0104574	0.148795	0.0219862
ANKAR	0.199912	0.513837	0.142341	0.63275	0.322134	0.443777	0.459541	0.355764	0.445226	0.114996	0.180816	0.422227
ANKDD1A	0.33684	0.6454	0.810288	0.480914	0.611657	0.406554	0.594418	1.8557	0.656473	0.429296	0.435756	0.519505
ANKDD1B	0.356978	0.312344	0.152789	0.185225	0.17908	0.0660503	0.216093	0.095906	0.126883	0.0869461	0.0344848	0.0440914
ANKEF1	0.325628	0.505696	0.122903	0.635992	0.285454	0.435754	1.42567	0.0400622	0.0143492	0.091868	0.493526	0.192369
ANKFN1	0	0.0225315	0	0.582717	0.231874	0	0	0	0	0	0.207793	0
ANKFY1	4.61778	7.38368	11.9286	9.21036	7.59445	5.91743	10.2113	7.29045	11.2052	9.44144	8.51643	7.44604
ANKH	0.0917844	1.59786	0.429362	0.449184	3.19942	0.97873	0.250988	22.3331	1.12658	2.17876	7.8644	1.78964
ANKHD1	13.6467	19.9046	20.3737	18.8526	19.4774	13.8676	13.8615	16.7476	20.1974	7.39861	16.2578	22.3937
ANKHD1-EIF4EBP3	5.15818	8.58275	5.89828	9.38431	7.01259	4.24287	5.94875	11.4007	9.44957	2.24051	4.80665	10.0355
ANKIB1	5.76783	3.57362	4.59321	8.11106	2.65081	2.53051	4.96017	9.15958	8.23714	4.6101	6.86909	8.24368
ANKK1	0	0.0168216	0	0.0206892	0	0	0.138133	0	0	0	0.0567008	0
ANKLE1	2.24968	3.00225	4.03073	8.32383	3.5459	7.59104	8.09826	2.106	2.94161	11.6362	2.60812	6.18553
ANKLE2	31.471	24.8191	54.8968	27.0551	27.7068	31.4195	39.556	32.0072	28.3634	27.8471	13.7226	40.377
ANKMY1	7.62563	6.57789	10.7142	6.93802	5.66475	7.79507	10.313	6.43395	10.2817	3.98522	4.97204	8.26154
ANKMY2	13.2926	18.6658	9.48126	13.6037	8.43098	7.586	16.3633	13.1736	18.0532	8.15047	6.98416	16.6201
ANKRA2	8.2204	7.04364	2.83631	6.82709	4.29291	4.44789	4.89114	7.88355	6.34506	1.58328	5.39698	9.12472
ANKRD1	0.0303141	0	0	0	0	0	0	0	0	0	0.071432	0
ANKRD10	87.4883	28.2675	196.779	48.5718	38.3834	44.0387	134.888	46.7302	55.6531	69.2665	39.8827	52.3269
ANKRD11	21.2817	20.8672	37.2775	24.7125	29.4952	18.9788	33.8774	27.5941	31.5765	24.6665	13.8999	14.3871
ANKRD12	3.51798	6.67596	3.921	8.77955	7.28861	5.69939	6.03594	11.0616	10.1028	2.14804	9.15837	12.2305
ANKRD13A	24.5779	37.8705	23.3997	42.4691	32.5709	32.5362	21.0469	62.152	33.8859	25.1763	20.9967	53.1753
ANKRD13B	6.82886	1.71101	2.60322	3.31187	4.32759	5.97551	7.17727	1.29808	3.09637	5.00915	1.21467	1.85991
ANKRD13C	3.59423	2.97505	2.81901	3.66053	4.50933	3.83151	3.01324	3.71104	4.56224	1.11864	3.43298	4.82843
ANKRD13D	70.7577	35.3021	161.615	57.2011	31.8756	30.5886	60.6728	41.2998	42.5059	143.667	23.8645	91.814
ANKRD16	4.8933	3.32757	4.19965	2.69834	2.61249	4.13382	4.91599	2.05274	3.21646	3.70235	2.23222	5.6756
ANKRD17	8.20322	16.0963	7.48592	14.3502	19.6602	14.8683	10.7695	14.0136	13.6012	6.2675	10.6462	18.2815
ANKRD18A	0.0366529	0.430061	0	2.41624	0	0	0.0363744	0	0.0140026	0.0768619	1.72515	0
ANKRD18B	0	1.416	1.1425	0	0	0	1.60347	0.630607	0.0145942	0.421888	0.763132	0.025838
ANKRD18DP	0.4358	0.942094	0.255955	1.60847	0	0.251126	2.1909	0.18935	0.0750523	0.154463	0.287965	0.14959
ANKRD19P	0	0.265147	0.0437531	0.365514	0	0.0496796	0.0308833	0	0	0	0.0410872	0.0216961
ANKRD2	0	0	0	0	0.0444944	0	0	0	0	0	0.0962182	0
ANKRD20A1	0	0.206916	0	0.0434648	0	0.0153083	0.0967561	0.0150019	0	0	0	0
ANKRD20A11P	0	0	0	0	0.173062	0	0.0694835	0	0.165896	0	0	0
ANKRD20A12P	0	0.21276	0	0.279705	0.065374	0.09749	0.0405403	0	0.0981674	0	0	0.341826
ANKRD20A2	0	0.0238002	0	0	0	0	0	0	0	0	0	0
ANKRD20A3	0	2.28135e-05	0	9.2637e-06	0	9.35585e-06	2.24492e-05	8.6529e-06	0	0	0	0
ANKRD20A4	0.0324883	0.293027	0.130684	0	0.0324493	0	0.0768864	0.102217	0.0454792	0	0.260719	0.0138323
ANKRD20A5P	0.0184871	0.483818	0.0264782	0.3178	0.224227	0	0.0547241	0.0283573	0.088045	0.0775345	0.099333	0.0331675
ANKRD20A8P	0	0.0744463	0	0.0140209	0	0	0.0741622	0.0130498	0	0	0.0518194	0
ANKRD20A9P	0	0.00451962	0	0	0.00424713	0	0	0.00133939	0	0	0	0.0015673
ANKRD22	0.365401	0.593872	0	0.012869	0.251364	0.0566731	0.034037	0.11484	0.0792236	0.435031	0.0230365	0.0121379
ANKRD23	5.62239	2.53073	3.45984	2.97152	2.5332	2.52844	4.53639	1.58616	4.19449	3.00412	0.849674	3.05428
ANKRD24	0.406448	0.463589	1.32631	0.479622	0.352567	0.261039	1.46322	0.372727	0.389047	1.49642	0.11242	0.177658
ANKRD26	1.09007	3.32784	0.888305	2.09606	1.63633	1.90803	1.69933	1.16006	2.06027	1.00776	1.7548	0.932993
ANKRD26P1	0	0	0	0	0	0	0	0.0076703	0	0	0	0.0176182
ANKRD26P3	0	0	0.442285	1.31589	0	0	0	0	0	0.210702	0.556565	0.0295124
ANKRD27	13.3584	14.8003	17.5357	14.0968	13.6706	15.1488	28.0919	13.3756	12.2175	29.3224	10.1664	11.9525
ANKRD28	21.4604	18.4628	19.6729	15.5175	18.6084	39.3152	26.399	38.9982	83.3144	6.14132	10.7539	76.689
ANKRD29	0.0380805	0	0	0.063487	0.0160716	0	0	0.170814	0.0330602	0.0216307	0.712063	0.0189667
ANKRD30B	0	0	0	0	0	0.01236	0	0	0	0	0	0
ANKRD30BP3	0	0	0	0	0	0	0	0.0799655	0	0	0	0
ANKRD31	0.00924155	0.0067541	0	0	0.0266808	0.0261805	0	0.0085447	0.0089171	0.0250707	0.0439546	0.00999615
ANKRD32	2.72148	3.12678	4.77704	2.38444	2.25367	1.95754	3.21521	1.72002	2.71428	1.0921	1.50648	1.58009
ANKRD33B	3.36856	5.95031	11.4361	1.78652	3.12305	4.3075	15.4294	4.00338	3.35019	4.04729	1.35726	6.26861
ANKRD34A	0.161364	0.20722	0.393187	0.396718	0.137572	0.199916	0.410876	0.0954905	0.341297	0.124258	0.0493809	0.226889
ANKRD34B	0	0	0	0	0.0144084	0	0	0	0	0	0	0
ANKRD34C	0	0	0	0	0	0	0	0.0173825	0	0	0.00781595	0
ANKRD35	0.819671	0.721495	0.242162	1.96796	0.270624	0.856734	1.26736	0.526171	0.261193	0.692771	1.12576	0
ANKRD36	3.79985	3.44856	4.94321	4.52155	4.77323	2.35872	2.88614	1.80414	5.101	1.73945	1.20568	5.25608
ANKRD36B	2.44392	1.78203	0.646958	1.34925	2.17404	1.40534	1.41405	0.724649	2.0364	0.286526	0.958709	2.68046
ANKRD36BP1	0	0	0	0	0	0	0	0	0.031097	0	0.0278007	0
ANKRD36BP2	0	0.27133	0.11969	0.408199	0	0	0.0422997	0.0322018	0	0.397632	1.16356	0.126936
ANKRD36C	1.55733	3.17304	0.831144	3.46889	4.09042	2.27663	1.60749	1.72085	4.01366	0.515834	0.83331	3.2969
ANKRD37	0.244242	1.30063	0.338665	0.0644535	0.208993	1.02947	1.79375	2.48205	1.12453	1.18113	2.53139	0.41442
ANKRD39	11.7374	12.5505	8.36003	13.0308	11.7284	12.2392	12.4665	9.89231	13.5269	9.67337	10.3241	11.4901
ANKRD40	10.6781	10.4295	5.63431	9.07661	15.8433	11.8248	8.47238	6.22738	15.6562	8.79667	11.4547	14.9418
ANKRD42	2.34846	3.0505	2.97408	4.15049	2.24099	1.83161	2.68452	6.34671	1.87112	1.2965	2.89136	3.99291
ANKRD44	1.91015	8.91869	1.81289	13.0653	5.95609	4.67148	1.49751	11.5173	10.4103	1.57028	5.26853	5.66184
ANKRD44-IT1	0.061616	0.113673	0.092373	0.217583	0	0	0.071032	0.157821	0.285645	0	0.0975453	0.0654065
ANKRD45	0	0.0203175	0.0748155	0.0779934	0.062828	0	0.102018	0.0365352	0.0817762	0	0.0186901	0
ANKRD46	2.59385	2.48325	3.82648	2.21521	2.40582	2.55656	2.37674	1.55074	3.20983	2.65801	1.68563	5.42322
ANKRD49	22.0028	14.2176	23.6416	11.0936	13.3346	13.2207	25.933	13.7201	18.2003	6.73336	6.83239	22.1169
ANKRD50	1.49554	7.07295	1.76932	5.2921	5.55366	3.83762	3.29058	4.24564	6.89315	1.34951	5.24331	4.83948
ANKRD52	6.94217	10.1801	7.64314	13.467	10.8472	8.91517	8.0967	9.06821	9.71327	9.33146	5.74144	9.92657
ANKRD53	0	0	0.102499	0.485774	0.114608	0	0.034993	0.0275402	0.102594	0.111854	0.070685	0
ANKRD54	19.4079	10.6676	49.9466	15.3641	10.4245	13.4409	39.4729	9.96873	10.4712	33.1889	4.84062	12.8725
ANKRD55	0.0234037	0.0218136	0	0	0	0.0675242	0.0273777	0.0822961	0	0.0888805	0.0930006	0
ANKRD6	2.11526	1.05299	1.39393	1.94116	3.04493	2.22007	0.644794	1.77083	5.78398	1.17141	1.99381	3.62377
ANKRD61	0.19222	0.0813585	0.34794	0.0387272	0	0	0.154534	0.080243	0.081637	0	0.0372425	0
ANKRD62P1-PARP4P3	0	0	0	0	0	0.0402333	0	0	0	0.05352	0	0
ANKRD63	0.294545	0.513105	0.085383	1.25956	0.771382	1.95644	0.868295	0.329191	1.41634	0.273657	0.0844565	1.53902
ANKRD65	0.246964	10.2276	0.120647	0.167131	0	0.325425	0.354922	0.0312508	0.281581	0.715149	0	0.1672
ANKRD66	0	0	0	0	0	0	0	0	0	0	0.24405	0
ANKRD7	0	0.0340589	0	0	0	0	0	0.0385315	0	0	0.275141	0
ANKRD9	2.18683	4.09189	5.80598	4.99625	0.690933	4.09444	18.0346	1.04524	5.7649	11.7372	4.95826	0.843387
ANKS1A	5.0018	4.1175	4.57621	5.17363	4.91047	3.94315	4.36761	5.45499	6.2935	3.49149	4.8511	5.7149
ANKS1B	0	0	0.18706	0.0442757	0.0113696	0.0299792	0.0577913	0.113751	0	0	0	0
ANKS3	9.97348	3.47234	29.9504	3.59636	4.96346	3.33109	12.466	3.02262	4.10963	12.197	2.61581	6.46254
ANKS4B	0	0	0	0	0	0	0	0	0	0.0244457	0	0
ANKS6	0.576449	2.43181	0.292822	3.70686	3.52224	4.80737	4.57808	1.12564	5.54166	1.65267	1.87069	1.17271
ANKUB1	0	0	0	0.0210361	0	0.02388	0	0	0	0	0.0178341	0
ANKZF1	19.3896	10.2442	38.6038	14.9122	8.08357	15.0404	24.4418	9.1869	16.7246	13.3631	4.76013	26.4789
ANLN	5.13309	18.2474	4.11397	2.73828	3.0738	3.13814	5.96772	4.95742	12.2358	11.6238	6.56605	0.94809
ANO10	7.85647	10.6715	2.74785	11.2957	16.4017	12.5979	9.72523	8.59034	9.79894	6.86759	13.4	9.40659
ANO2	0.0338155	0.0399341	0.126638	0	0.206562	0.436275	0.0366527	0.107194	0.0141099	0	0	0
ANO4	0	0	0	0	0	0	0	0.0231201	0	0	0	0
ANO5	0	0.299333	0.0128565	0	0	0	1.03644	0	0.395306	0	0.547915	0
ANO6	9.88598	17.7324	1.8451	17.2875	13.6819	13.3807	8.60889	23.5144	22.217	3.29918	25.8894	10.8606
ANO7	4.519	0.21297	10.3715	0.209248	0.999734	1.16619	17.1873	0.119908	0.44213	1.10479	0.142092	0.0116923
ANO8	4.07085	3.29768	4.9962	12.0132	3.91352	5.45068	6.49599	5.17819	6.03414	6.91814	3.03675	7.47797
ANO9	1.23658	0.264072	12.0738	0.558918	1.68085	2.79409	27.0023	0.0185473	0.319209	3.26522	0.231461	9.6949
ANOS1	0	0	0	0	0	0	0	0.0081578	0.0081274	0.0109018	0.0991636	0
ANP32A	115.58	142.913	103.709	100.415	148.324	130.13	125.139	71.1602	114.834	154.065	96.6777	110.657
ANP32A-IT1	0.461875	1.44964	0.314544	3.27373	1.36306	0.456386	0.626489	0.938863	2.23509	0.0666204	0.41393	2.05525
ANP32AP1	0.23069	0.529716	0.162756	0.345258	0.200369	0.187041	0.112539	0.161408	0.271888	0.372359	0.298942	0.620197
ANP32B	307.343	379.226	303.092	221.546	321.974	441.618	286.805	145.691	248.773	673.777	175.333	375.002
ANP32C	0.35034	0.288218	0.327285	0.091139	0.194734	0.1908	0.123208	0.18015	0.29187	0	0.327344	0.19788
ANP32D	0.529815	0.463153	0	0.217883	0	0.470121	0.28362	0.225827	0.45663	0.916699	0.363868	0.262169
ANP32E	20.2848	66.5867	9.62543	30.2413	35.8782	35.3432	24.1716	20.9197	53.0778	33.2934	29.9439	24.2831
ANPEP	359.887	257.303	414.616	101.333	217.559	70.885	131.02	853.256	67.2343	391.017	77.4477	309.517
ANTXR1	0.0942941	0.231547	0	0.0254823	1.31686	0.130493	0.0895768	0.391373	0.178254	0.0117029	0.535687	0
ANTXR2	6.94186	29.6039	6.13183	26.6261	32.3672	14.9671	6.63571	57.6491	50.2334	9.97678	25.8419	28.0363
ANTXRL	0.051617	0	0	0	0	0	0.122734	0	0	0	0.0194197	0
ANTXRLP1	0	0.0627475	0	0.180456	0	0.118993	0	0	0.0639815	0	0	0
ANXA1	244.639	315.024	99.9228	354.668	178.817	152.03	200.025	434.821	262.123	483.836	317.916	138.052
ANXA11	99.279	97.9343	90.1069	111.308	95.2883	99.9985	100.254	104.994	101.285	145.598	93.5341	102.198
ANXA13	0.050326	0	0	0	0	0	0	0	0	0	0	0
ANXA2	11.6968	97.5406	51.4006	208.491	161.309	149.476	29.3757	215.566	163.371	176.684	499.562	16.6087
ANXA2P1	0	0.112424	0.070885	0.083294	0.0439566	0.0871785	0.0544175	0.198838	0.085407	0	0.488557	0
ANXA2P2	0.0483273	0.587939	0.0729285	1.41124	0.65954	0.786583	0.055995	1.53645	1.12075	1.14483	3.29645	0.0408152
ANXA2P3	0	0.0432125	0.386358	0.0822645	0.0468235	0	0.0540945	0	0.0866906	0.174962	0.227786	0
ANXA2R	9.52135	7.29716	32.4428	4.42204	1.95524	3.01436	29.4721	4.16041	3.87835	27.582	4.67291	5.53948
ANXA3	0.408039	2.67053	0.480677	0	0.180171	3.45754	2.78187	0.328249	0.034568	9.94379	3.57219	0.0320815
ANXA4	24.4902	36.2311	6.13822	27.363	26.1477	38.9939	24.4252	30.6228	21.2999	8.23461	48.0334	9.05532
ANXA5	1.01017	28.2574	5.07335	20.0246	7.95136	45.2838	10.3414	114.183	99.6051	53.8635	427.8	1.36605
ANXA6	25.4139	21.8686	12.3084	86.4731	50.245	19.2401	40.1448	42.309	41.1861	22.6249	106.674	34.932
ANXA7	48.5725	78.3281	20.8873	82.2208	73.3841	74.8801	50.5142	94.4632	96.302	41.7556	77.6331	90.0991
ANXA8	0	0.053768	0	0	0	0	0	0.251333	0	0	0	0
ANXA8L1	0	0.105466	0	0	0	0	0	0.172846	0	0	0	0
ANXA9	0.462562	0.15861	0.225847	0.207131	0.194789	0.387489	0.825963	0.411479	0.399932	0.584857	0.155811	0.246816
AOAH	11.7325	8.80158	7.46105	23.576	1.12535	2.60553	5.30462	12.5725	4.46992	2.7651	70.492	1.37652
AOAH-IT1	0	0	0	0	0	0	0	0.12574	0	0	0	0
AOC1	1.78675	0.137792	0.432393	0	0.397926	0.163123	6.55094	1.97503	0.473353	10.2768	2.50997	0
AOC2	0.655305	0.122044	0.533089	0.217605	0.536198	0.327866	0.898985	1.1692	1.46691	0.598831	0.164613	0.46251
AOC3	0.265116	0.147896	0.393649	0.0874351	0.261742	0.176378	0.380393	0.644513	0.871942	0.592576	0.078817	0.181533
AOC4P	0	0	0	0	0.0557458	0.0289065	0.0682048	0.07915	0.0262832	0.0736406	0	0
AOX1	0.0455675	0.103232	0	0.0615238	0.0334954	0.0429881	0.0138595	0.394549	0.738383	0.0294915	1.67696	0.0220251
AOX2P	0.742172	0.75905	4.5863	0.0137728	0.474784	0.0143648	0.200026	0.0525319	3.71545	0.0187831	0.0115261	0.0848923
AP1AR	4.33612	5.27332	1.57334	4.60958	6.2363	5.43155	2.55484	4.20314	8.78679	2.24519	10.9168	7.34801
AP1B1	21.0558	48.7052	34.3346	27.8821	70.2775	66.786	28.1396	114.598	52.7137	58.3835	99.7065	43.797
AP1G1	16.1467	16.0031	19.1011	14.8262	14.1312	12.0249	16.7057	17.8843	16.8017	12.4245	10.0413	6.85606
AP1G2	48.9357	31.9391	161.157	77.5245	45.7279	54.0478	86.7428	25.7494	48.2261	52.3047	16.1164	137.291
AP1M1	29.7243	52.4641	31.4114	33.1028	39.562	39.1691	36.7171	41.8391	39.8943	34.8959	35.4526	29.7244
AP1M2	0	0.0253605	0	0.031017	0.099603	0.0347382	0	0	0.031592	0	0	0
AP1S1	32.2202	18.0241	17.7471	35.2355	15.245	16.4541	55.3718	40.8454	39.1517	31.6115	26.9374	11.0725
AP1S2	6.44332	19.555	4.03118	10.9693	11.3472	15.2076	9.29826	18.1212	21.4454	7.81447	91.4385	9.2181
AP1S3	0.642795	1.70839	0.397306	3.47823	0.430212	1.36233	0.905744	0.894317	0.280481	0.553483	0.889517	0.565358
AP2A1	20.7439	36.4081	18.0484	30.4748	29.8784	34.5625	24.4537	49.0405	29.8144	31.9812	28.1985	21.0502
AP2A2	3.95811	8.32629	10.3138	11.3308	21.677	11.8046	7.77462	25.797	14.3262	13.3223	30.3976	48.9861
AP2B1	49.4654	46.3299	22.7347	33.3852	57.0384	55.367	33.9113	45.988	43.453	30.4399	29.7367	49.4494
AP2M1	112.764	174.671	69.2925	207.173	183.968	163.181	102.695	212.372	150.725	137.302	220.497	173.388
AP2S1	118.998	114.428	186.573	125.525	137.119	148.802	127.948	103.447	94.9004	360.534	159.586	39.4588
AP3B1	16.1035	33.2339	2.57793	20.6125	29.5798	26.2799	10.5418	34.3798	22.0716	4.47757	25.1838	12.1164
AP3B2	0	0.442904	0.0751567	0	0.0156667	0	0.056509	0.0818042	0	3.1149	0.0605465	0
AP3D1	23.1635	26.1464	41.1253	27.5779	23.7483	19.4078	27.9345	32.5716	23.1309	38.8638	25.2754	25.3102
AP3M1	7.01588	16.6284	3.91111	15.4753	19.6691	15.2369	11.2102	15.7745	15.8925	5.40075	9.7724	13.3198
AP3M2	3.49585	5.47729	1.63637	3.31517	6.7455	7.17875	5.73627	7.22619	6.03657	4.6859	3.01802	4.97203
AP3S1	44.7533	62.4195	15.0786	52.1445	41.6277	52.4743	47.9719	51.3582	52.0912	19.922	71.5901	33.5931
AP3S2	3.27698	4.38169	2.87586	4.80366	4.64562	3.96043	4.87516	6.06062	5.27164	4.65738	5.39879	4.41198
AP4B1	18.74	10.7459	71.661	10.3446	12.9645	12.5158	19.5028	7.98392	12.2957	15.5137	5.22909	17.5556
AP4B1-AS1	0	0.0256906	0	0	0.0350949	0	0	0.029229	0.0333992	0	0	0.0296888
AP4E1	2.05168	4.54042	1.45541	3.65963	3.15528	2.07658	2.6724	3.37934	3.00782	2.30556	2.78013	2.8456
AP4M1	9.36737	3.37947	14.6909	7.66749	3.20891	3.63398	11.6707	4.867	6.14635	5.89628	4.99145	8.7211
AP4S1	2.94537	3.29085	2.5205	2.08072	2.61218	2.48152	2.75795	2.79633	1.69396	2.64175	1.58862	13.4046
AP5B1	33.3447	22.9053	21.0867	20.7899	7.56308	11.42	31.7551	16.9307	16.3977	17.4429	15.0448	6.69555
AP5M1	5.89484	12.8699	3.48518	9.36118	9.80832	6.81881	7.58138	10.996	10.257	3.99401	9.52027	17.8667
AP5S1	7.35173	11.5709	5.43888	9.53999	13.4357	12.5825	14.2114	12.7335	13.2399	5.08302	5.99676	7.60581
AP5Z1	17.0093	11.2524	45.2028	14.7574	5.66869	5.4307	23.8991	16.2757	13.9209	24.8071	11.9524	16.5281
APAF1	9.33131	6.07193	11.4231	10.9848	5.27273	5.90758	8.4003	7.51364	7.78761	7.26114	3.76654	8.59282
APBA1	0.0084492	1.38445	0.0406331	0.820336	2.23952	3.04098	0.0099412	0.433055	1.09434	0.0751488	4.1836	7.34844
APBA2	9.81513	0.357816	2.38863	0.184404	0.123951	0	4.39443	0.164942	0.135777	1.09093	0.604434	0.0845292
APBA3	8.42643	6.85555	9.18981	7.43669	5.80436	5.94972	10.3841	11.1023	7.5531	9.26711	5.99564	9.0588
APBB1	0.450242	0.529404	0.556472	0.724493	0.568737	0.953059	0.131367	0.278923	0.172477	0.755653	3.33168	0.324539
APBB1IP	28.1361	46.8841	12.353	44.9656	25.6676	27.3477	28.8204	26.1894	41.3856	34.1611	43.351	40.7249
APBB2	0	0.562832	0	0.0237996	0.0964691	0.0386473	0.113882	0.322694	0.0193007	0.0943047	0.664934	0.0191745
APBB3	18.4919	6.79711	46.0382	10.6418	10.3488	12.0366	24.1492	19.4648	1.93589	19.0647	13.8947	21.5805
APC	4.18902	4.26976	2.57645	3.29746	5.01516	2.80797	4.53017	5.49629	5.13755	1.80217	3.97451	5.52654
APC2	0.0282409	0.0480457	0.107595	0.0194534	0.0521126	0.0055051	0.0839489	0.0808821	0.0150047	0.0691109	0.0445921	0.0210084
APCDD1	0.0455827	0.0212463	0	0	0.771055	0	0	0.860779	0.131112	0.145217	0.477237	0
APCDD1L	0	0.031216	0	0	0.0157614	0	0	0.0140388	0	0	0.0666195	0
APCDD1L-AS1	0	0	0	0	0	0	0	0	0.0259686	0	0	0
APEH	40.504	51.5842	38.9494	46.1005	48.3088	48.1945	49.5168	26.5055	41.8471	61.3163	41.3175	32.2559
APEX1	196.25	218.972	176.404	242.808	289.705	271.199	216.314	89.9032	140.698	135.486	131.085	539.037
APEX2	12.5989	20.8759	8.57063	11.0755	19.6242	22.2107	17.3715	16.6168	12.5114	23.2464	13.9328	13.2039
APH1A	85.8125	101.225	46.24	115.201	97.1933	95.6655	78.057	103.125	97.1308	90.0699	132.981	111.65
APH1B	4.73545	7.23828	3.12615	8.93187	4.32744	4.64306	8.48865	7.13681	9.06472	3.67272	9.31953	3.22698
API5	25.0325	49.2636	23.9356	25.4658	49.7501	40.001	36.5864	39.3668	38.1836	30.455	31.0009	33.6521
APIP	11.6446	18.0841	24.5453	18.147	19.6557	18.0412	26.7127	13.5426	16.3624	22.0431	23.6221	14.2182
APITD1	6.96488	13.2654	2.78726	5.44104	14.4113	10.8111	12.1699	6.79085	11.6088	15.1029	8.15938	3.49655
APITD1-CORT	1.1039	1.37671	1.53456	0.563786	1.64591	1.36956	1.62182	0.862581	1.02759	4.58972	0.537209	0.315792
APLF	1.19806	1.58826	3.15939	1.41874	0.98668	1.63438	2.91825	2.14351	1.83373	0.745077	1.00244	0.744125
APLN	0.22474	0.35461	0.327117	1.4656	1.17312	0.177536	1.10419	4.54475	2.04168	1.1991	0.20317	1.45676
APLNR	0	0.067313	0	0	0	0	0	0.012324	0	0	0	0
APLP1	0	0.0876425	0.0776127	0.0215486	0.0225361	0.141491	0.0289852	0.314717	0.0448823	0.123046	0.0385378	0.046082
APLP2	172.555	337.551	145.054	368.464	142.033	169.848	195.286	348.877	906.898	307.969	626.282	241.467
APMAP	75.767	102.162	49.8019	40.1111	67.5639	74.3363	105.344	199.434	120.025	104.453	100.043	28.8773
APOA1	0.333467	0.366951	2.78597	0.605599	0.736972	0.519721	1.25008	0	0.55779	3.6838	0.418214	0.773735
APOA1BP	71.9313	48.0264	62.4978	41.3278	57.9856	64.2362	109.132	45.8884	48.8023	108.717	44.7064	46.9567
APOA2	0	0	0	0	0	0	0	0	0	0.236901	0	0
APOB	0	0.0323234	0	0	0	0	0	0	0	0	0	0
APOBEC1	0	0	0	0	0	0	0	0	0	0.105342	0	0
APOBEC2	0.0446881	0	0	0	0.0351597	0	0	0	0	0	0	0
APOBEC3A	0.340377	0	0	0.040288	0	5.5419e-18	0.0523185	0.0412009	0.082097	0.119715	0.264755	5.44695e-06
APOBEC3A_B	0.092552	2.6074e-126	3.31925e-34	7.3919e-206	2.63031e-85	0.059817	0.189626	3.8985e-86	6.66735e-17	0.000436211	0.00987376	0.0499479
APOBEC3B	2.5806	24.8934	4.95015	1.39562	7.86636	3.95971	15.1441	6.30581	21.8058	18.9128	9.00894	0.511433
APOBEC3B-AS1	0	0	0	0	0	0	0.123901	0	0	0	0	0
APOBEC3C	18.619	77.9262	3.29733	51.8986	36.2054	44.5862	19.1942	41.0872	42.7692	16.1608	38.311	34.1018
APOBEC3D	2.43948	1.28676	3.01469	2.10984	1.56489	2.63048	3.47938	1.91189	3.88949	2.6966	0.389128	2.56083
APOBEC3F	2.924	2.10039	3.85354	2.20308	3.00324	2.27621	3.40869	3.22223	2.52705	2.65698	1.5512	5.32029
APOBEC3G	10.2614	10.0886	7.40161	13.404	11.8151	11.9601	9.56128	11.4069	15.3811	7.00572	9.01258	19.994
APOBEC3H	3.43395	1.11922	3.5692	1.94026	1.98588	5.81285	3.73726	3.81772	3.27813	1.40908	0.733783	0.447339
APOBR	42.7812	29.5592	49.347	24.9135	35.9562	24.1668	31.5312	45.9506	15.8933	70.0852	26.4469	9.07279
APOC1	3.58976	9.8467	4.22787	2.88284	4.45505	1.66723	10.0441	2.52227	5.62985	8.41741	75.7308	0
APOC1P1	0	0.111751	0	0	0	0	0	0	0	0	0	0
APOC2	0.452289	10.7431	56.544	0.351893	2.17137	0.372688	92.6557	3.32356	0	26.2533	32.7661	0.1893
APOC4	0	0.210727	0.206859	0	0	0.124184	0.291824	0.113747	0	1.39199	0.307034	0
APOC4-APOC2	2.69536e-07	1.85023e-06	2.85086e-06	2.78846e-07	3.1086e-07	1.00215e-06	2.0122e-06	1.26672e-06	0	2.31678e-06	0.195162	2.43964e-07
APOD	0.262151	0.180302	0.0865335	0.051248	0.111723	0.053243	0.068713	1.91129	0.0522235	0.152168	0	0
APOE	3.72314	7.28571	67.0114	2.52666	28.3394	4.11975	12.1483	1.51557	31.8426	100.887	600.543	1.00905
APOL1	7.34034	6.8202	6.48274	8.69383	8.18946	8.25538	1.64375	10.2939	11.1448	5.32373	7.07444	6.47176
APOL2	6.47696	5.91874	12.7599	4.8861	5.26874	4.93149	3.36876	5.13673	8.19922	6.93945	4.32941	9.70166
APOL3	4.28491	3.65943	10.2375	17.839	10.8697	12.7607	0.833248	8.57853	9.10685	3.01593	4.91967	12.1062
APOL4	0	1.32733	0.0272737	0	0.0345637	1.19494	11.1251	0.570179	0.0334556	7.59927	0.0556965	0
APOL5	0	0	0	0	0	0	0	0	0	0	0.0324243	0
APOL6	4.55787	4.28269	3.23327	9.43585	4.2001	3.61612	2.67032	2.99043	6.58426	2.07709	6.78151	5.71591
APOLD1	0.654729	0.91211	1.1966	0.31263	0.312665	0.491153	0.71638	0.386607	0.863243	0.456767	0.273045	0.680389
APOM	6.84018	4.43107	8.82546	7.36048	3.88884	2.43613	11.1427	3.96067	4.68673	8.46332	5.62501	2.32827
APOO	7.40775	8.38499	4.17595	5.07134	12.0155	11.8228	11.8402	5.32087	7.25513	18.5818	8.79149	3.66987
APOOL	2.32146	3.82825	1.17361	2.17729	3.8577	3.28244	2.23418	2.24158	2.64698	0.990669	2.25069	2.93293
APOOP5	0	0.058008	0	0	0	0	0	0	0	0.082847	0	0
APOPT1	9.56018	12.3407	6.92137	9.72516	10.7214	9.88384	13.0402	9.32604	10.4286	16.7002	10.3427	22.8583
APP	0.0892383	58.3817	0.135569	95.3915	104.908	97.8075	6.82439	184.486	143.214	18.8162	76.9945	51.9624
APPBP2	4.46521	3.97002	2.66083	3.37467	3.77568	3.24122	2.47229	3.03324	4.25734	1.91789	3.0843	6.79818
APPL1	9.96992	22.1521	3.60977	27.8013	20.4969	16.2469	7.38694	13.6568	25.3776	5.85119	15.1771	17.7387
APPL2	12.1432	5.97379	25.5586	10.2922	8.04273	6.71532	11.9169	11.0396	10.4679	4.18956	17.4015	8.45339
APRT	226.802	180.668	148.482	194.115	227.589	292.107	237.878	112.847	204.282	192.331	153.992	85.1473
APTR	3.33314	2.72068	3.77784	2.66915	1.59436	1.86149	4.49592	1.541	3.53604	2.74202	1.10431	1.63817
APTX	12.832	16.6499	17.0459	11.107	13.2575	15.0685	18.4602	11.4236	11.1076	16.7876	10.6848	12.8164
AQP1	0.57928	0.297021	0.229783	0.0918415	0.1386	0.163257	0.57228	0.042331	0	2.82945	0.0981376	0.0175688
AQP10	0	0.224683	0	0	0.0317334	0.23044	0	0.059186	0	0.0411863	0	0
AQP11	0.0826385	0.157657	0	0.491709	0.213893	0.134816	0.0654528	0.264854	0.153587	0.353405	0.171401	0.188561
AQP2	0.152046	1.23452	0	0	0	0.0264786	0.0164655	0.204818	0	0	0.0102436	0
AQP3	1.77207	2.62791	0.824874	2.64059	1.2995	2.2493	18.6806	23.3452	0.209792	15.4105	1.54157	0.487172
AQP4	0	0	0	0.0196673	0	0	0	0.0663425	0	0	0	0
AQP5	0	0.061504	0	0	0	0	0	0	0	0	0	0
AQP7P1	0	0	0.145284	0	0.0892812	0.141073	0.215591	0	0.0166023	0	0	0
AQP7P3	0	0.671756	3.57294	0	0.16397	1.62232	2.01275	0	0	0	0	0
AQP8	0.096828	0.0355646	0.783415	0.0426562	0	0	0.0579735	0.0441927	0.137609	0.058557	0	0.0408874
AQP9	0.0229375	4.0489	0.065659	0.0172163	0.534852	0.05385	0.204464	22.0016	0.718152	2.90897	23.5581	0
AQR	9.47305	16.1177	8.60104	10.7703	16.4877	11.9728	9.82122	12.7716	13.4558	8.37233	12.4992	12.6061
AR	0	0.970796	0.010513	6.16571	0.198322	1.20772	0.145955	0.769506	8.74996	0.924478	1.36528	0.381223
ARAF	51.4461	46.9551	113.856	57.0397	48.3678	46.1093	71.2669	46.5367	54.7391	72.198	36.2699	53.3866
ARAP1	84.7385	31.592	46.2617	45.5568	35.4659	28.2122	31.6188	50.6913	37.8239	142.151	75.5203	52.1621
ARAP2	1.61473	4.24148	1.17553	4.66723	6.10647	4.23041	1.36513	7.03477	6.44149	0.826607	4.735	6.20406
ARAP3	0.341452	0.623772	0.691707	3.33921	3.32886	1.98306	0.7789	0.954183	3.58353	3.94963	0.56821	0.210869
ARC	0.309858	0.0182859	0.408471	0.928926	0.208743	0.573214	1.07295	0.428872	2.60358	0.281324	0.206509	0.506888
ARCN1	14.781	34.5418	6.55261	33.9502	38.5262	30.1598	18.5409	39.5343	34.9903	50.9559	29.7614	49.1149
AREG	0	0.202114	0.150321	0.221178	0.146737	0.430277	0.0596495	9.02706	0.275591	0.180721	2.81337	1.93527
AREL1	8.93022	14.0494	6.71507	9.8826	8.9653	7.24331	8.82859	18.4716	11.2449	10.2682	9.97704	16.3607
ARF1	267.449	253.05	220.771	314.09	265.784	241.827	271.285	370.637	330.733	431.796	275.202	285.983
ARF3	77.4065	122.597	27.452	148.339	118.876	98.1478	64.2935	118.445	90.1479	53.0118	77.4345	61.4353
ARF4	35.9055	74.1664	29.3814	53.0222	63.4552	43.0381	49.4515	94.2547	46.2748	59.9213	63.1805	41.8874
ARF5	151.702	63.0659	150.585	132.071	54.7142	68.8747	180.984	137.21	129.957	264.382	109.359	96.0474
ARF6	35.2859	53.1352	28.208	65.8426	37.3629	37.7386	32.5203	53.5314	34.6091	49.6235	49.2258	40.662
ARFGAP1	29.2726	21.6285	90.0148	21.272	26.8276	20.3629	44.1465	20.4046	25.4757	69.9681	20.72	21.7954
ARFGAP2	49.9909	49.3929	116.409	48.849	51.0697	45.9133	59.2234	29.0209	43.8173	82.1448	28.1365	60.5703
ARFGAP3	13.1575	17.2442	7.5581	17.1216	20.1702	17.9246	19.3179	23.9416	20.1781	14.9783	17.6635	32.4442
ARFGEF1	6.95974	12.5858	6.49573	10.1594	10.3198	7.34112	6.65635	11.764	12.6327	10.1562	8.80824	17.2773
ARFGEF2	6.98076	11.6309	4.91099	10.264	12.5303	7.10298	6.75314	12.3719	11.3343	3.77409	7.98341	10.6849
ARFGEF3	0.00367628	0.0103352	0	0	0.00732935	0	0	0.0356441	0	0	0.0692733	0
ARFIP1	2.69414	4.18424	1.49212	4.24808	5.24134	2.79054	2.76269	5.37122	7.04329	2.83609	5.68752	2.38164
ARFIP2	19.6054	14.4858	21.5086	13.9506	15.3081	16.2387	24.0329	13.3745	14.388	19.0085	9.36167	14.6914
ARFRP1	12.2863	9.30097	21.9029	9.29522	11.1425	10.4822	12.8137	8.41356	8.77725	23.2693	5.74629	12.3028
ARG1	0	0.0309806	0.071623	0	0.369901	0	0.0490196	0	0.0785517	0.214877	0	0
ARG2	0.446103	9.76844	0.436504	2.20915	13.0373	14.4649	1.22149	17.5508	6.82963	1.65528	1.60991	1.75561
ARGLU1	96.4436	103.085	229.175	124.809	92.4228	108.819	161.084	97.4209	138.446	69.3498	58.0088	143.41
ARHGAP1	29.3022	36.8203	26.912	22.9895	23.9746	23.9941	25.9221	24.3565	21.5044	26.797	17.2221	34.5151
ARHGAP10	1.86454	6.3437	2.9431	4.27445	1.9096	8.26378	2.45978	16.9222	6.06688	9.24964	17.7507	0.940446
ARHGAP11A	15.606	31.1624	3.74718	7.76336	12.8053	12.9153	11.9559	7.38059	16.0465	11.8517	9.99958	4.8209
ARHGAP11B	2.33187	7.78224	1.85772	5.5448	4.08364	4.92694	3.98999	1.42151	6.59434	3.48266	2.47149	1.49419
ARHGAP12	3.40584	2.42317	0.7631	6.5421	4.42345	3.53631	2.2512	8.40323	8.40156	0.350264	8.31034	11.3438
ARHGAP15	54.7388	51.2251	26.6403	62.8524	71.5204	64.0072	38.6253	42.5444	38.4039	57.6589	32.8131	52.3003
ARHGAP17	19.963	19.3806	33.4738	47.9061	21.9931	30.3028	18.7081	18.3667	30.0748	25.5317	27.8068	41.8537
ARHGAP18	2.88442	9.03085	0.841507	3.4872	9.19045	5.32757	2.7751	27.557	9.03472	2.99277	30.6041	0.703812
ARHGAP19	4.65249	18.2467	3.06052	9.28667	10.9065	11.9609	6.39429	9.16784	14.2216	6.35172	8.09713	11.8042
ARHGAP19-SLIT1	0	1.75661e-14	0	1.29269e-14	5.2243e-07	2.77096e-64	0	3.46112e-30	0.165831	0	3.68602e-14	5.1625e-52
ARHGAP20	0.011407	0.052578	0	0	0.139612	0.117264	0	0.181932	0.00912615	0	0.216966	0.0080689
ARHGAP21	0.245354	15.0861	3.87509	10.7767	11.3901	19.5434	6.45073	10.3735	11.352	7.46286	13.9873	0.570813
ARHGAP22	10.5194	8.78368	18.0273	1.68566	11.0681	22.8035	28.2016	4.7704	0.573797	21.3421	10.2203	63.2777
ARHGAP23	6.43457	1.7821	3.68288	6.0462	8.30756	6.9962	6.59589	4.53827	9.71501	3.04821	3.15348	10.2701
ARHGAP24	0.0170244	0.0367775	0.0678159	0.0924236	0.041592	0.0457646	0.0332119	0.228933	0.798836	0.217681	2.64863	0
ARHGAP25	19.5569	10.1749	56.2936	26.4337	40.1735	18.1096	20.8483	22.7949	21.6605	14.6773	22.2505	56.6863
ARHGAP26	2.11731	5.24392	1.66352	5.26289	3.73745	2.26677	4.37169	11.1829	9.89671	2.18459	9.70672	3.82906
ARHGAP26-IT1	0	0	0	0	0	0	0	0	0.233275	0	0	0
ARHGAP27	43.5324	12.0486	63.6747	65.0181	19.5953	20.9815	31.1338	19.181	35.3751	45.4612	27.305	37.7112
ARHGAP29	0	0.0132616	0	0	0	0	0	0.0316127	0	0.00748915	0.00982053	0.0234378
ARHGAP30	28.1818	27.6225	21.0707	58.7492	30.8874	39.5108	21.5914	43.4517	49.5855	38.1651	48.004	23.7766
ARHGAP31	0.0068475	2.34427	0.10149	4.4575	1.40889	1.4583	0.00834715	13.3385	0.058625	1.30746	6.49967	0.378637
ARHGAP31-AS1	0	0.227018	0	0.216351	0.254358	0.355773	0.145146	0.32402	0.229073	0.145401	0.7826	0.440972
ARHGAP32	1.73158	3.31725	0.0562252	3.33035	2.867	3.45957	1.39901	4.90744	0	0.917672	2.22296	9.92538
ARHGAP33	19.5417	12.8291	36.965	13.7401	10.5082	15.0312	21.945	4.53094	19.2987	19.0448	4.59337	13.6799
ARHGAP35	9.50394	11.1968	3.63194	8.85469	13.3636	11.4914	5.72752	18.4846	19.4923	6.37922	10.7647	14.8451
ARHGAP36	0	0	0	0	0	0	0	0.0186975	0	0	0.0153058	0
ARHGAP39	0	1.22748	0	0	0.0240653	0.498001	0.0146474	0	0.872668	0.0802063	0	0.185815
ARHGAP4	224.721	64.2531	383.894	139.45	101.412	121.106	187.32	57.4053	72.3818	174.002	69.068	68.8983
ARHGAP40	0	0	0	0	0	0	0	0	0	54.3019	0	0
ARHGAP42	0	0.0110744	0	0.053538	0.0223639	0	0	0	0	0.0146125	0.286333	0.0127992
ARHGAP44	0.0320047	0.0124212	0	0	0.127602	0.170256	0.0796807	0.0111772	0.0122255	0.0179859	0.489995	0.0400331
ARHGAP5	1.77433	4.35243	0.261985	5.68072	4.7603	3.2254	0.431046	2.0848	3.03558	0.051119	5.13227	5.03421
ARHGAP5-AS1	1.21228	0.951959	0	1.53956	1.05533	1.56821	0.348598	0.21816	0.642662	0	0.742653	1.18814
ARHGAP6	0	5.67314	0.0541005	0.0129862	0.263821	0.172907	0	0.0530303	0	0.021218	3.06119	0.200501
ARHGAP8	0.0481796	0.150063	0.311453	0	0.121623	0.0395852	0.286751	0.494754	0.107174	0.248532	0.0941184	0.114557
ARHGAP9	63.3066	40.5712	155.312	45.7677	56.2801	56.6654	54.981	42.2407	49.7474	118.907	32.9637	72.8153
ARHGDIA	459.642	222.97	634.802	239.691	223.106	241.383	309.604	204.776	227.958	578.006	223.012	163.017
ARHGDIB	1041.38	1032.22	851.572	1026.24	1435.41	1134.17	654.605	1101.36	1070.95	1146.46	768.033	928.725
ARHGDIG	0	0.053098	0	0	0.072604	0	0.168168	0	0.265101	0.541471	0	0.060491
ARHGEF1	123.034	61.7923	296.883	114.931	92.0199	106.003	88.3841	80.4965	92.6372	156.883	50.5082	116.559
ARHGEF10	0.257796	0.621663	0.301953	1.07666	0.0503653	0.0206803	0.377907	0.714234	4.08929	0.186287	1.2837	0.929801
ARHGEF10L	0	0.0636319	0.323375	0.345066	0.115638	0.131584	0.0161328	1.29816	0.0127811	1.48602	9.73617	0
ARHGEF11	0.0806765	3.82707	0.202156	0.0220892	1.13671	0.14362	2.87188	2.70845	5.04716	4.03082	19.7645	0.116364
ARHGEF12	0.221764	0.729282	0.242924	1.36132	0.750873	0.51798	0.210755	3.48479	0.253678	2.32367	3.15694	7.70798
ARHGEF16	0	0.0517382	0.0647149	0.338252	0.154688	0.539429	0.572906	0	0.261817	1.05562	0.0621655	0.0384033
ARHGEF17	1.95819	3.0406	2.79485	7.66099	15.4951	13.5808	6.95254	6.54327	10.5501	7.64062	1.32362	50.9586
ARHGEF18	24.4215	17.3543	18.4324	15.0462	8.86471	8.87452	20.698	5.51982	12.3766	16.8764	12.1924	17.1758
ARHGEF19	5.53214	2.99706	8.86949	5.45573	5.67739	7.49255	13.5072	2.74403	5.4898	6.84738	1.74652	5.81488
ARHGEF2	56.1463	40.8152	63.1094	56.0149	56.2788	45.7881	51.8229	41.4064	67.2176	48.5268	35.5832	92.1574
ARHGEF25	0.108572	0.33099	0.040084	5.88602	0.0262813	1.03334	1.05864	0.0816503	0	3.99577	0.47045	0
ARHGEF26	0.13639	0.660218	0.212768	0.146378	0.192306	0	0.0400303	0.0387222	0	0.0267173	0.0604182	0.980109
ARHGEF26-AS1	0	0.0373662	0.0343192	0	0	0	0	0	0	0	0	0.0814272
ARHGEF28	0.247143	0.339741	0	0.0193904	0.0088518	0.0527728	0.0548222	0.0895588	0.0266912	0.0435866	0.254736	0.02073
ARHGEF3	9.31109	5.44855	4.06018	11.9551	9.22964	6.02189	5.98433	7.27104	6.63914	3.28079	8.10171	11.052
ARHGEF33	0.0447677	0.0245534	0.0201732	0.0826021	0.0131126	0.0265928	0.0154261	0.0584808	0.0241668	0	0.0226297	0.0111935
ARHGEF34P	0.307424	0.298641	0.0438959	0.228585	0.039585	0.0897562	0.0474259	0.0237511	0.0129637	0.0165939	0.0537304	0.259308
ARHGEF35	0.359681	0.74531	0.185243	0.339824	0.204722	0.0460779	0.193808	0.021782	0	0.254802	0.0940495	0.521581
ARHGEF37	0.0231153	0.0361554	0.0177652	0.155757	0.0455184	0.0226094	0.0135823	0.0728432	0.0217779	0.0142613	0.0087467	0.0295606
ARHGEF38	0.0123687	0	0	0.0092806	0	0	0.0120632	0	0	0	0	0
ARHGEF38-IT1	0	0	0	0	0	0	0.226404	0	0	0	0	0
ARHGEF39	1.92971	3.56812	2.17946	1.70985	1.81106	2.96082	2.70661	0.816524	1.46465	3.48314	1.40202	1.2293
ARHGEF4	0.0311814	0	0.0478312	0	0	0	0	0.0262022	0	0	0.0251915	0
ARHGEF40	5.66258	4.10499	9.46917	19.0537	6.70556	7.11691	13.9454	7.31924	24.4913	10.3126	13.6838	4.79278
ARHGEF5	0.656183	1.05661	0.362546	0.274743	0.117756	0.331827	0.279588	0.0085866	0.00983545	0.613777	0.100193	0.358452
ARHGEF6	37.4665	90.5271	21.4866	82.0977	85.7016	72.4693	29.4596	105.65	106.968	55.6394	30.6081	47.8438
ARHGEF7	15.7337	11.7196	17.0192	11.2759	12.2285	11.5468	20.6955	14.0452	17.6468	13.6581	10.8983	18.3155
ARHGEF9	3.5856	4.21082	3.78667	3.80077	3.59884	3.44837	4.99362	3.47982	3.94951	2.30794	3.65163	5.1794
ARID1A	21.5618	23.396	26.4604	20.0841	22.4184	14.609	21.2235	28.1326	26.2726	20.7402	18.657	51.2355
ARID1B	13.2846	16.1029	10.6041	34.6487	16.7555	18.3322	18.7518	25.0651	38.9761	6.14019	12.1846	42.2257
ARID2	4.62466	8.00883	5.57743	6.81252	8.40292	6.01487	6.94719	9.00725	8.75946	3.41138	4.49746	8.5488
ARID3A	3.65679	7.66266	1.0567	4.56029	4.54671	3.99028	2.82471	5.87567	8.99133	3.265	11.5377	4.29322
ARID3B	2.32771	6.37546	4.89426	2.80227	5.90367	9.97718	12.3803	17.0041	6.539	9.6696	3.02988	2.405
ARID3C	0	0.095464	0.07775	0	0.0482731	0.0993375	0	0	0.193343	0.124623	0	0.043548
ARID4A	8.61296	10.7119	5.4882	11.8543	10.3468	7.06771	7.40775	11.2905	12.3094	4.26743	8.12829	32.8784
ARID4B	7.17815	10.5668	5.92586	13.1351	10.6619	8.62732	7.70972	15.9296	13.0778	4.79545	7.51729	25.3905
ARID5A	51.4216	26.4641	90.3014	51.6082	48.706	23.6404	59.0303	90.4568	18.911	36.7616	29.7428	23.3597
ARID5B	2.97419	3.00834	1.53433	3.67931	4.96617	3.41318	3.45471	12.9242	3.4806	2.24296	2.57707	30.5438
ARIH1	14.4831	17.2374	16.9657	15.9454	19.4566	17.4843	15.7613	23.1506	20.5606	11.3498	14.6737	18.7381
ARIH2	30.1436	32.7586	35.889	32.2379	29.2882	26.8648	41.1872	36.6842	30.1488	30.1392	20.5204	25.1008
ARIH2OS	1.79861	1.58145	1.57868	2.87372	1.68629	2.38753	2.36939	2.76178	1.86079	1.94649	1.4384	1.5794
ARL1	8.66145	10.6303	7.9851	9.33818	13.5223	12.6498	11.6793	7.41301	11.3295	10.3092	11.3885	10.2614
ARL10	0.141461	1.1341	0.0418422	2.11581	1.78204	3.57283	0.0295297	0.124676	0.409776	0.185292	0.335207	5.51977
ARL11	4.91193	3.21627	2.67727	3.84116	1.74621	1.56824	3.40791	3.87302	3.07545	0.90312	3.67352	1.94824
ARL13B	1.29373	1.87179	0.840341	1.65946	1.30778	1.24462	1.66951	1.64895	2.02857	0.792897	1.7714	0.988936
ARL14EP	5.9473	10.4907	4.35374	11.2542	9.07982	10.0324	7.95348	14.2513	8.66318	5.41025	7.98233	12.7156
ARL14EPL	0	0.109108	0	0	0	0	0	0	0	0	0	0
ARL15	0.984012	5.69608	0.37298	2.06598	2.54902	2.13295	1.89107	4.06954	1.31877	1.22296	5.82165	2.07823
ARL16	46.1791	19.1663	75.606	18.0029	14.349	24.74	49.5138	22.312	19.4408	38.9355	12.4131	12.2184
ARL17A	5.05945	1.83298	2.84631	2.34635	0.898508	1.13189	4.25014	2.13005	2.46317	1.4891	1.00704	1.84527
ARL17B	5.83704e-07	0.202815	0	0.154181	0	0.101238	0.1112	0.301459	1.1278e-06	0.209048	0.108319	0.248348
ARL2	44.3192	78.2185	38.4656	81.1149	121.634	147.143	29.9768	50.9498	61.5992	276.043	44.6853	84.0539
ARL2-SNX15	1.30152e-05	4.55795e-05	3.6415e-07	4.10325e-05	3.90454e-05	0.476231	1.89872e-05	5.43288e-05	0.218295	1.88862e-05	0.194211	6.14173e-05
ARL2BP	27.8154	24.6553	10.4417	26.9636	25.002	22.9247	33.3565	20.8691	29.7883	20.9745	26.1365	7.31098
ARL3	2.23321	3.63166	1.14718	2.52669	3.5789	4.20012	3.06559	4.11078	2.74582	1.95346	2.28457	2.63903
ARL4A	20.4557	20.5342	11.2353	15.684	3.17802	0.150362	33.7844	33.8323	22.0458	18.0859	32.7315	17.4861
ARL4C	5.97127	1.23402	30.4657	5.43135	6.8422	1.11909	12.2269	58.988	1.56944	5.62146	213.007	35.5063
ARL4D	4.84613	1.44464	1.02649	0.447434	1.19668	1.50626	2.65259	0.332722	1.07509	3.12237	0.744274	0.535869
ARL5A	5.9128	15.2268	2.95333	12.2381	15.4789	12.0314	5.58082	13.988	14.1523	4.97879	17.3325	10.8211
ARL5B	2.39969	12.4413	0.53313	10.8033	11.3325	9.25082	2.83523	8.58075	10.2004	0.83693	8.88074	29.1512
ARL5C	0	0	0	0.063079	0.0671745	0.13253	0.0855375	0	0.658572	0	0.167	0
ARL6	0.601349	1.12818	0.591951	0.48546	0.766943	0.53935	1.13629	0.725515	0.360737	0.294348	0.793203	0.213864
ARL6IP1	87.8254	168.319	38.5602	135.655	109.099	121.68	107.599	128.756	140.291	119.913	115.322	121.511
ARL6IP4	181.468	54.246	223.982	91.6741	115.464	121.868	190.188	76.5229	90.847	198.044	79.3408	80.9438
ARL6IP5	50.0541	90.4848	17.5411	76.3717	58.3644	51.6138	42.6844	153.607	80.4989	43.1357	85.8391	66.4875
ARL6IP6	7.96191	13.7965	4.30739	7.71366	11.9669	11.3908	7.36893	9.28736	17.3602	5.89492	8.93399	7.9611
ARL8A	35.2625	26.6548	62.952	45.2497	25.347	19.4459	33.4144	49.4205	50.0431	61.1836	54.8148	48.6242
ARL8B	27.3703	60.8998	18.5526	55.6741	39.7751	34.6658	31.6818	71.6146	46.7344	31.9493	64.8131	31.037
ARL9	0.364536	0.061942	0.124454	1.32191	0.169447	2.71144	0	0.151472	0.310145	0.308511	0.316712	0.917855
ARMC1	5.92805	13.0625	2.87616	6.37416	10.6997	8.31452	4.7564	8.90264	9.61659	6.20059	8.89467	12.2221
ARMC10	13.3092	7.95789	7.43781	15.8127	8.20345	8.15179	14.9498	7.34657	12.6432	17.2667	14.8155	10.56
ARMC12	0.62044	0.377045	1.78956	0.353948	0.391721	0.523058	0.465856	1.53787	0.534807	0.752108	0.345891	0.095761
ARMC2	1.09023	0.989854	1.00729	0.984192	1.46064	2.37835	0.77967	0.949998	1.78646	0.554779	1.31309	0.60068
ARMC4	0	0.132613	0	0.0834059	0.0150096	0.204592	0	0.0146813	0.0416077	0.064556	0.516347	0
ARMC5	69.145	24.1249	211.546	39.5821	39.408	25.2131	66.8891	21.9279	60.3102	63.4981	16.1756	34.8196
ARMC6	20.5167	22.4875	13.3287	20.2658	31.6466	30.8004	27.5008	12.3307	23.4032	23.3473	13.8839	21.9516
ARMC7	8.33065	4.07676	8.14273	3.88306	5.06294	4.95123	9.28329	6.6705	6.79131	9.92119	4.8027	6.72055
ARMC8	17.0268	14.79	19.2971	12.7277	14.1202	11.4642	17.7075	14.2555	14.5161	16.3198	11.3462	14.318
ARMC9	2.00095	2.61739	1.1132	1.93946	1.28679	2.05241	2.28655	3.72063	1.57785	0.473528	14.5553	0.136288
ARMCX1	0.717338	1.77752	1.23985	4.22632	4.55915	3.28288	0.629817	1.50304	2.51478	0.782057	6.79042	3.92976
ARMCX2	0.177581	0.137466	0.201149	0.0927698	0.0813513	2.15494	0	0.076065	0	0.15951	0.914315	0.343163
ARMCX3	5.96005	9.8133	2.72544	7.7764	8.65641	10.5198	4.21022	7.48055	6.0283	2.63355	8.38124	12.314
ARMCX4	3.33806	0.556309	4.21373	2.06168	2.28043	1.90481	3.504	1.32546	1.49353	0.610876	0.843955	1.94193
ARMCX5	8.6785	10.7418	3.91439	10.9809	14.2185	9.70615	4.72651	6.17037	6.15017	1.64332	6.93307	7.27213
ARMCX5-GPRASP2	0.0881175	0.611352	8.08804e-28	0.691577	0.809362	0.497113	0.0864805	0.301156	0.388012	0.058471	1.36672	0.759544
ARMCX6	6.78212	12.0683	2.68572	5.72135	11.0033	7.74395	6.97548	5.35811	3.15144	5.72306	8.08729	7.97933
ARMT1	1.91108	7.13985	0.455983	3.70739	6.47738	6.34148	4.04265	11.4004	4.7085	3.40274	8.37844	3.21517
ARNT	10.8979	12.109	7.91908	13.8478	14.4821	12.6098	10.7447	13.9025	12.5473	8.87861	10.3199	18.5186
ARNT2	0.0084837	0.0282785	0.0277377	0	0.0080157	0	0.0099817	0.190563	0.00818875	0.0115122	0.456703	0.0091789
ARNTL	2.51191	4.23391	2.92887	2.57398	3.22578	2.07688	2.16789	6.80711	3.87001	2.49197	5.71807	3.14749
ARNTL2	2.08532	4.46176	1.07374	4.43217	1.84167	5.66951	4.59037	8.41961	3.84305	1.58902	2.88646	0.501463
ARNTL2-AS1	0	0	0.144031	0	0	0.165207	0	0.812643	0	0	0	0.0727915
ARPC1A	26.4906	17.6069	30.5759	27.783	21.3395	25.2951	46.6972	31.5483	33.5931	50.8597	26.7264	24.2642
ARPC1B	197.755	144.166	136.206	399.139	110.545	132.557	235.326	376.053	280.004	417.683	345.69	103.276
ARPC2	489.594	738.741	558.918	473.851	522.12	521.947	441.341	662.989	456.848	509.191	473.805	288.235
ARPC3	497.176	567.555	319.572	703.134	457.663	426.418	547.59	602.408	556.469	603.838	609.133	377.644
ARPC4	149.536	201.187	221.762	148.012	148.565	149.22	174.809	206.058	120.707	369.566	156.435	88.2337
ARPC4-TTLL3	20.395	6.31894	26.5404	6.04104	5.79507	7.44195	26.2636	9.64373	9.95572	17.9968	3.05478	3.95441
ARPC5	49.5433	123.722	26.3335	75.2831	98.5668	67.6459	42.4873	154.568	76.8783	75.8005	157.441	47.6468
ARPC5L	44.0743	44.0307	136.188	62.9727	48.2674	48.4763	67.6566	42.1478	38.6219	107.531	24.7858	71.6796
ARPIN	0.011027	0.543464	0.0448682	1.76081	0.199218	0.284353	0.0107546	1.83153	0.0661136	0.29276	7.25716	0.235461
ARPP19	24.625	37.6138	20.6	22.1115	35.9177	30.3745	24.892	28.6636	32.0876	15.8874	25.5623	24.7526
ARPP21	0	0	0	0	0.0474333	0	0	0.0471775	0.0551917	0	0	0.0207343
ARRB1	20.286	25.2762	17.8087	28.384	34.8653	41.6821	24.374	25.0876	38.1499	83.4672	21.4467	64.5663
ARRB2	30.1608	49.3138	89.132	194.403	88.0892	95.6716	81.5253	147.851	69.4835	223.276	191.202	51.4098
ARRDC1	43.7721	43.1347	224.167	55.4529	33.0095	47.4442	88.4746	37.6773	54.3026	84.6107	31.3884	81.1276
ARRDC1-AS1	6.67406	4.90039	4.46127	5.91714	3.7527	5.96995	9.44906	6.46061	7.75033	7.93124	4.5111	6.22241
ARRDC2	42.187	28.4565	131.971	50.0403	73.3882	73.8346	75.0499	53.5311	64.8085	49.6768	27.2163	50.3883
ARRDC3	6.47376	8.4629	2.4093	5.55839	7.80969	22.0999	7.70162	21.3619	17.0947	2.66827	16.0296	18.5322
ARRDC3-AS1	0.378723	0.70826	0.115946	0.690853	0.357728	0.386138	0.970665	0.800735	1.12067	0.0573355	0.491936	0.519312
ARRDC4	5.97711	4.8785	2.87361	7.59427	4.49972	6.94035	13.0716	20.4538	11.8887	6.04528	9.34102	3.48137
ARRDC5	1.20729	0.441951	3.00651	2.12531	0.909845	0.653599	1.59895	1.35396	1.00954	0.331512	0.207342	1.40127
ARSA	6.66956	8.81589	14.938	17.602	8.1981	2.26503	24.6422	8.18618	10.7257	8.472	22.3931	22.9091
ARSB	3.68698	22.0467	3.15548	3.78056	7.24061	4.07285	7.09198	14.511	6.43283	5.38046	16.8594	1.33224
ARSD	10.071	6.96899	16.0307	10.8751	8.04806	6.82371	22.7645	3.60611	11.5182	4.46015	6.59349	6.31091
ARSE	0	0.15584	0.0457499	0	0.411123	0.233338	0	0	0	0	0	0
ARSG	0.121172	0.124341	0.0343051	0.120195	0.109575	0.066346	0.107777	0.296938	0.0421004	0.0275263	1.54986	0.0190786
ARSI	0	0.0302305	0	0	0	0	0	0	0	0	0	0
ARSJ	0.0120395	0	0	0	0	0	0	0	0	0	0	0
ARSK	0.64808	1.23917	0.370427	0.859828	0.880084	0.600636	0.712194	0.770405	1.22092	0.1285	1.22075	1.44104
ART3	0.0478206	0.0372676	0	0.035467	0	0	0	0.170106	0	0	0	0
ART4	0	0.042452	0	0	0.0429233	0	0	0	0	0	0	0
ART5	0	0	0.186002	0	0	0	0	0	0	0	0	0
ARTN	14.8169	0.360519	68.2177	1.89622	1.71447	0.38891	42.4102	1.14643	0.281189	1.37061	1.05339	0.302488
ARV1	9.54029	10.8755	3.31288	7.50977	13.3714	11.5426	12.7973	9.93217	9.27788	10.5492	10.7601	18.2137
ARVCF	2.9322	1.44595	4.92748	2.11745	2.83401	4.00204	6.5358	1.38329	4.18192	2.84189	0.912081	14.4719
ARX	0	0.0187878	0	0	0.0189768	0	0.0235888	0.0185541	0	0	0	0
AS3MT	0.0628897	0.0863365	1.2777	1.8179e-05	0.134147	9.90405e-06	0.0884262	1.75033e-05	0.784864	0.0870186	0.213742	3.469e-05
ASAH1	71.5996	74.0291	40.2671	82.8037	38.8631	37.8438	47.7731	173.845	93.9561	23.1091	611.338	67.587
ASAH2	0	0	0	0	0	0	0	0	0	0	0	0.0216309
ASAH2B	0	0	0	0	0	0	0	0	0	0	0.363194	0
ASAP1	1.99681	8.28524	1.66465	9.84187	6.34202	6.36619	2.40363	9.15256	12.3257	2.87522	20.2887	10.5219
ASAP1-IT1	0	0	0	0	0	0	0	0.0498692	0	0	0	0
ASAP1-IT2	0.0938967	0	0.329626	0.0260444	0.0276189	0	0	0.0760964	0.0561545	0.222382	0.138491	0.0315426
ASAP2	3.52279	2.38517	0.531513	5.24805	7.74115	6.03328	3.71068	2.24143	4.28423	0.96077	1.82017	3.27325
ASAP3	0	0.0229589	0	0.0493906	0.0543619	0.054907	0.0989678	0.0243185	0.273308	0.107081	0.138643	0.0384041
ASB1	8.34467	6.27846	11.6235	4.07911	5.79569	3.54264	12.7315	6.02912	7.95004	2.66678	2.86149	2.68605
ASB12	0.214695	0.344631	0.601145	0.0437872	0.236328	0.143591	0.629089	0.382802	0	0.628035	0.114706	0.582244
ASB13	11.2959	11.4917	21.6347	6.96572	11.4567	12.4306	18.3541	6.58408	11.8043	20.3542	10.8751	12.1944
ASB14	0	0.044777	0	0	0	0.0252153	0	0	0.0492942	0	0.0432712	0
ASB16	0.0609634	0.0203258	0.0474695	0.0495541	0.135476	0.0279362	0.0983191	0	0.0265395	0.135735	0	0.0235553
ASB16-AS1	13.8884	7.28055	27.4113	6.44362	6.65986	9.93079	18.8581	5.31446	9.44746	8.2896	3.76848	6.69168
ASB18	0	0	0	0	0	0	0	0	0	0	0.033373	0
ASB2	0.231732	2.27859	1.31156	3.19295	4.71042	0.620167	0.927154	2.7199	0.233236	3.0895	0.686921	0.0763943
ASB3	11.0222	8.19624	44.1437	8.90442	10.1401	4.39858	11.1686	6.35888	7.88682	10.3762	4.34797	9.22926
ASB6	9.56502	6.71259	20.266	6.84861	5.96807	6.18866	11.2081	7.69085	7.79102	11.0637	3.23212	11.9093
ASB7	3.79827	4.7749	1.81455	6.14302	5.25748	3.78258	3.55503	6.79763	4.95831	3.32561	3.92933	5.75798
ASB8	8.71868	15.6008	7.0786	12.8209	12.8803	12.0033	12.583	15.3834	15.0563	8.47302	7.47413	11.497
ASB9	0.0784936	0.428094	0.396698	0.473825	2.65843	5.72241	0.0416608	0.420297	0.582399	1.47432	1.68743	0.502348
ASB9P1	0	0	0	0	0.0353786	0	0	0	0	0	0	0
ASCC1	7.2618	9.84305	6.14684	8.22211	8.79595	8.79695	9.31521	9.75397	7.63837	10.1073	6.24367	8.71185
ASCC2	30.4137	27.7789	58.0393	24.4643	28.7188	27.8266	36.3014	25.9041	25.0905	48.9776	21.2685	39.5416
ASCC3	5.77104	13.901	3.3758	8.82967	9.98376	11.4272	5.92828	4.82043	8.85637	4.00749	5.70801	5.89616
ASCL1	0.0235671	0	0	0	0	0	0	0.041433	0	0	0	0
ASCL2	2.72019	4.53439	16.7392	4.15556	1.23087	10.9754	7.07934	0.653043	2.66229	3.09825	2.82993	9.51382
ASCL4	0.0261205	0	0.0447328	0	0	0	0	0	0	0	0	0
ASCL5	0	0	0.0745815	0	0	0.0440394	0.0527825	0	0	0	0	0
ASF1A	5.0366	17.4851	2.84019	9.06133	17.119	8.50718	6.11294	7.71446	6.0205	11.8081	6.18611	17.3319
ASF1B	24.1403	56.6955	11.9447	19.8513	37.2179	51.2285	40.5971	28.3392	50.4004	69.6313	19.6106	9.23129
ASGR1	0.814003	1.18501	5.02544	6.42296	3.36572	7.19141	1.73945	1.89123	0.925338	5.29953	2.56385	3.05249
ASGR2	0.116911	6.06576	8.24407	7.22824	5.15583	1.71184	0	63.1092	0.43875	17.1441	4.83729	0.342728
ASH1L	6.71605	10.2181	3.25775	11.6691	11.7537	7.28599	7.50901	11.9634	13.3101	2.77105	5.1145	17.7666
ASH1L-AS1	6.42812	4.1033	5.76461	3.94371	3.58087	4.10769	6.9799	4.21635	5.49697	3.76768	1.47521	2.83803
ASH2L	15.7665	34.6936	15.1105	30.3775	36.0185	37.5554	22.8286	28.605	28.7249	15.4135	16.8692	45.6918
ASIC1	0.118431	0.289145	0.310051	5.81859	0.771938	1.24145	4.17253	0.817272	0.532147	1.01514	1.24273	0.159323
ASIC2	0	0	0	0	0	0	0	0	0	0	0	0.0232843
ASIC3	1.24219	0.439774	3.92559	1.17368	0.581591	0.373542	3.36965	2.15675	9.90507	6.05018	0.409777	0.700706
ASIC4	0.0203673	0.176253	0.097331	0.055072	0.020356	0.0205635	0.120927	0.124627	0.0186921	1.59658	0.0307181	0
ASIP	0	0	0	0.118064	0	0	0.154554	0	0.121856	0	1.0312	0
ASL	20.5239	12.1675	19.4874	9.88508	8.49381	10.0436	28.4407	14.7579	21.0218	22.0615	16.3905	2.48694
ASMT	0.076033	0.134954	0.536821	0.0571635	0.109032	0	0.130741	0.116977	0.0605775	0.478468	0.095451	0.0798715
ASMTL	13.3378	38.8406	21.8208	33.2642	63.4167	40.6238	29.1211	38.9188	23.8995	27.9603	18.2893	33.9357
ASMTL-AS1	28.3647	7.99984	68.663	15.8241	5.50027	7.01152	27.1489	14.1171	15.2406	14.6804	4.98536	8.96241
ASNA1	48.5123	71.1204	29.4682	61.1702	52.1604	51.0645	43.9254	69.4982	58.8197	50.8614	77.8663	45.0318
ASNS	27.1244	3.42328	116.895	9.21274	4.88667	12.7241	61.6392	2.09408	4.76635	30.5949	11.9637	13.0999
ASNSD1	18.2585	28.8115	14.185	19.5202	31.0094	30.5563	20.7811	15.3148	22.0656	18.7514	18.1142	16.6054
ASPA	0	0.269645	0.078894	0	0.227646	0.262207	0	0	0	0	0.0724161	0
ASPG	0	0	0	0	0	0	0	0.103956	0	0	0	0
ASPH	7.84276	9.31301	4.84391	14.3124	10.6029	7.47222	6.17559	11.3626	19.9986	9.87755	18.3255	7.80131
ASPHD1	0.0920341	1.80486	0.127192	0.148858	2.59751	3.48445	4.35658	0.482227	0.389371	0.366862	0.129904	0.0355381
ASPHD2	0.54737	0.185572	0.288089	3.31906	1.10705	3.32267	1.09321	1.47958	0.910222	0.629352	0.555264	0.332976
ASPM	2.59763	11.0706	3.32728	4.27361	4.84556	4.06506	6.08543	2.01284	8.3779	8.13232	2.90675	0.95018
ASPN	0	0	0	0	0	0	0	0	0.0235758	0	0	0
ASPRV1	0.686075	0.346498	3.17036	0.461718	0.402506	0.400208	0.649863	0.21422	0.20525	0.283029	0.198561	1.11045
ASPSCR1	43.0069	14.6918	40.163	20.8271	16.8289	21.2167	25.3642	10.7823	25.4892	41.0064	17.1921	18.5242
ASRGL1	6.35447	30.7109	22.0649	0.292087	1.56564	8.97668	16.9807	1.13136	3.28956	22.7038	24.6196	2.52863
ASS1	0.108243	0	0	0.0303932	0	0.170235	8.84601	0	0.4107	7.70859	0.463426	0.05745
ASTE1	2.72716	3.09258	1.1869	2.73152	2.40245	1.83264	2.39378	3.19212	4.25514	1.91406	2.09554	4.72471
ASTL	0	0.323584	0.0738315	0.4787	0.140748	0.143207	0.867468	0.426445	0.139072	0.259776	0.27517	0.228352
ASTN1	0	0	0	0	0	0	0	0.0209898	0	0	0	0
ASTN2	0.196169	0	0.0934772	0.0531244	0.0323495	0.959136	0.170694	0.0226656	0	0.0756218	1.01896	0
ASUN	8.10615	8.93461	10.3983	5.65386	10.9954	11.2113	10.8428	7.10373	6.88273	6.86631	6.31502	13.4246
ASXL1	27.6985	19.3319	55.1501	20.7569	28.0732	23.3334	32.7985	19.1606	28.466	31.2523	12.2567	26.9112
ASXL2	2.24438	9.07452	0.385521	9.62888	9.9825	5.93989	1.79571	10.2686	13.384	0.862817	6.52307	10.85
ASXL3	0	0.0173798	0.011167	0	0	0	0	0	0	0	0.0117587	0
ATAD1	7.59853	13.7791	4.60473	14.118	14.8642	10.5704	7.55157	11.599	12.2289	6.33337	8.74518	14.846
ATAD2	11.722	27.9653	18.7329	8.72217	16.73	16.7314	16.8124	12.6731	18.631	29.9859	7.88718	7.39022
ATAD2B	1.7855	4.08247	1.22039	4.60072	3.56228	2.12112	2.44359	5.24353	4.27624	1.35461	2.08302	5.65405
ATAD3A	15.6384	23.334	31.1836	13.3331	29.8006	29.3111	29.5066	9.97948	18.9334	47.4094	12.8019	20.0808
ATAD3B	17.3624	15.0693	49.2411	10.6698	16.8335	16.3624	30.4283	8.22111	10.9148	39.0982	7.57881	17.1743
ATAD3C	0.0294578	0.0568495	0.35577	0.0264249	0.0147078	0.114076	0.08765	0.0643298	0.0966966	0.418662	0.0380344	0.154781
ATAD5	5.10374	8.08869	2.26371	3.0895	5.86773	4.80725	4.36976	2.82256	6.21548	4.13347	2.87705	3.802
ATAT1	8.28533	4.37113	13.7697	7.73932	7.22964	9.48235	11.8752	5.3334	7.29505	4.86642	2.12544	13.4178
ATCAY	0	0	0	0	0	0	0	0.0572255	0	0	0	0
ATE1	4.41374	6.36935	2.39345	7.28885	8.14618	7.83465	3.46709	7.36836	9.83445	2.6302	5.61136	9.83011
ATE1-AS1	0	0.222895	0.343976	0	0.071733	0	0.335116	0.486672	1.25344	0.348589	0.403377	0.509367
ATF1	4.23513	11.4419	2.43681	8.85407	15.5485	10.0896	4.03508	9.43606	13.3402	4.18954	7.23489	13.1653
ATF2	7.85619	11.6542	5.15937	9.89748	10.2947	9.93224	7.44644	12.939	11.5238	3.69256	10.3498	16.4061
ATF3	13.6651	15.8654	22.5807	19.0343	12.133	32.0177	32.6942	71.0794	27.1859	20.7302	165.591	104.426
ATF4	1129.46	686.882	1372.09	559.851	759.495	638.109	1008.06	406.155	619.346	1275.8	354.813	489.663
ATF5	15.0184	26.4499	36.7075	14.3185	33.283	21.0185	33.5835	19.8735	13.1514	46.4235	25.2542	4.96882
ATF6	8.38572	15.7307	4.80267	9.44565	14.1972	13.177	7.69657	19.1582	10.8492	8.45477	14.9574	15.2077
ATF6B	90.826	85.9442	64.9921	95.1282	71.1739	73.9354	76.0059	74.5184	81.4094	69.5225	62.1448	63.6172
ATF7	12.1066	17.8758	5.39176	20.5974	17.6965	17.0158	12.1503	16.0642	26.696	13.4785	11.9197	18.9748
ATF7IP	7.69895	22.6178	3.60623	25.1162	31.3462	18.4769	3.66796	13.0637	8.3873	3.71177	9.84221	36.5245
ATF7IP2	7.11697	3.4443	14.31	3.16658	7.09436	6.51946	4.86221	1.3301	1.81694	4.58995	1.66582	14.8186
ATG10	2.96601	7.23695	5.02228	2.53982	3.95599	4.86538	5.63499	3.51723	4.16658	3.71889	3.34348	2.42406
ATG101	18.3	18.8744	26.6762	23.8182	14.1373	12.0038	30.5269	21.0541	16.5778	46.0907	15.3232	12.6283
ATG12	9.76703	10.3005	7.11801	9.36175	9.97644	8.17816	9.99326	10.0451	11.5807	3.25714	10.3574	8.28212
ATG13	14.8484	24.8719	18.6918	17.4029	17.1975	12.3446	19.7591	23.8776	15.4913	20.3257	13.3069	16.8246
ATG14	10.1321	9.35224	12.9441	7.68754	9.81862	8.61122	12.0787	10.5968	9.79657	4.72499	5.22426	19.2581
ATG16L1	15.1672	9.77391	29.4051	9.06016	8.9306	7.03083	23.4128	13.3535	11.5663	7.24519	4.78643	11.424
ATG16L2	143.809	53.5844	531.613	130.721	37.6624	71.9813	112.436	40.6144	98.8287	256.041	47.9235	165.562
ATG2A	6.94672	5.01039	12.6295	8.81747	6.27149	5.43663	8.08132	7.67478	5.49533	9.66963	4.22949	14.0223
ATG2B	5.34116	4.76147	6.27585	4.16402	4.64274	3.21335	5.30129	5.05321	5.89424	2.96407	3.06246	14.4917
ATG3	29.4446	38.8227	22.5898	35.8021	38.0872	31.8001	29.7442	38.5441	28.8104	34.6311	50.3025	27.5199
ATG4A	5.29007	7.70806	7.53576	5.68442	5.66376	5.31903	7.40813	8.0206	5.63985	6.57676	6.54462	5.17777
ATG4B	25.0995	21.1727	41.5102	17.173	25.8014	25.2111	30.7963	23.4104	28.7843	21.7934	15.0408	27.6606
ATG4C	3.94159	7.12753	2.15959	6.5034	5.46754	4.85799	4.78233	5.90993	5.45774	2.41197	10.6238	7.69559
ATG4D	28.9968	12.0023	98.2819	16.5351	14.0153	13.0777	40.5822	18.3089	22.287	40.6334	7.17697	18.4962
ATG5	11.2955	16.8914	7.82728	9.1462	11.8646	10.7317	13.4294	13.4957	11.7137	9.09433	13.2505	8.84854
ATG7	3.93614	4.38286	4.26344	4.31126	7.54303	5.56761	5.72463	6.13126	5.31689	5.52334	15.7288	2.28302
ATG9A	8.83156	13.6001	9.40783	11.7701	13.0975	16.072	13.5795	15.4805	11.4475	10.1335	9.06372	9.00635
ATG9B	0.0424604	0.109499	0.193018	0.226041	0.172563	0.478939	0.102841	0.0795673	0.345502	0.495544	0.257126	0.0378459
ATHL1	11.4373	13.0881	113.303	74.4702	33.7322	29.0647	68.2389	14.0383	30.2167	38.3757	12.3128	88.1093
ATIC	25.7996	47.6267	25.4949	33.5309	72.3773	61.4072	47.2058	17.7979	21.6324	46.3926	27.8285	28.2873
ATL1	1.69066	1.29181	1.07292	1.76421	1.67762	0.522084	1.34132	1.49032	3.7418	0.510491	0.476347	1.23777
ATL2	15.9986	16.62	17.3882	8.18594	13.786	11.4476	15.6362	10.8075	13.3453	16.0268	9.59892	16.2696
ATL3	6.26047	9.69046	2.75472	6.08036	6.81747	7.09171	6.39406	7.89599	10.7645	6.15388	7.06144	9.64739
ATM	4.42186	6.04253	2.15863	9.88334	5.69514	5.07226	5.01396	3.10702	7.55523	3.41766	6.82904	17.2939
ATMIN	14.7366	15.9848	16.5412	18.0037	12.5971	10.0755	19.2128	20.9048	15.1669	13.5341	12.8644	7.09853
ATN1	30.6497	30.2869	25.5878	59.063	38.0538	46.9468	28.044	32.6031	59.4841	30.574	22.7549	31.9232
ATOH1	0	0	0	0	0	0	0	0	0	0	0.0459112	0
ATOH7	0.0485013	0	0.323299	0	0	0.0379097	0	0.0372562	0	0	0.0650529	0
ATOH8	0.0095235	0.0654324	0.0311198	0.0858169	0.0649964	0.072597	0.0695745	0.1931	0.0542952	0.15524	0.0298582	0.0103
ATOX1	105.655	85.3908	180.95	51.7375	82.4586	72.398	154.964	108.1	76.2201	164.423	188.69	46.2978
ATP10A	0.0321352	16.3856	2.45063	20.1583	23.8399	9.44553	0.0642918	6.89206	6.89065	7.55365	2.71591	25.1961
ATP10B	0	0	0	0	0	0	0.0261681	0	0	0	0.00555215	0.00625085
ATP10D	2.51207	13.9243	1.77744	5.17954	4.8589	0.969107	1.89646	17.0755	3.48611	3.13221	4.75058	3.78539
ATP11A	3.11285	6.2723	3.49093	13.9678	4.67265	3.60559	7.61153	16.5128	16.4463	2.38768	9.82719	11.1743
ATP11B	6.41071	13.9424	3.12729	16.3991	14.3469	10.1923	6.89841	17.4996	18.8474	6.82648	10.0412	12.1414
ATP11C	3.63477	4.79372	1.54056	4.72447	4.82629	5.23948	3.68111	5.97455	7.91014	2.44493	5.18049	6.77132
ATP12A	0.0183939	0.0111819	0	0	0	0	0	0.0128481	0.0147095	0.0809333	0.0115523	0
ATP13A1	32.6257	22.2403	45.3246	34.6599	20.4844	24.0508	41.2728	18.1546	24.4325	51.7676	21.1714	25.4289
ATP13A2	10.4704	4.0381	18.2253	7.67133	16.1149	20.2447	18.5861	6.49912	14.9009	19.2414	7.78744	20.4411
ATP13A3	7.47217	21.4525	4.80561	10.1937	15.8829	13.4769	7.17614	46.903	17.5418	4.93122	18.6652	11.1611
ATP13A4	0.0965488	0.0364601	0.258227	0.0722659	0.0769452	0.0630323	0.156614	0.0190376	0.0342457	0.121648	0.0646609	0.252858
ATP1A1	65.6647	100.126	86.5219	112.565	97.6688	85.9912	68.8921	100.321	95.6118	47.61	114.501	51.1896
ATP1A1-AS1	0.852042	1.04761	0.931564	1.56902	0.798646	1.44447	1.87661	0.964133	0.81411	0.434966	0.858414	2.10862
ATP1A2	0.0226244	0	0	0	0.0199243	0	0	0.208783	0.0188919	0	0	0
ATP1A3	0.515691	1.11644	0.236982	3.23716	1.16031	2.12285	4.41089	0.479052	2.09158	0.876788	0.447824	0.381016
ATP1A4	0.017783	0.142265	0.0254725	0	0.144815	0.077007	0	0.275201	0.0142214	0.092726	0	0
ATP1B1	7.11176	10.5005	14.0638	31.4776	30.1375	37.7527	24.0284	18.6493	37.8629	9.14344	22.3569	59.0272
ATP1B2	0	0.259651	0	0	0.08278	0.0227895	0.0264347	0.0843103	0.0207172	0.0277076	0	0
ATP1B3	57.6702	78.7923	68.7571	58.6161	83.9984	101.936	92.5306	134.079	83.6904	129.295	90.9045	34.8006
ATP1B4	0	0.337578	0	0	0	0	0	0	0	0	0	0
ATP2A1	0.71357	0.744376	1.24273	0.356096	0.584611	0.711493	1.15115	0.748138	0.696887	2.49697	0.365754	0.382902
ATP2A1-AS1	3.45962	1.7028	3.0771	1.78873	2.35698	6.39365	4.74695	1.06523	1.63458	13.09	1.46274	0.461753
ATP2A2	24.0193	52.5245	11.9124	53.1775	61.0497	47.9416	23.153	66.9681	50.2695	19.4411	54.4573	44.9526
ATP2A3	55.0354	118.109	166.885	84.5558	121.88	112.869	149.773	176.035	101.391	199.561	31.8331	71.6223
ATP2B1	5.56053	8.77956	9.03538	4.65573	5.67891	3.63334	9.26722	11.1252	14.0187	3.20823	11.0169	7.76672
ATP2B2	0	0.053132	0.010827	0	0.0239662	0	0	0.0553042	0.00603925	0	0.0155491	0.0053359
ATP2B3	0.0104562	0	0.026692	0.0155838	0.00864755	0.0163783	0.0520835	0.02993	0.008366	0.0214301	0	0
ATP2B4	19.5968	24.4074	7.83932	26.2175	33.4665	18.0551	12.3184	30.1658	49.3409	10.3577	14.0411	46.6343
ATP2C1	20.5141	41.4622	13.5946	22.3235	38.323	43.9743	28.6043	55.3843	38.2251	17.0976	28.049	30.5142
ATP2C2	0	0	0	0	0	0	0	0	0.0186768	0	0.0146721	0
ATP5A1	251.469	416.837	193.245	250.671	342.267	329.301	265.926	200.223	337.002	356.043	271.837	165.958
ATP5B	313.582	534.082	245.02	400.644	496.276	479.906	373.034	370.646	473.876	369.08	348.353	286.135
ATP5C1	159.171	218.784	65.7151	173.784	237.481	224.299	187.528	182.373	194.239	182.03	157.686	180.221
ATP5D	128.745	114.868	188.651	138.435	125.002	149.991	171.662	53.1825	113.868	263.7	91.7096	81.7889
ATP5E	1084.61	805.857	1254.6	633.659	630.058	631.157	1136.45	708.1	588.381	2167.94	941.419	388.842
ATP5EP2	4.13457	3.43553	9.29167	2.24541	1.67352	4.51982	6.20118	4.05247	3.62671	21.4662	10.1057	2.7662
ATP5F1	94.4869	128.95	45.967	71.5556	117.056	108.231	100.251	77.5257	91.442	55.1234	99.183	60.329
ATP5G1	283.411	167.944	124.243	107.596	203.655	193.204	162.798	53.4626	99.5338	321.39	129.065	85.8022
ATP5G2	665.223	436.022	752.641	451.994	468.238	489.045	599.91	193.897	361.163	910.337	288.269	292.969
ATP5G3	40.1454	83.6417	17.0976	44.392	64.901	57.3553	58.0947	38.9149	55.2019	50.1932	66.8484	26.588
ATP5H	293.075	202.51	185.694	167.019	172.899	167.509	310.498	143.953	171.56	398.363	202.233	110.778
ATP5I	367.403	298.856	794.327	224.446	277.864	244.375	508.471	211.695	266.135	879.055	273.125	150.876
ATP5J	147.656	175.118	118.449	110.828	151.565	157.436	202.332	187.273	116.588	264.274	120.541	75.1161
ATP5J2	328.296	222.761	272.76	273.577	181.647	161.765	429.913	329.483	267.769	744.057	345.459	176.663
ATP5J2-PTCD1	0.00024171	0.418887	0.0645547	0.000357088	8.62688e-05	0.000446361	0.00434708	0.00062352	0.000163825	2.67493	0.00012649	0.0014433
ATP5L	215.392	185.284	218.823	177.088	151.685	156.213	229.415	153.691	159.836	486.828	120.279	152.566
ATP5L2	0.297321	0.376142	1.55722	0.467348	0	0.688591	0.31124	0.072847	0.570983	0.979347	0.40927	0.261663
ATP5O	249.886	266.762	180.714	223.47	265.827	290.534	287.969	83.229	260.827	270.493	216.226	110.109
ATP5S	5.43257	6.91983	3.86684	8.7197	6.68388	8.63973	6.59696	4.77664	8.63661	2.59658	4.46685	8.96039
ATP5SL	32.5187	38.2367	19.7198	28.9725	32.571	32.9657	38.1553	24.2742	36.4331	39.0889	22.9637	26.937
ATP6AP1	113.186	123.23	109.868	116.097	90.7472	85.2743	96.8976	224.399	121.004	218.488	205.424	96.6289
ATP6AP1L	1.58396	1.08993	4.63711	1.05459	0.775992	1.74346	5.27518	1.15396	2.27468	0.877353	0.38724	1.75493
ATP6AP2	65.5663	96.3234	15.9583	74.2626	68.7956	58.6262	45.0949	169.629	82.63	54.4588	206.662	37.7559
ATP6V0A1	20.5664	14.776	29.7883	1.40243	7.86023	12.0877	18.5694	26.8944	5.68847	29.9221	27.2111	5.03287
ATP6V0A2	10.4888	9.79301	12.1267	12.119	17.438	21.0707	14.2145	28.0368	16.2136	18.2681	7.8133	13.916
ATP6V0B	220.551	162.035	363.94	142.722	87.7259	95.4155	234.714	231.291	143.922	481.059	259.585	72.3041
ATP6V0C	177.488	146.471	266.05	184.071	123.52	119.782	219.072	230.749	164.666	326.392	292.091	163.304
ATP6V0D1	41.6245	69.4068	46.6352	56.3832	39.6171	41.9027	58.8535	112.562	56.0022	107.388	179.073	12.9034
ATP6V0D2	0.124005	0.209676	0.917336	0.111002	1.1614	0.143028	0.323976	3.95384	0.440057	1.8816	6.96717	0
ATP6V0E1	200.92	189.916	180.593	165.443	140.328	165.959	248.447	402.44	164.232	391.863	319.591	158.337
ATP6V0E2	2.88237	1.50583	2.60553	9.25631	4.76422	4.14768	7.83605	3.72815	8.75482	21.1137	9.21023	4.00683
ATP6V0E2-AS1	0.101438	0.0412139	0.0645755	0.185335	0.0707835	0.12751	0.247382	0.0661232	0.631737	0.248794	0.294664	0.575153
ATP6V1A	8.60844	18.5734	6.9772	17.5737	16.84	16.1997	9.84252	30.2135	16.5951	10.9569	29.9506	14.3436
ATP6V1B1	0	0	0	0	0	0	0	0.0542241	0	0	0	0
ATP6V1B1-AS1	0	0	0	0.076561	0.170575	0.763717	0.270885	1.22454	0.225394	0	0.945442	0
ATP6V1B2	34.3296	44.2296	24.8786	43.7516	30.4505	25.5936	38.2831	107.753	42.5707	28.8282	111.544	30.2718
ATP6V1C1	4.65626	8.88563	2.91519	7.66535	8.00211	6.22273	4.48341	13.3783	10.9179	7.81076	28.3996	13.1918
ATP6V1C2	0.066907	0.0964486	0.0319227	0.0499907	0.0360357	0.12477	0.132032	0.0155775	0	0.14135	0.121749	0.0358004
ATP6V1D	11.9092	22.6216	6.44196	11.9092	9.61218	8.99484	15.4696	27.8361	8.95293	19.5297	33.4102	16.373
ATP6V1E1	61.1009	98.2596	72.1568	60.2238	69.9343	56.2692	76.8295	134.078	72.967	141.058	93.1946	83.8963
ATP6V1E2	1.66564	0.703867	1.6493	0.916379	1.02039	0.967318	1.90802	1.65152	1.61187	1.19148	0.621524	0.775697
ATP6V1F	244.171	78.5144	170.387	310.009	87.5671	77.8321	201.977	264.685	219.117	407.534	418.21	114.877
ATP6V1G1	73.3863	76.9728	33.8839	72.5885	73.1402	44.1165	60.1201	86.6745	68.359	41.4491	77.6978	124.001
ATP6V1G2	0.384723	0.823573	0	1.32083	1.08653	1.27105	0.21997	0.668405	0.770451	1.39637	0.547516	2.12886
ATP6V1G2-DDX39B	6.6e-05	1.14199	2.64988e-10	0.670891	1.37261	3.63381	0.275231	0.661429	2.00105	0.460871	0.31271	1.14586
ATP6V1H	10.6988	24.1678	7.90264	17.2166	21.8202	13.8292	13.4046	24.3365	14.2439	27.1021	26.5389	19.0695
ATP7A	0.886698	1.58296	0.835063	2.02843	1.84012	1.48315	0.882603	2.22586	2.14593	0.696087	2.31734	2.02265
ATP7B	0.295256	3.91301	0.121136	1.06953	0.628277	2.07261	5.24576	1.42894	1.12634	0.131538	0.706659	1.24975
ATP8A1	1.71687	6.56138	2.20495	7.69639	6.23846	6.44248	0.981046	9.2102	21.4119	1.98096	8.59803	11.8301
ATP8A2	0.0112191	0.337809	0.0193789	0	0	0	0	0.192551	0	0.0152009	0.0641701	0.0121265
ATP8B1	0.0489402	0.196793	0.0162552	0.0168969	0.38146	0.102867	0.0450076	0.280037	0.0086591	0	0.151346	0.0203357
ATP8B2	7.90241	5.76073	2.79433	11.9323	16.4536	16.6538	5.10902	8.40877	17.9004	4.89344	3.94785	37.7901
ATP8B3	2.98047	1.09475	1.73508	2.30862	0.811337	1.58757	4.4638	1.0652	2.4445	2.81245	1.15271	2.01993
ATP8B4	41.4622	53.3329	63.7769	19.8527	19.4784	27.0358	68.3731	82.4098	29.5219	28.6073	14.1234	0.312397
ATP8B5P	0.0279136	0.0216922	0.0399209	0	0.0190545	0.0436779	0.137071	0.0390016	0.0649842	0.0285337	0.0973225	0
ATP9A	4.53453	6.04043	4.21391	1.68053	5.60811	10.5556	4.30435	15.0488	5.92926	1.11912	0.846063	17.0882
ATP9B	3.53455	6.2279	2.56309	6.68992	5.46762	4.96727	3.6983	4.69233	4.90406	3.01523	7.88075	5.10813
ATPAF1	18.6145	27.751	6.95926	15.7484	19.143	25.1395	19.3958	9.75576	15.2073	17.1803	23.5172	13.3825
ATPAF2	7.54594	19.5524	14.8522	11.7955	17.9838	15.8955	16.7786	14.2468	9.27373	26.1986	13.9137	17.1073
ATPIF1	203.278	247.101	168.796	132.14	153.178	175.35	234.056	114.477	111.566	446.872	123.02	216.252
ATR	4.94858	6.01764	10.3956	6.72182	6.13847	4.12134	7.08939	3.91127	6.44186	4.80542	3.90375	6.63124
ATRAID	140.734	114.02	105.28	85.4132	68.811	76.4481	142.1	101.72	88.5601	227.368	106.132	71.6816
ATRIP	5.99932	5.56361	10.2829	3.55158	5.09147	5.82233	6.99789	2.76408	4.4686	9.16549	2.38685	5.70887
ATRN	14.6647	25.3523	4.26596	10.7081	23.0562	16.0289	9.81419	25.9688	28.3504	3.20662	25.6834	9.96585
ATRNL1	0	0.0245314	0	0	0.067262	0	0	0.940948	0	0	0.267734	0
ATRX	4.30633	11.2845	2.57549	11.261	12.8097	8.06694	6.53695	12.7259	16.0668	2.43723	6.09806	14.3821
ATXN1	0.89864	0.430431	0.12784	1.24699	1.37347	0.518741	0.0930963	5.76071	1.18262	0.968727	3.97961	1.92306
ATXN10	33.3034	49.4744	10.893	35.4174	45.1557	34.2081	30.2359	18.6972	33.5091	44.5945	26.8217	39.4849
ATXN1L	11.6766	14.4084	7.28673	15.2479	13.3437	12.4735	11.2317	16.4547	22.2064	6.45148	10.0839	8.09182
ATXN2	5.09831	4.55813	5.96286	4.35658	6.47242	5.07261	5.8187	4.86168	6.23368	4.46418	4.05518	8.90232
ATXN2L	84.1471	67.7136	72.2585	66.4506	71.2189	71.1637	70.1017	51.9134	69.4728	84.2188	43.0082	90.9426
ATXN3	4.10799	3.49042	6.03756	3.79532	4.61261	4.03956	5.00677	2.66139	5.63417	2.27721	2.30046	15.5567
ATXN7	7.94468	10.9535	4.49471	10.0117	8.37782	8.91863	5.76558	11.5267	14.0401	2.25943	6.03149	7.77134
ATXN7L1	4.13356	1.86478	3.25738	5.00898	2.2569	2.79879	3.54146	3.16834	7.13671	1.97344	4.41379	9.59585
ATXN7L2	8.93383	4.03391	22.1469	7.91592	9.81345	9.8268	16.6421	6.56805	6.94409	8.69078	3.41891	9.47159
ATXN7L3	50.5271	35.2602	42.1592	45.038	43.5279	33.3571	35.0647	41.3028	44.7216	36.8137	25.1584	35.796
ATXN7L3B	65.8143	57.6071	28.4262	53.395	62.3201	58.8825	66.6778	51.2931	65.8707	27.8572	33.8505	52.4502
AUH	6.67249	7.88596	7.00367	4.93414	4.6742	4.36334	6.10438	12.2309	8.94049	3.73319	5.27001	10.1181
AUNIP	3.30543	10.4191	1.45065	5.15826	12.145	9.73233	6.31951	3.61669	8.66578	8.88467	3.49241	2.37651
AUP1	152.566	107.355	188.037	97.1791	85.9246	83.4085	129.578	61.6632	70.5627	100.078	90.2193	70.7358
AURKA	2.75136	21.0288	1.96236	3.48889	9.05399	8.04969	4.07582	6.8812	7.31082	20.6146	6.62213	2.17779
AURKAIP1	81.9297	72.8969	172.887	64.6488	75.8979	81.9452	115.008	59.8546	72.4229	245.639	72.2418	60.9154
AURKAPS1	6.32874	1.23084	9.96658	2.32294	3.86464	3.31398	9.30866	1.75532	4.37965	2.34947	0.979343	4.33102
AURKB	12.0663	52.9213	36.0428	17.3738	26.4822	40.2493	40.614	10.5426	43.1692	102.799	18.2053	2.79292
AURKC	0.85707	0.597305	4.7752	1.0425	0.753134	0.38502	2.76675	0.920883	0.864959	1.11109	0.542532	0.3837
AUTS2	3.27211	1.49771	1.29391	1.93057	0.667636	0.140629	3.74899	3.89348	5.93013	1.75432	1.99435	3.79405
AVEN	4.99965	9.63143	3.70847	3.76598	13.0721	10.9073	8.73535	4.56069	5.27037	9.72241	5.03357	2.25074
AVIL	0.335589	0.20667	0.844063	0.276009	0.503665	0.20608	0.529702	0.804755	0.523011	0.317179	0.400257	0.453779
AVL9	7.08716	9.59736	4.17404	4.37351	4.17192	4.16415	7.11484	10.2874	8.41426	4.8343	7.61037	10.0042
AVP	0	0.114794	0	0.10877	0	17.9114	2.75408	0	0	5.5001	0.103303	0.735268
AVPI1	2.2927	6.79605	1.80827	11.7083	2.24094	2.4781	4.94205	7.6586	2.29765	3.53668	6.57724	1.73269
AVPR1A	0.229909	1.24446	0.0122411	0	0.203414	0.0554216	0.134637	0.344214	0.0266913	0.0366928	0.039766	0.05475
AVPR1B	0.0749794	0.182077	0	0	1.78841	2.94624	0.244275	0.122523	5.00107	0	0	0.582655
AVPR2	0.0456894	0	0.053321	0	0	0.0351463	0	0	0.0358921	0.0427621	0.0326049	0
AXDND1	0	0	0	0	0.0632709	0	0.0198972	0.0144444	0.031901	0	0	0
AXIN1	20.0419	29.4049	42.063	17.2289	19.0685	23.4879	28.733	23.4005	28.2992	34.6184	15.5589	43.6873
AXIN2	0.0829409	0.0124948	0.148779	0.0238333	0.0259638	0.0396654	0.0633496	0.0235872	0.0245956	0.0526636	0.165702	0.0372234
AXL	0.0303017	0.0967603	0	9.61511	0.0129748	0	0.0484339	0.148164	0	0	0.538288	0.0265629
AZGP1	0	0	0	0	0	0	0.0582995	0	0	0	0	0
AZI2	20.4257	23.1838	10.2775	9.52384	18.0752	12.4241	12.6953	13.8224	15.4954	10.748	18.5741	10.171
AZIN1	26.5107	49.4989	11.3409	39.0111	46.1961	32.5406	21.4615	45.8646	42.9493	20.5085	40.3972	57.746
AZIN1-AS1	0.747924	0.516694	2.11923	0.536942	0.170292	0.166753	2.05098	2.044	1.1276	1.94446	0.348093	1.21597
AZIN2	0.0950628	0.133588	0	0.0787776	0	0.39979	1.39552	2.24995	0.0300691	0.040129	0.0964193	0.0469958
AZU1	751.247	12.226	2288.6	86.4013	12.7926	3.441	1307.47	1.08024	12.683	58.449	338.499	1.49958
B2M	2623.52	3057.09	1471.33	4291.16	2106.61	1825.34	1675.34	3591.6	3675.3	2121.18	9073.42	1602.91
B3GALNT1	3.35224	0.631216	1.99227	4.22915	6.99177	5.34989	3.66768	6.13668	0.03348	2.26997	4.00295	0.211924
B3GALNT2	5.00633	7.84386	2.83835	12.2366	5.11191	6.39611	8.056	4.93878	6.05661	4.17319	5.03255	5.39032
B3GALT1	0	0.0254522	0	0.0245788	0	0.0256065	0	0.047998	0.0261549	0	0	0
B3GALT2	0	0.0117727	0	0	0.0785816	0.032549	0	0.0580623	0.0147913	0	0.0121575	0.017365
B3GALT4	1.10459	2.60403	2.02155	4.86324	0.950789	1.41098	4.27668	6.79017	4.14997	4.94271	6.09994	3.13883
B3GALT6	18.2447	15.6486	14.8204	10.8206	12.3424	13.5671	25.0495	17.3239	19.9094	23.8392	10.8267	22.1358
B3GAT1	0.282358	0.0118546	0.0497093	0.0869985	0.0476611	0	0	0.0408517	0.284279	0.019946	0.0122414	0.0487744
B3GAT2	0	0	0	0.0279886	0	0	0	0	0	0	0	0
B3GAT3	60.4539	36.4497	93.5649	27.6672	28.9598	34.6824	63.3443	44.5102	26.5937	90.5467	21.9569	39.9211
B3GLCT	0.965718	4.6393	1.70559	1.04866	3.56189	2.78924	2.94605	2.29785	5.53188	2.51128	3.66586	1.13726
B3GNT2	29.004	38.191	11.9841	30.1869	47.3445	47.8933	23.8204	41.8879	55.2756	14.4244	55.1974	49.8425
B3GNT3	0.0256464	0	0	0.133734	1.07615	0.559783	0	0.263151	0	0	0.0183316	0.150202
B3GNT4	0	0.0302206	0	0.0363679	0.123869	0	0	0.075353	0.0750645	0.154875	0	0
B3GNT5	10.2067	15.2995	3.74966	23.9464	13.8906	7.84664	5.72399	22.8838	17.9773	7.15231	29.3224	12.3372
B3GNT6	0	0	0	0	0	0	0.0268247	0.0806325	0	0	0	0
B3GNT7	0.998729	3.02625	8.48719	2.76428	0.594471	3.39238	1.48669	5.14974	1.7337	0.220637	5.46481	0.060753
B3GNT8	5.89266	7.44353	8.75737	10.7338	3.95146	4.15365	7.36145	5.54427	7.64159	4.82992	10.2583	11.8237
B3GNT9	0.511607	0.62396	0.393881	1.78731	0.853663	0.44198	2.14947	0.678912	2.52528	1.13566	0.709028	0.417918
B3GNTL1	25.515	15.7111	79.921	18.5587	19.1563	18.7627	21.5289	12.6761	13.5772	23.9782	6.52729	32.0482
B4GALNT1	0.0357035	0.281485	0	0.05362	0.108061	0.084413	0.130837	0.214739	0.027304	0.884109	0.0298697	0.0766391
B4GALNT3	0.143226	0.0432479	0.0286518	0.0300346	0.048933	0	0.138657	0.104691	0	0.147329	0.0143093	0.0321176
B4GALNT4	0	0	0	0.104007	0	2.10345	0.334904	0.056999	0.0152152	0.453786	0.0250111	0.567766
B4GALT1	14.7975	19.9731	10.6621	17.7819	17.7172	15.4884	14.7001	47.8487	18.2971	19.4352	37.4014	25.0897
B4GALT1-AS1	0	0.107645	0.259744	0.07725	0.258655	0.412889	0.100158	0.662883	0.200163	0.310829	0.542903	0
B4GALT2	10.492	7.96157	7.58871	7.52858	7.21624	23.3089	18.3292	2.8293	11.4859	26.911	7.2888	2.83026
B4GALT3	20.5934	16.2501	33.3377	15.4758	18.9525	16.5009	19.1777	13.9336	14.3416	25.3941	8.93678	22.4252
B4GALT4	3.7328	4.65262	4.71894	7.37484	2.04474	2.31324	4.28297	4.9938	2.96386	6.19872	4.52302	2.60814
B4GALT5	22.7023	44.477	9.48615	11.1102	18.0788	18.9737	34.9945	57.5447	27.5987	36.4573	40.0158	14.5398
B4GALT6	3.17266	5.88662	5.40418	2.51036	7.40496	5.85166	3.77222	3.92013	10.0467	2.9127	3.13461	9.79763
B4GALT7	15.9437	11.2674	25.5029	10.1562	13.1845	11.2766	17.2537	12.6569	10.9982	24.756	11.1772	10.926
B4GAT1	5.02079	5.31261	3.75917	5.74862	3.77246	7.0285	6.72358	4.09857	3.25122	6.57544	4.75502	4.74209
B9D1	0.627233	1.78499	0.0836715	1.33666	0.632058	3.86226	3.08841	0.187305	2.66954	0.621975	4.44327	0.262483
B9D2	10.4866	8.36401	23.2583	12.6055	7.11873	8.03069	18.5627	12.0848	9.26931	13.129	6.41595	4.05356
BAALC	6.28452	18.6449	33.1687	32.9036	82.5758	68.1219	1.55362	16.3544	175.012	2.35739	10.7463	324.486
BAALC-AS1	0.202471	0.317051	0	0.352762	0.0936225	0.473973	0	0.181696	0.0936345	0.261219	0.167148	0.253084
BAALC-AS2	0	0.875848	0.280344	0.302275	0.505688	1.00552	0	0.282079	1.25709	0	0	4.50365
BAAT	0.0169529	0.0282311	0.025987	0.0152987	0.0159862	0.0171373	0.0397681	0.0298735	0	0	0	0.0321661
BABAM1	76.5986	70.2081	108.644	57.0432	62.4109	64.885	93.0708	55.1061	55.2168	121.484	44.2712	45.3015
BACE1	10.4865	8.54375	6.07655	7.22638	7.40701	5.25631	9.73499	11.0028	10.3366	18.7503	5.13861	4.62361
BACE1-AS	1.63923	0.549943	0.56571	1.34787	0.482488	0.901331	0.799106	0.895913	1.47734	1.06184	0.062751	2.90379
BACE2	0.0201905	0.523787	0.00969975	0.0057011	0.03654	0.0063872	1.59039	0.0111316	0	1.32054	4.13783	0.005373
BACH1	7.2462	23.6542	4.13202	23.6092	21.581	11.1863	6.06776	65.5782	30.3309	3.53619	50.5156	18.1414
BACH1-IT2	0.177222	0.130877	0	0.231155	0.0821845	0	0	0.536863	0.159045	0.104912	0.203665	0.074076
BACH2	0.110723	0.106066	0.0793024	0.135739	0.152943	0.459905	0.0142615	0.0464593	0.0170163	0.0164552	0.167094	0.775915
BAD	36.2772	26.7005	58.5031	24.5019	22.5486	26.6707	37.1148	29.6885	19.6399	48.6371	23.7732	23.0132
BAG1	28.301	20.2775	23.5898	22.5081	24.6427	25.2016	31.9172	22.6652	23.0515	31.6094	19.943	28.8197
BAG2	2.62811	9.01353	0.646518	7.44437	1.37855	12.7315	6.08542	2.66713	4.59365	4.17317	4.42127	0.446715
BAG3	0.390811	8.74722	1.24056	19.1693	9.91207	17.9672	0.89129	3.59104	11.3302	4.1542	9.58835	1.25678
BAG4	3.09829	6.29784	2.50482	6.9683	6.00357	3.64219	2.33279	4.67793	5.46563	1.96735	2.8785	7.5385
BAG5	17.547	18.7582	14.5692	21.1757	18.5778	18.7021	20.3209	17.9502	23.9646	12.8335	10.9765	33.0331
BAG6	61.916	64.8747	90.7391	72.0122	66.3726	65.3769	75.6369	67.8474	76.1168	86.1021	58.4614	85.7219
BAGE2	0	0	0	8.4147e-05	0	0	0	0	0	0	0	0
BAGE4	0	0	0	0.0300433	0	0	0	0	0	0	0	0
BAGE5	0	0	0	0.0314357	0	0	0	0	0	0	0	0
BAHCC1	37.6663	5.12383	75.7812	31.7383	5.34016	10.7181	73.885	3.81792	22.7477	20.1124	9.24324	89.2956
BAHD1	14.3975	13.9168	21.1841	19.2272	13.6806	15.1945	24.8664	18.946	21.482	20.4085	9.35457	19.7306
BAIAP2	10.7525	4.43028	8.29459	31.4017	11.0212	11.8735	18.3327	7.4881	7.69991	12.6564	15.0257	14.0917
BAIAP2-AS1	22.2121	5.30961	6.30792	17.5045	9.04477	8.93123	11.14	12.0732	15.4072	9.29	8.07807	8.16414
BAIAP2L1	0.568991	6.08141	0.0267574	0.542484	0.132698	0.0449532	1.96338	0	0.332315	0.557815	0.304403	0.0299853
BAIAP2L2	0.944776	0.0975126	2.87423	0.76493	0.372526	0.264885	1.52153	0.168813	0.51441	1.35166	0.0889079	1.12203
BAIAP3	0.108189	0.249924	0.530552	0.135333	0.218365	0.312548	1.52791	0.10038	0.69587	3.04851	0.048537	5.90088
BAK1	9.56423	22.6439	12.6131	14.3887	15.3849	17.152	19.0877	11.5824	15.1356	12.7136	9.5244	11.1381
BAMBI	1.79296	12.341	4.19146	1.91708	0.200877	0.172058	4.09555	1.45534	0.0966095	1.73286	1.22815	1.82353
BANF1	137.849	132.262	103.696	99.1314	140.849	134.914	172.62	84.0863	123.381	297.118	86.3894	132.957
BANK1	2.48951	10.849	0.246099	10.8363	13.9787	8.27215	2.35084	3.74895	1.48617	2.44741	2.67794	1.14918
BANP	4.7434	4.54706	6.9203	4.08517	5.89171	5.32559	5.92233	6.18035	6.71251	4.91574	4.3429	5.2802
BAP1	42.9318	33.429	77.3974	33.1658	33.1232	32.5423	47.9204	29.5784	31.2745	43.8096	23.8568	31.1949
BARD1	2.57619	5.52264	2.25081	2.75967	3.12108	2.96168	3.32971	1.80348	2.92731	2.23517	2.23976	2.25047
BARHL2	0	0	0.062736	0	0	0	0	0	0	0	0	0
BARX1	0	0	0.071081	0.0374633	0	0	0.097291	0	0	0	0	0
BASP1	13.3924	2.53439	11.3384	1.61532	20.5234	1.04417	5.42944	3.46788	1.78079	52.3634	252.93	37.8653
BATF	14.015	11.1461	14.1544	13.7342	8.23525	12.3831	16.1752	30.3232	7.4371	40.3697	29.3226	14.1143
BATF2	0.269442	0.0510092	0.140094	0.437148	0.057664	0.165586	0.402209	0.200475	0.229432	0.041111	1.30618	0.0260208
BATF3	0	0.441427	0.31919	0.119901	1.31763	0.722761	2.38831	5.78137	0.314213	1.1133	0.38851	0.78048
BAX	181.059	111.013	166.886	131.009	153.719	222.333	273.639	129.874	149.442	254.873	130.998	84.5721
BAZ1A	13.214	20.5123	20.0782	17.7387	16.1026	11.4351	17.2275	15.2425	16.1927	16.4835	15.3044	37.624
BAZ1B	10.2632	23.7101	9.99112	14.5756	10.8631	9.42215	15.2972	16.0419	15.5221	18.6498	12.2193	17.5985
BAZ2A	13.6379	20.565	8.48694	29.6463	26.5641	20.9096	14.2395	26.4951	34.7148	9.28433	12.0132	37.6557
BAZ2B	4.07228	7.18077	2.81216	8.79237	4.16585	3.74148	4.56738	10.2065	7.11702	1.90467	4.91057	3.099
BBC3	13.709	8.87199	4.90882	5.56724	10.7881	26.876	14.4235	9.32706	11.5211	12.2976	4.4457	4.40625
BBIP1	3.15866	3.56851	2.44958	4.41082	1.93113	2.78757	6.08981	4.64332	4.39804	5.10112	2.90531	4.58338
BBOX1	0	0	0	0.0282509	0	0	0	0	0	0	0	0
BBS1	5.85271	3.74819	2.72989	5.02597	5.46526	6.29892	4.84631	4.1544	5.05026	1.16134	3.03415	5.98712
BBS10	1.96164	2.15856	0.491227	1.80264	1.82494	1.76843	1.60796	1.76126	2.96569	0.24487	1.19083	1.81153
BBS12	0.162848	0.394701	0.0304504	0.143262	0.18652	0.170193	0.587461	0.430648	0.25136	0.180489	0.327639	0.177762
BBS2	14.5274	9.71097	17.8113	10.8034	4.71985	8.35702	21.428	8.49516	15.7032	7.63634	9.46443	3.70036
BBS4	6.79972	5.78125	4.92595	2.03443	4.39979	4.07615	7.91579	5.8502	2.66834	4.77681	5.51265	1.18485
BBS5	2.43181	1.63846	4.88222	1.9757	1.76867	1.83476	6.16845	0.942798	0.855071	2.12129	8.30129	0.469288
BBS7	2.08813	3.80138	1.25893	1.76488	2.05129	0.224428	3.1028	1.47354	2.50479	2.0682	2.60875	1.46294
BBS9	2.23861	2.60523	0.74847	1.39289	1.11396	0.777555	1.62675	1.6123	2.28737	0.705435	2.64527	1.97887
BBX	4.78051	10.6511	1.70408	14.8186	9.71835	7.52815	4.15824	7.19135	10.606	2.86449	7.19796	11.1329
BCAM	8.19881	2.83106	1.2227	14.5793	7.91554	4.74829	12.4187	0.569206	4.06581	2.75874	1.08563	0.504547
BCAN	0.0198153	0.0636006	0.0283747	0.117975	0.879459	0.243066	0.077306	0.117516	0.0345888	0.109316	0.0305575	0.095357
BCAP29	6.96234	4.46475	4.66481	6.77022	3.85338	3.36634	6.67533	7.07199	7.63605	6.81827	6.85021	3.88856
BCAP31	155.63	123.925	147.206	105.011	123.689	130.94	170.636	165.399	132.093	231.698	166.457	136.685
BCAR1	0	0.409845	0	0	0.0581009	0	0.0231412	0.0278262	0	0.14618	0.0885294	0
BCAR3	0	0.286034	0	0.283185	0.155266	0.0512867	0.0318817	1.15179	0.137175	0.270226	3.52461	0.12646
BCAR4	0.201549	0	0	0	0	0	0.452894	0	0.16542	0.154078	0	0.051589
BCAS1	0.0164519	0.0394335	0	0.014849	0	0	0	0.0441711	0	0	0.012426	0
BCAS2	18.9347	28.0516	6.61136	21.0772	28.1277	25.2736	17.1614	16.291	18.477	8.26387	24.1467	47.5062
BCAS3	10.5513	4.80401	2.64856	5.89218	4.93866	4.08392	3.78701	7.66529	4.52976	2.43301	5.14759	4.90588
BCAS4	1.03935	0.429431	1.11088	4.8142	3.15903	3.73119	0.308977	0.576233	1.69544	1.14963	1.40133	6.49399
BCAT1	6.11001	8.3124	1.58515	9.58545	19.7722	34.2469	3.64873	8.4863	7.18412	4.14502	5.62565	17.4992
BCAT2	15.4842	14.3006	22.9628	11.3934	21.2707	28.4496	31.0887	8.93739	15.1386	35.614	9.53901	5.78277
BCCIP	51.5365	65.6961	49.804	39.4862	76.4913	62.1674	51.5144	35.2406	49.0893	49.0572	38.588	46.1934
BCDIN3D	0.735658	1.24727	0.656023	1.09261	0.867437	0.736951	1.38089	1.17698	1.11368	1.05052	0.593476	1.48803
BCDIN3D-AS1	0.168679	0.101986	0	0.168396	0.188708	0.146971	0.0218729	0.0814042	0.122343	0	0.105063	0.088775
BCHE	0	0	0	0	0	0	0	0	0	0	0.0360755	0.040714
BCKDHA	24.0242	54.1878	19.4878	37.073	40.3403	35.3511	35.6818	28.8138	49.5035	24.4299	40.5667	31.0837
BCKDHB	13.7468	21.84	2.31203	18.4689	21.1863	20.7078	10.0437	12.7223	23.5601	5.18476	11.2739	20.6451
BCKDK	28.7336	24.34	26.0674	35.7621	33.6701	41.2625	30.0952	32.355	27.0814	38.9549	33.1295	33.2073
BCL10	3.68593	5.32984	2.15733	5.83579	5.02245	3.24283	4.81558	6.94484	6.98435	2.06386	6.24038	10.5658
BCL11A	9.33893	5.82732	12.0224	10.2255	11.7563	20.1148	13.2477	6.14736	10.3159	6.05781	3.86103	39.5908
BCL11B	0.227053	0.058938	0.381138	0.213234	0.109909	0.0275366	0.12635	0.030211	0.396678	0.0279505	0.0390209	0.113185
BCL2	23.9143	18.1458	25.9453	17.8911	12.034	13.0677	14.7552	27.2925	23.5387	19.208	9.60458	25.3485
BCL2A1	16.94	12.6915	20.7498	14.943	26.8374	16.7502	11.657	81.4143	2.33563	86.4171	82.5148	1.50921
BCL2L1	16.688	31.451	15.4304	13.1463	24.3489	46.4834	26.9282	23.7221	13.623	34.1688	31.694	11.7489
BCL2L10	0.0514015	0.438041	3.95119	0.307822	0.144847	0.296886	3.02048	0.132137	0	1.37625	0.245256	0.283071
BCL2L11	1.70899	15.41	2.04682	7.37728	1.93816	1.72454	6.75918	28.11	0.37575	4.36784	5.70127	6.81074
BCL2L12	15.8411	21.6258	18.7252	13.7559	14.493	15.9715	22.7186	11.0328	13.419	45.8811	10.9764	9.54776
BCL2L13	10.1301	19.3984	4.84979	13.1885	13.3183	12.5094	13.4146	13.3423	14.9519	10.5742	9.04013	19.3207
BCL2L14	0	0.0530071	0	2.59299	0.620939	0.192487	0	0.229057	0.886371	0.0388991	0.0239267	0.0270342
BCL2L15	0.140476	0.0647246	0.614051	0.0912406	0.152977	0.141691	0.43093	0.0598364	0.0841713	0.086375	0.0268402	0.201048
BCL2L2	12.7048	9.25792	8.23527	15.1556	9.27636	12.082	12.189	7.82893	13.7468	4.77425	5.77325	21.4937
BCL2L2-PABPN1	103.73	63.9278	228.578	74.223	68.4331	83.0743	141.471	55.6204	70.2939	138.593	40.0639	98.1811
BCL3	10.5024	22.3397	37.3019	35.6379	22.3573	11.632	22.2005	70.9428	14.471	45.7543	54.8989	22.4087
BCL6	3.20474	8.97992	2.41579	21.1548	3.97797	2.32152	0.644564	32.4186	4.22283	5.26804	45.4648	10.2339
BCL6B	0	0.0776841	0.0248504	0	0.807427	0.375167	0	0.127867	0.306856	0.0617859	0.0907794	0.551106
BCL7A	9.78817	7.68525	12.4622	11.3808	11.9042	12.2926	22.1847	13.9463	8.82347	10.2575	4.48115	17.701
BCL7B	46.3886	49.7304	77.7565	65.9222	27.2478	21.3571	54.646	54.6244	58.8126	61.0236	47.803	43.6857
BCL7C	41.0389	34.5444	95.5062	39.8376	40.6097	42.8173	59.639	23.4597	44.3014	133.032	24.0073	25.4579
BCL9	0.521598	2.43042	1.30855	1.77076	2.97888	5.81344	2.24353	3.04241	2.3363	1.55222	2.59416	7.07644
BCL9L	3.45006	4.8537	2.49605	9.8451	8.27356	6.10496	3.47773	5.93862	7.69264	7.27401	3.50253	19.1315
BCLAF1	42.5235	76.6381	26.2152	62.5189	71.0049	53.9783	42.682	51.8253	73.933	13.7985	45.8766	70.9952
BCO2	0.351236	0.203361	1.33549	0.425716	0.286378	0.349073	0.478867	0.258654	0.52849	0.319835	0.171975	0.586681
BCOR	13.1197	29.6806	11.4922	0.283784	19.9693	12.1951	15.186	30.1715	33.0597	13.1953	11.4265	48.3976
BCORL1	3.17078	3.06138	5.05814	4.79795	2.93882	3.43277	5.04581	2.26674	5.69735	4.43114	1.86024	9.10847
BCORP1	0.18074	0	0.0822285	0.960842	0	0	0	0	0.743759	0.150272	0.443501	0
BCR	16.3611	15.8384	18.1835	20.4219	41.8738	29.724	20.1194	20.4567	22.8483	16.633	12.2385	110.535
BCRP2	0	0	0	0	0	0	0	0	0.0231066	0.0647894	0.0189799	0
BCRP3	1.50812	0.736275	1.12447	0.622174	0.548265	0.87748	0.464579	0.378866	0.898274	2.38298	0.415058	0.661108
BCS1L	22.6773	20.7925	27.208	20.2141	24.8466	31.5893	23.81	7.68062	13.6058	26.1779	13.3546	18.3685
BDH1	11.6455	16.3827	14.963	8.14527	11.9246	17.649	21.3244	6.73742	12.0258	8.48228	6.32963	3.22173
BDH2	8.31982	8.8613	8.08865	6.23417	9.09909	10.5738	11.9706	6.49807	5.92807	8.27122	4.25195	4.61187
BDNF	0.0181662	0.962854	0.13557	0	0	0.0447787	0.0489383	0.0376114	0	0.113202	0	0.0528482
BDNF-AS	0.642217	0.603293	0.960438	1.72106	0.612116	0.200392	1.39995	0.605353	0.404851	0.375634	0.640199	1.57697
BDP1	3.44243	8.61986	2.03677	7.32528	8.98865	4.57109	2.52127	4.79906	8.87603	1.8434	4.81816	8.34149
BEAN1	0	0	0	0	0	0	0	0.322389	0	0	0	0
BEAN1-AS1	0.209667	0	0.845933	0.473265	0.190629	0	0	0.781065	0.492961	0.209397	0	0.188955
BECN1	43.8825	36.6284	21.2895	41.6532	32.748	30.9128	29.4102	38.3153	32.0245	22.461	35.0209	24.5221
BEGAIN	0.582778	0.29239	0.680747	2.58874	0.211085	0.169437	4.53688	0.038241	0.203107	5.09359	0.144684	0.502845
BEND2	0	0	0	0	0	0	0	0	0	0.0164729	0	0
BEND3	0.739852	1.55714	1.05206	0.848411	1.56228	0.658053	0.599206	1.04232	1.01814	0.722845	0.992784	1.11881
BEND3P3	0.0227408	0	0	0	0	0	0	0	0.0090969	0	0	0.0101979
BEND4	0.00627995	4.99802	0.0193734	9.45195	5.29865	6.77276	0.0899038	3.42643	0.0115905	0.337949	2.06345	4.23357
BEND5	5.24671	5.16704	2.86734	4.90001	4.48701	6.07708	3.64224	3.53121	2.95949	1.56125	1.25852	11.1608
BEND6	1.6167	0.582688	1.04557	1.27183	0	0	0.0513403	0.0559929	0	1.10976	0.294144	0
BEND7	0	0	0	0	0	0	0	0	0	0	2.07488	0
BEST1	0.277582	0.181167	0.376086	1.22938	0.16601	0.0826275	0.0569057	3.05483	0.401199	1.86516	6.39201	2.29375
BEST2	0	0	0	0	0.0314808	0.0316185	0.0366692	0	0	0.0805095	0.0236067	0
BEST3	0	0.0621037	0	0.0344992	0	0.207706	0	0	0.018449	0.0520815	0.0151606	0
BEST4	0.0679225	0.06236	0.264732	0.177823	0.0834635	0.136811	0.171325	0.149387	0.103874	0.329134	0.0911676	0.0850366
BET1	1.23581	1.12565	0.144161	1.02794	0.780099	1.33831	1.36579	1.92008	2.06242	1.65762	2.2102	2.17135
BET1L	24.1461	21.8367	13.917	28.4044	19.4288	22.6495	25.2005	27.8155	23.7619	24.8433	17.0225	29.8396
BEX1	0.094637	37.2084	0.133961	0	0.074955	0	36.4606	0.0661915	0	12.8166	20.0741	6.00019
BEX2	0.284479	17.7022	0.869951	13.6947	8.13263	3.97858	0.800003	0.417212	0.0571075	5.19644	6.85382	42.8191
BEX4	22.5329	70.6964	32.0121	51.5971	98.7597	44.5825	51.1769	60.8269	14.9236	31.6868	61.2854	61.3457
BEX5	0	1.60194	0	0.755678	0	4.06674	0.101582	0.0777195	0	1.17372	0.898411	0.993228
BFAR	11.3929	17.554	7.03617	15.9236	17.8211	13.9771	11.711	14.9049	15.8619	12.5023	13.5254	20.9094
BFSP1	0	0.554265	0.18155	0.0757372	0.222696	0.278724	0.24084	0.0747775	0.0552685	0.338697	0.158034	0.031041
BFSP2	0.0390069	0.085857	0.118274	0.0698555	0	0.374558	0.181429	0	0	0.544736	0.0955534	0
BGLAP	0.440781	1.43072e-98	6.82935	3.55784e-96	0.454366	0.211276	1.95102	0.290818	0.137506	0.480828	0.0962765	0.460862
BGLT3	0	1.06851	0	0	0.256564	0	0	0	0	0	0	0
BGN	0	0	0	0	0	0	0	0.0220699	0.135911	0	0	0
BHLHA15	0.105179	0.077843	0	0	0	0	0	0	0	0	0	0.0875605
BHLHB9	0.155858	0.368361	0.0911915	0.178629	0.251374	0.586178	0.0682514	0.227599	0.0940841	0.0727443	0.792481	0.223393
BHLHE22	0	0.0280642	0	0	0.047675	0	0.0197639	0	0	0.151225	0	0
BHLHE23	0.0624715	0	0	0.109576	0.116581	0	0.664524	0	0	0	0	7.40386
BHLHE40	37.5269	95.2963	51.3387	84.2153	92.7086	62.3382	68.319	346.567	56.0387	125.874	152.429	14.7565
BHLHE40-AS1	0.143702	0.137328	0	0.0239981	0.24181	0.130656	0.0956852	0.244311	0.0988615	0.466819	0	0.125362
BHLHE41	32.2525	1.41451	0.461624	1.70398	0.191264	0.264651	1.26853	2.16293	0.140978	0.0574305	2.0669	0
BHMG1	0	0.0196629	0	0	0	0	0	0	0	0.0258797	0	0.022707
BHMT2	0	0	0	0	0	0	0	0	0	0	0.0179409	0
BICC1	0	0.00747805	0	0	0.00966245	0	0.0244822	0.045597	0	0.0126332	0.434316	0.0221243
BICD1	1.11494	2.42155	0.23149	3.42292	4.86165	2.74582	0.961856	2.31618	3.14258	0.291814	1.40228	1.73384
BICD2	11.9102	16.9974	5.58378	15.9136	18.2834	16.112	9.41488	19.9677	15.9422	8.62631	13.4415	37.5057
BID	28.7603	39.3586	27.6587	32.2792	27.8103	29.0519	43.602	73.5132	23.9383	41.2557	33.8025	33.4887
BIK	49.0422	0.810624	56.6973	12.8227	9.72616	0.401797	61.5764	3.50932	0.0665895	4.73707	1.48699	3.86166
BIN1	1.79686	2.01532	10.2157	25.9794	15.4576	13.8205	3.38408	7.40235	8.62159	16.1484	6.55037	17.1519
BIN2	74.979	68.2576	50.5842	33.0186	59.6234	51.5215	34.3582	70.0311	63.5277	60.8288	45.9357	105.608
BIN3	17.6647	15.4831	31.3646	11.4945	11.6037	11.7851	20.3713	18.0063	10.2187	11.0179	11.7962	17.3415
BIN3-IT1	0.0655995	0.0609855	0.0498808	0.0875307	0	0	0.118616	0.142347	0.123883	0.123926	0.0279834	0.2945
BIRC2	18.0325	17.7004	19.5022	16.7843	15.6578	11.8925	16.2058	17.8701	13.331	6.31248	13.4655	28.8118
BIRC3	2.06291	4.49356	2.37418	2.14752	2.1498	1.62841	2.35662	12.3346	1.02403	1.27163	4.84443	1.66412
BIRC5	19.2124	35.9218	13.7238	8.88351	26.87	28.9456	25.83	9.2727	23.9697	63.5162	13.7538	2.30934
BIRC6	6.01124	10.2873	4.98537	9.1123	12.2591	7.04178	5.90957	10.3073	10.9246	3.07893	5.99585	15.732
BIRC7	0	0	0	0	0	0	0.057657	0	0	0	1.04195	0
BISPR	1.81328	4.98645	4.67959	13.5666	5.8005	11.2849	4.42418	4.58628	13.2716	1.87578	5.99843	7.54202
BIVM	8.19673	15.3834	11.6631	9.42255	13.5069	18.8842	8.88065	15.8231	3.36421	8.17728	2.66789	19.5868
BIVM-ERCC5	5.96035	12.374	8.41712	10.5826	9.9065	12.6513	6.82737	14.2959	4.64686	5.18325	2.98951	15.7762
BLACAT1	0	0	0	0	0	0.0449647	0	0	0	0	0	0
BLACE	0.0239009	0	0	0	0	0	0	0	0	0	0.0179982	0
BLCAP	29.3819	24.8302	33.695	31.5429	25.6637	24.4495	34.3882	27.0986	26.8274	20.1028	19.8452	19.2011
BLK	0.180175	0.0164909	0.0730876	0.282129	0.0437331	0	0.0536319	0	0.0422571	0	0	0.0625472
BLM	6.85697	11.5702	8.12849	5.04118	8.01113	8.45236	8.34707	8.15357	7.52624	13.4542	3.96493	8.17933
BLMH	47.4782	45.3466	35.9569	28.579	45.9556	57.2822	30.7891	25.469	41.197	51.0626	25.6742	18.3417
BLNK	0.139511	1.33126	1.7457	3.18908	0.46219	0.557825	0.177462	0.903002	1.25025	0.0925045	11.5226	0.120619
BLOC1S1	85.5871	110.865	69.4424	160.155	94.047	90.2662	133.639	106.389	82.9159	173.053	183.853	52.5982
BLOC1S1-RDH5	4.03095	1.6402	16.5435	7.53087	2.34802	2.29956	8.36641	1.99654	1.91993	6.24233	1.03608	1.83082
BLOC1S2	20.1706	30.7253	18.3375	25.5378	16.577	17.0531	20.808	24.2587	19.5364	19.5226	31.0221	20.1627
BLOC1S3	6.7738	2.74778	7.72098	6.5045	3.31122	5.71624	10.1869	5.50483	5.25014	8.58131	3.92027	4.9638
BLOC1S4	14.0137	13.1991	9.95121	13.8128	12.6784	14.91	16.4619	8.26398	10.0654	13.2673	8.05371	12.728
BLOC1S5	7.70667	8.06772	2.38754	5.19862	7.17866	6.92076	5.12436	6.98278	5.13042	2.76308	3.90373	6.3105
BLOC1S5-TXNDC5	1.18062	2.1301	4.65287e-06	0.85444	1.67043	2.21591	0.511	5.68383	2.39153	0.424842	0.886171	4.16513
BLOC1S6	17.0579	25.5098	22.6116	24.8524	20.3027	18.2353	17.595	23.3272	16.7328	18.0249	28.1531	21.1678
BLVRA	0.254198	20.3853	12.5857	21.0961	13.9388	16.4095	8.69017	27.0911	33.8464	59.3083	58.895	7.543
BLVRB	57.7052	72.7192	54.8622	102.334	39.2828	49.8653	69.9778	72.1402	65.6913	77.8564	396.303	20.3397
BLZF1	4.04584	6.40547	1.17245	10.3184	5.20057	3.69426	2.23573	5.97274	6.41529	1.53072	4.52311	11.4741
BMF	15.5574	22.1096	28.3939	46.7334	28.7856	14.4604	28.4495	53.4083	22.213	9.28573	45.1472	23.4012
BMI1	11.0658	22.9746	2.30262	15.7091	36.1289	52.1369	11.9687	10.2309	43.8285	11.6291	23.4383	43.4085
BMP1	21.2589	14.7803	32.9353	15.6649	20.7838	27.7035	61.2126	17.4235	24.087	15.2406	8.02233	18.1395
BMP10	0.0462697	0	0	0	0	0	0.0466645	0.0678728	0	0	0	0
BMP2	0	0.387887	0	0	0.279535	0.0343468	0	0.223629	0.0175444	0.0246438	1.79397	4.34745
BMP2K	9.36302	32.073	11.2893	5.03557	8.36402	11.4725	10.256	22.0225	16.5256	21.1056	25.795	9.09373
BMP3	0	0.0740761	0	0	0.10281	0	0	0	0.0641036	0.185264	0.02317	0
BMP4	0	0.0840238	0.219598	2.40726	1.60098	0.0679531	0	0.0292584	0	0.861987	0.224757	1.11641
BMP6	0.282021	3.71084	0.145495	0.796446	10.8531	12.5973	0.219585	20.2452	1.27286	1.30706	0.0738396	5.42415
BMP7	0	0	0	0	0	0	0	0.0248163	0	0	0.0106363	0
BMP8A	0	0.0092978	0.0152896	0	0	0.0295286	0.0354739	0.123715	0.0091531	0.0257508	0.0171507	0.115349
BMP8B	0.353524	0.148872	0.0231422	0.580339	0.23599	0.264114	0.0897425	0.0646246	0	0.315368	0.778209	0.0548211
BMPER	0	0.00815905	0.0385588	0	0	0	0	0.051565	0	0	0	0
BMPR1A	0.0505242	5.02517	0	0.226515	0.123408	0.0308053	0.0753245	0.202715	0.0896935	0	0.523686	0.0403017
BMPR1B	0	0.157671	0.241141	0.0556552	0	0	0.183218	0.0453679	0	0.103717	0.0420794	0
BMPR2	1.17242	4.0541	0.118308	3.65332	0.755882	0.22362	0.185965	6.09375	1.13563	0.55421	3.67076	1.01449
BMS1	9.12671	11.21	18.9143	8.20364	12.9728	9.20745	13.4576	6.47424	8.33553	13.4891	5.97063	12.4459
BMS1P20	3.60555	4.81126	3.92442	6.97021	7.77569	7.84363	6.13488	4.31724	5.39221	6.17913	3.56421	12.2423
BMS1P21	0.101076	0.079117	0	0.302374	0	0.078809	0	0	0	0.128515	0.071786	0
BMS1P4	2.51976	3.32019	2.54379	5.17943	3.81987	3.51025	4.64316	4.22293	5.03665	2.43818	2.33114	6.19662
BMS1P5	0.42819	0.456666	0.366584	0.623987	0.258098	0.536001	0.273384	1.03415	0.177879	0.327515	0.174329	0.292363
BMS1P6	0.0239828	0	0	0.0646017	0.0232897	0.0113095	0.0145851	0.0534114	0.0446628	0	0.0206716	0.0620527
BMX	0.0509916	1.34566	0.482427	0.0414742	0.0231808	0.0902954	1.3684	0.0834553	0	0.153276	0.0373354	1.50799
BNC2	0.0229725	0.0618877	0.24033	0.00379188	0.227872	0	0.0153493	0.0521966	0.00391311	0.0330683	2.25603	0.0575267
BNIP1	14.5622	12.434	21.2022	17.6599	14.2334	11.1364	20.2077	13.0842	17.3635	23.7743	8.60472	7.42535
BNIP2	30.1074	81.2495	18.9876	80.1805	66.8847	53.7062	28.2318	74.0588	79.9774	16.7814	71.0385	72.0413
BNIP3	6.71223	11.7095	8.84503	7.41065	9.61486	24.0175	15.1249	19.46	14.3381	7.38592	15.3856	15.1108
BNIP3L	12.855	29.8879	14.5668	24.4139	17.0072	28.8295	27.2156	39.9601	28.3271	5.73386	51.4385	48.8925
BNIPL	0.290737	0.100539	0.940331	0.0243506	0.104918	0.0771265	0.493091	0.167534	0.168642	0.795217	0.0441158	0.25781
BOC	0.0859835	0	0.0225783	0.0116651	0.151564	0.0448907	0.278057	0.0714988	0.0120383	0	0.0197947	0.661455
BOD1	6.33916	5.33115	5.61507	6.41129	8.81737	9.3844	8.10854	6.38605	7.99695	7.91561	6.58364	12.6646
BOD1L1	5.69548	9.0283	3.51479	11.3444	10.2276	6.79265	7.49156	11.6552	13.1142	4.62833	6.70372	13.7471
BOD1L2	0.0171196	0	0	0	0.0161426	0	0	0	0	0	0	0
BOK	0	0.020515	0	0	0.0414457	0.0206583	0.156299	0.0368896	0.0412844	0	0	0.0374152
BOK-AS1	0	0	0	0.150238	0	0	0.100513	0	0	0	0	0.161074
BOLA1	5.47167	9.72053	4.85641	3.70644	4.97163	7.15712	9.00505	5.60381	5.16	15.1186	4.47255	13.7293
BOLA2B	0.131804	0	0	0	0.122885	0.327235	0	0.059816	0	0.078968	0	0
BOLA3	29.0605	33.3432	16.0849	20.5962	57.0232	47.6878	33.6986	21.8803	32.0209	25.1031	29.0224	15.7891
BOLA3-AS1	0.657219	0.588106	0.127772	0.494078	0.490246	0.74101	0.651025	0.502545	0.605387	0.467998	0.339357	0.865383
BOP1	25.6608	18.5541	21.931	16.9756	31.248	30.0194	28.5081	11.4457	19.3574	42.9873	12.4921	19.4523
BORA	4.45603	8.5201	4.47382	5.69271	6.22722	6.73404	7.43888	2.46726	4.90287	8.55836	4.65013	4.23627
BPGM	9.29021	6.08326	4.82876	4.36414	9.76497	6.12861	5.7226	23.4334	9.02183	6.19273	13.2886	11.482
BPHL	2.99858	3.67435	1.98725	3.23308	2.6595	3.69909	5.7184	0.972079	3.50172	3.36232	4.99098	4.51123
BPI	0.169777	47.0925	0.700631	0	0.0961552	0.0633867	2.04894	1.2708	0	2.21009	1.9078	0
BPIFA1	0	0	0	0	0	0	0	0	0	0.0779425	0	0
BPIFB2	0	0	0	0	0	0	0	0.0286962	0	0	0	0
BPIFB3	0	0.0367539	0.06003	0	0	0.119129	0	0.0692476	0	0.1444	0	0
BPIFB4	0	0.0960929	0	0	0.078545	0.0274477	0	0.0478539	0	0.246428	0	0.564445
BPNT1	4.87509	6.80945	3.87326	6.45527	5.79402	5.86543	4.69728	5.33364	5.82993	7.15468	5.63331	5.46153
BPTF	13.666	13.4145	10.5936	13.1114	15.3597	11.7444	10.9248	20.5443	18.3531	5.96553	8.09855	20.5413
BRAF	1.60508	3.40733	0.757479	4.79629	3.04436	1.99955	1.58881	4.39349	5.84706	1.10255	3.12536	5.83113
BRAP	6.22322	8.60092	7.23165	8.81132	8.51684	8.64738	10.0677	11.7327	8.42806	6.87352	5.60794	8.10899
BRAT1	28.7552	18.6693	66.147	18.0574	8.66211	9.96261	40.0618	12.4825	19.5218	53.6512	12.956	13.7861
BRCA1	10.8149	12.4496	6.0491	4.86761	9.05759	8.70331	9.50601	5.2103	9.00214	12.9567	4.90459	2.01104
BRCA2	1.40681	5.07303	0.704775	2.96048	3.04582	1.85798	1.7401	2.21023	3.16375	1.24592	1.79961	1.33208
BRCAT54	0.216991	0.176225	0.224124	0	0.0888995	0.265064	0.318155	0.492283	0.250014	0	0.147784	0
BRCC3	10.0257	16.7011	8.13288	11.8823	16.3847	16.5639	10.8897	10.5644	9.41024	8.8748	11.9865	10.3847
BRD1	16.6804	11.7384	27.6896	16.491	14.0694	13.6006	26.0519	16.2038	15.4513	13.1229	8.10395	44.1697
BRD2	95.3632	112.042	168.089	111.231	144.046	102.368	135.261	87.7158	128.458	189.562	76.2803	123.618
BRD3	10.1367	9.13948	7.73292	11.8028	10.968	10.3226	9.9454	9.02492	10.4849	9.61042	5.03567	22.4333
BRD4	19.9267	23.4338	18.7006	17.5337	22.7095	22.8759	23.1737	26.6279	20.5348	24.5028	16.1155	27.7791
BRD7	43.2045	45.266	25.9242	34.2604	48.8839	46.3901	48.4154	35.0703	42.1833	46.5453	28.4717	99.0904
BRD8	17.1531	21.404	22.3386	15.4153	14.6934	17.3078	28.0175	17.8589	21.0354	15.3778	8.56184	16.5575
BRD9	18.105	15.9392	55.3372	15.9876	18.8545	17.3594	26.0011	12.2004	16.4558	30.2411	10.7041	20.3779
BRDTP1	0	0	0	0	0	0	0	0	0.0776655	0	0	0
BRE	34.727	37.6236	31.3073	35.4027	40.5498	35.5104	36.5356	32.6212	37.0031	36.7617	29.1782	23.6825
BRE-AS1	0.345654	0.414089	1.31109	0.131141	0.601621	0.543884	0.831784	6.48041	1.33298	1.39162	4.48973	3.96281
BREA2	0	0.233496	0.323082	0.117594	0	0.132472	0.386324	0.060539	0.677597	0.41509	0.0493905	0.365716
BRF1	15.9974	11.2629	47.1106	16.6102	18.0245	17.5212	28.922	11.2213	18.5088	25.6129	7.3945	48.6236
BRF2	6.28266	6.53671	4.95797	5.30506	7.91362	4.96833	7.27291	6.97587	5.96225	4.40078	4.44604	10.1321
BRI3	64.3642	20.8264	81.8922	76.7216	22.0536	23.9872	75.6432	99.2308	78.7655	110.308	266.534	46.2747
BRI3BP	8.19993	32.7302	7.39406	28.6767	17.6569	17.7055	8.02164	14.8783	15.9157	20.4232	12.2899	6.84912
BRICD5	7.3388	1.87425	17.8096	1.70779	1.31372	1.52097	9.66441	2.01504	5.69956	17.5296	1.658	3.04781
BRINP1	0	0	0	0	0	0	0	0.0316724	0	0	0.0154521	0
BRINP2	0	0	0	0	0	0	0	0.0404632	0.0149528	0	0	0
BRINP3	0	0	0	0.179418	0	0	0	0	0	0	0	0
BRIP1	2.97384	4.21422	1.6532	1.52943	2.80983	2.71225	2.92977	1.21484	2.70506	2.64222	1.22721	0.670629
BRIX1	53.4364	62.0697	39.3533	37.4629	68.5233	53.0361	45.2962	23.8457	41.7698	66.2986	26.6795	34.2263
BRK1	169.629	158.5	134.222	151.944	152.279	155.202	146.518	162.278	142.823	204.639	127.02	86.7387
BRMS1	49.4612	39.3582	111.707	33.4021	33.4243	36.3019	71.0972	44.9276	32.1257	89.1773	33.9042	42.007
BRMS1L	2.50182	6.22069	1.56827	3.07479	6.76155	3.04774	2.71285	2.45701	4.30678	1.2755	2.22715	4.60785
BROX	13.5195	13.0916	9.86974	9.68375	14.8325	14.7933	15.7453	15.1027	17.8364	9.42065	12.0099	14.5421
BRPF1	31.8596	27.91	40.3238	37.9021	29.7255	23.5437	17.602	25.2772	33.9982	16.7633	12.622	33.7401
BRPF3	2.95697	5.76904	1.27663	6.65089	8.04614	6.52179	3.31623	9.68545	8.02992	1.81105	7.21225	9.29285
BRSK1	0.65857	0.211757	1.84832	0.435007	0.50825	1.0413	0.844054	0.679107	0.33411	3.11267	0.0944163	2.19141
BRSK2	0.01383	0.0461011	0	0.0125027	0.0806382	0.0690748	0.046572	0.0714453	0.0133153	0.034107	0	0.0117836
BRWD1	11.1485	12.3338	6.19079	10.4017	12.8224	9.352	8.97172	15.7446	12.1769	4.3023	5.87083	16.8279
BRWD1-AS1	0	0	0	0	0	0	0	0	0	0	0	0.11313
BRWD1-IT2	0.354494	0.79172	0.407558	0.292614	0.564823	1.08315	0.616442	0.796667	1.16686	0.807898	0.36904	0.236931
BRWD3	1.78486	2.72922	1.459	3.47439	2.83817	2.57703	1.86373	3.30663	4.65557	0.895487	1.93923	3.56596
BSCL2	34.4738	9.14056	52.4245	18.6661	6.39985	5.59906	49.127	11.3999	8.68649	75.031	9.53885	9.24085
BSDC1	15.7914	15.4053	14.0418	20.788	19.9222	15.4545	18.7865	26.687	31.8749	13.4397	12.6311	33.8792
BSG	211.828	320.929	123.927	179.984	205.928	235.984	306.655	306.344	336.115	364.699	267.911	160.84
BSN	0.0178409	0.0539029	0.0118861	0.0154013	0.0793284	0.0204046	0.0285522	0.0392764	0.0715322	0	0.030792	0.0488314
BSN-AS2	0	0.0208872	0	0	0	0	0	0	0	0	0	0
BSPRY	11.8227	2.84489	8.83484	8.6641	7.39908	10.6974	12.6708	5.56601	7.75777	3.61395	3.94888	11.8285
BST1	21.9002	12.3683	3.3057	18.0365	8.45623	13.5991	6.40015	2.07279	15.2764	10.3695	26.4657	0.420328
BST2	31.6625	77.7432	225.609	340.051	161.78	235.084	140.13	126.495	180.244	130.056	160.632	141.239
BTAF1	26.022	18.6156	15.1748	39.8111	17.8402	24.4829	29.6722	21.0753	35.8822	10.7316	12.2574	30.242
BTBD1	21.574	33.1091	17.9078	29.2039	31.1142	28.688	23.2121	27.7638	22.582	15.7308	26.4909	25.5905
BTBD10	6.26691	9.48157	12.4096	4.64594	6.80776	6.15508	12.9014	8.86476	8.1652	7.83738	6.96801	6.7069
BTBD11	5.44308	4.94491	7.65654	6.25303	3.23636	2.56345	7.32327	8.34943	0	5.16998	1.79015	14.3767
BTBD16	0	0	0	0	0	0	0	0.0571712	0	0	0	0
BTBD17	0	0	0	0	0	0.140818	0	0	0	0	0	0
BTBD19	0.171629	0.614221	0.0665465	0.627313	1.48011	0.493661	0.373421	1.40495	1.42342	0.451494	4.09811	0.600253
BTBD2	43.1343	39.9104	48.987	40.1341	40.4501	49.353	42.6385	33.9487	49.7338	47.1906	24.7038	52.9408
BTBD3	6.39672	9.92206	10.994	7.26265	15.0777	9.59306	15.3414	9.23419	7.43926	3.54319	5.80643	12.4383
BTBD6	21.6812	19.7724	27.7285	12.4807	2.19331	0.0584315	19.39	5.83937	14.766	24.1683	11.6591	45.5903
BTBD7	5.74226	9.46099	5.97127	6.89938	8.65599	6.34772	7.39881	12.583	10.8767	5.58754	8.66329	17.4802
BTBD8	0.223437	0.34925	0	0.880374	0.0835271	0.200221	0.30157	0.365214	0.797668	0.104438	0.160851	1.01768
BTBD9	1.1297	1.81815	0.694782	1.94721	1.97273	1.34354	1.59285	2.95302	2.24362	0.783991	1.36122	0.876232
BTC	0	0.0350898	0	0	0	0	0	0	0	0	0	0
BTD	8.5686	13.5709	6.29017	8.22943	9.07099	5.29566	7.7576	10.0742	11.6841	12.4688	12.5714	5.5206
BTF3	1269.14	867.793	392.156	800.617	902.642	948.365	711.725	348.926	649.981	208.437	482.128	473.476
BTF3L4	18.0718	18.1537	6.1789	17.4515	16.5534	13.2409	11.7343	12.5275	14.8639	8.07959	12.6348	20.0104
BTF3P11	0.139462	0	0	0.105061	0.111122	0	0	0	0	0	0.0987285	0
BTG1	18.0638	22.9256	27.1748	18.0233	21.3995	20.1592	38.5969	45.5924	18.4143	34.8678	37.3423	20.6553
BTG2	42.0115	41.301	22.0922	40.203	30.7577	35.3155	52.0714	44.7358	27.7648	32.1695	95.7628	258.469
BTG3	4.85569	18.8838	23.4837	14.7266	16.5031	14.1889	15.1969	34.1639	7.72059	24.4015	12.9469	12.1153
BTK	52.8732	88.2612	40.5311	64.9213	64.3385	55.1009	38.5264	47.1612	51.9948	66.2475	39.0396	44.1364
BTLA	0.0375186	0.0479127	0	0.390413	0	0.018949	0.0227478	0.12688	0.0343406	0	0.0141543	0
BTN1A1	0	0	0.0310865	0.0180653	0.0203022	0.0601069	0	0	0	0	0	0
BTN2A1	18.2752	14.3945	37.5675	20.7234	14.7514	11.4349	20.4814	18.4896	17.9078	13.461	13.0021	14.1695
BTN2A2	3.01548	4.48072	2.08514	10.08	4.28131	5.01621	2.89154	4.53461	2.92794	0.975055	4.22391	1.95851
BTN2A3P	0.975814	0.853815	0.729268	1.55923	1.07915	1.48922	1.06329	0.375002	0.747684	0.216439	0.427395	0.263083
BTN3A1	8.82511	7.65587	35.2228	30.3658	9.47941	8.77903	6.18773	5.39133	11.4825	6.83523	8.05212	11.6533
BTN3A2	10.9474	15.2767	14.413	5.84114	10.3811	6.44923	5.99296	10.9542	16.9948	12.0282	11.643	14.8028
BTN3A3	6.22789	6.76738	9.59647	16.7838	6.88384	8.36415	2.61786	6.49191	7.39656	7.20019	6.84506	7.59823
BTNL10	0	0	0	0	0.0929175	0	0	0	0	0	0	0
BTNL3	0	0.0223921	0	0	0	0.0225406	0	0	0	0	0	0
BTNL8	0	0.0747985	0	0.0343132	0.0986755	0.0384283	0	0.0989396	0	0.242058	0.0978005	0
BTNL9	0	0.0457431	0	0	0	0	0	0	0	0	0	0.0352311
BTRC	2.66159	2.48298	3.31132	2.54613	3.32056	2.56718	3.54335	3.97207	3.68478	1.68449	2.03605	4.91739
BUB1	6.41892	28.9868	6.57606	9.01766	16.8157	19.5732	10.6062	7.73639	19.749	14.9718	12.4204	4.20709
BUB1B	9.34052	25.3698	14.0747	8.14026	20.2963	20.6087	26.3875	6.9326	21.1186	25.821	8.04384	3.78066
BUB3	55.4417	90.2878	52.7097	55.8227	84.9347	78.9891	69.4241	58.8227	80.4944	78.0607	45.4985	81.4329
BUD13	9.4743	13.6555	23.7194	15.8844	13.9871	13.1235	13.4769	10.8132	15.6648	36.4631	8.13293	20.047
BUD31	73.3936	34.6835	117.903	61.2688	28.7568	28.4706	93.7321	67.0148	63.234	148.504	45.5311	48.7245
BVES	0	0.126052	0	0.0279462	0.0297221	0	0	0.026854	0	0	1.63425	0
BVES-AS1	0	0	0	0	0	0	0	0	0	0	0.177703	0
BYSL	15.1793	14.4037	19.8432	11.4441	19.3321	15.4869	18.0707	5.53863	12.9893	17.3986	6.63929	7.49262
BZRAP1	357.43	112.638	111.224	98.3594	7.88827	8.48301	48.8781	19.2824	272.807	82.1719	39.9057	4.47494
BZRAP1-AS1	16.3483	11.2544	7.6527	13.5976	8.44807	5.24517	11.542	20.921	18.0995	10.456	3.63158	3.79503
BZW1	51.334	162.8	33.571	110.363	115.939	91.1632	56.5637	239.186	109.698	41.9901	82.3579	74.1974
BZW2	84.7048	83.1629	50.1639	67.2316	67.9777	68.9855	86.4042	43.4385	89.0463	82.6754	35.6727	88.1243
C10orf10	0.0289181	0.255972	0.142952	1.60052	2.33217	1.66427	0.857845	1.49104	0.1888	1.3984	2.13675	6.76441
C10orf105	1.88712	1.00343	0.424132	0.341583	1.05735	3.03938	0.341336	0.292566	0.0666101	0.371757	0.028209	0.262695
C10orf107	0	0	0	0.0454517	0.0988772	0	0.118002	0	0	0.129134	0	0
C10orf11	49.5102	4.3278	29.2618	28.4536	0	0.232322	21.9863	24.8848	0	52.4035	31.4882	7.63874
C10orf111	0.0847415	0.05206	0.0604615	0.0318218	0.104444	0.0356392	0.168133	0.239793	0.428454	0.0474497	0.0302427	0.1822
C10orf12	0.563971	3.21381	0.2024	2.66182	3.07841	0.961421	0.324771	3.70944	4.47959	0.388225	1.67355	3.58923
C10orf128	0.269012	0.942358	0.866837	14.2048	2.13877	4.93867	12.7963	11.6387	0.037291	20.7006	12.8966	0
C10orf131	0.054912	0.0507445	0	0	0.0513265	0.105562	0	0.572998	0.051871	0	0.081684	0
C10orf2	12.5838	13.185	9.9941	10.4953	16.8702	14.4073	13.4924	4.0267	7.88486	12.4453	6.06355	10.7779
C10orf25	2.18933	1.02389	2.18522	1.33892	1.16047	1.64918	1.96774	1.08031	0.977988	0.951195	0.627587	2.45412
C10orf32	9.1042	11.7754	5.03722	14.2087	8.39104	8.1266	9.94028	11.3298	13.8361	2.83316	10.0425	12.2235
C10orf32-ASMT	0.0903394	0.586334	0.000548862	0.150113	0.223821	0.746666	0.421955	0.240213	1.06683	0.116567	0.293877	0.888025
C10orf35	0.194507	0.292704	0.205251	0.0536335	0.237079	0	2.72244	0.161651	0	2.06847	0.665378	0.051458
C10orf54	58.0474	28.9922	61.0943	71.7328	30.8781	44.4768	68.9665	82.4591	38.1495	108.219	29.621	48.2888
C10orf55	0.260572	0.678563	0.195245	0.24895	0.314926	0.290437	0.19624	1.02107	0.220172	0.478843	0.429784	0.329581
C10orf76	9.25025	11.2227	9.14215	15.2186	9.79762	9.40903	10.6269	10.4901	11.523	11.6793	8.79277	12.8608
C10orf82	0	0	0	0	0	0	0	0	0	0	0.056532	0
C10orf88	3.53251	2.38643	3.72959	1.72322	2.14872	2.24071	2.33169	2.43328	2.29021	2.33259	2.00358	2.85164
C10orf90	0	0.0174543	0	0	0	0	0	0.0156979	0	0	0	0
C10orf91	2.15987	3.22103	0.599989	0.345258	1.53435	9.76266	3.5521	0.080704	1.98243	0.977889	0.852797	0.31116
C10orf95	0.0846145	0.140568	0.279398	0	0.07932	0.078734	0.347251	0.151289	0	0.112692	0.369391	0
C11orf1	42.5073	19.965	19.2213	19.0243	20.4952	17.4809	29.5944	5.13051	9.6888	24.2456	9.13588	16.4195
C11orf21	66.7298	10.8451	86.8728	40.7176	19.5264	33.0199	62.6641	6.50773	26.0513	22.3735	4.59833	55.4592
C11orf24	4.61797	10.762	5.22023	5.69555	8.65742	8.16147	7.95913	20.2084	7.44456	21.9874	10.5113	8.51722
C11orf30	2.51276	3.93705	2.04379	3.91938	3.48806	3.31819	3.34059	4.10854	6.06399	4.94926	2.81749	10.3369
C11orf31	115.537	78.5128	63.1694	67.3219	89.577	84.8277	109.382	67.4456	57.3696	151.351	63.3714	90.3868
C11orf39	0	0	0	0	0	0	0	0	0	0.68862	0	0
C11orf45	0.202526	0.30443	0.208969	6.87174	1.13912	1.02551	0.833231	0.806662	7.65165	0.30977	2.96482	3.07069
C11orf49	15.8354	14.4651	12.3024	9.86533	13.0136	14.3561	21.6684	15.9176	12.0104	12.5543	11.8024	7.05506
C11orf52	0	0	0.0959075	0.100789	0	0	0	0.051884	0	0	0.0423555	0
C11orf54	6.86709	7.21241	5.28897	10.6259	11.6463	8.25572	7.82189	10.5943	8.29157	1.74366	8.08048	22.6228
C11orf57	15.1709	15.8943	7.54819	14.3883	16.0706	16.2038	13.1183	11.4559	11.074	15.2098	8.21752	17.4009
C11orf58	26.6416	44.6705	24.5189	34.8206	43.9396	34.7185	30.2287	36.7582	34.8143	22.6441	34.05	45.6084
C11orf63	1.63007	1.86254	0.832009	3.2429	1.97985	1.38379	0.233999	1.62959	0.694442	1.53188	1.29178	1.55303
C11orf65	0.128511	0.461487	0.107687	0.56533	0.43371	0.305345	0.374857	0.169743	0.118562	0.16912	0.508025	0.420625
C11orf68	18.0692	18.1379	12.9171	21.3837	19.9311	20.354	19.8687	20.0289	20.4633	27.7158	12.1673	38.7814
C11orf71	6.1673	5.35076	3.16388	4.98347	5.10556	6.00867	6.35208	6.72394	6.49864	11.2099	7.37482	6.41374
C11orf72	0	0.0176659	0.119575	0.0431433	0	0	0	0	0.0221133	0	0	0
C11orf73	24.0878	33.812	14.7202	20.6272	28.3868	25.5864	25.6978	16.3989	20.5688	19.948	20.8328	34.5759
C11orf74	34.1312	27.9474	13.1337	11.5085	22.8064	27.4185	24.7388	15.0166	0.100297	22.1367	17.0041	24.9923
C11orf80	5.50889	1.21043	8.61163	1.66251	2.06602	2.53004	6.75615	2.69194	3.00991	2.27571	1.29918	2.81456
C11orf84	16.2949	19.6119	10.3902	21.646	23.0769	21.8885	23.5429	14.5523	26.7716	22.6073	7.79255	24.5679
C11orf87	0	0	0	0	0	0	0	0.0339923	0	0	0.0071206	0
C11orf91	0	0	0	0	0	0.0752145	0	0.0687685	0	0.0994	0.0560675	0
C11orf94	0.306557	0.230589	0	0	0	0	0.331089	0	0.257089	0	0	0
C11orf95	5.67201	6.70388	5.92717	10.516	10.9891	9.04121	14.7529	7.0526	13.0049	5.19613	3.36075	18.7036
C11orf96	0.0951225	0.657616	1.00269	0.507346	0.594935	0.967932	2.35218	4.54515	1.28364	4.33446	1.08656	0.858422
C11orf97	0	0	0	0	0	0	0	0	0.235961	0	0	0
C11orf98	70.0819	80.0829	141.238	52.4837	77.9965	98.1062	128.392	52.7147	39.2018	233.618	47.5003	110.406
C12orf10	37.7169	28.1722	37.8497	33.9061	25.6618	24.6183	30.0983	17.8726	20.6485	42.8471	19.8752	13.2033
C12orf29	4.08999	5.87706	2.10948	3.19355	3.97598	3.76817	3.97648	2.59865	4.78925	4.15928	3.13354	3.47993
C12orf4	3.77958	4.68094	3.41036	4.66174	5.13398	3.85493	4.4256	5.36704	3.67438	4.35013	11.1559	3.37404
C12orf42	0	0.0407988	0.0424502	0	0.0456266	0	0.0336366	0	0.326734	0	0.0238135	0
C12orf43	6.16914	4.82552	7.97362	5.77259	8.90158	8.07127	8.8983	4.73797	7.01387	5.75682	5.27242	6.51546
C12orf45	44.2442	34.1067	36.2171	26.52	24.465	30.2246	37.4271	15.7988	22.0001	39.8187	17.2208	18.1742
C12orf49	5.10797	8.96199	2.47284	5.32134	5.80836	4.84992	5.1524	9.92148	8.0251	4.89703	8.95918	3.23788
C12orf50	0	0	0	0	0.0357716	0.0333214	0	0	0	0	0	0
C12orf54	0	0.270839	0	0	0	0	0	0	0	0	0	0
C12orf56	0	0	0	0	0	0	0	0.0264389	0	0	0	0
C12orf57	119.602	87.7642	102.072	77.6994	111.715	130.935	121.832	102.891	124.934	68.7497	27.7516	93.5472
C12orf60	0.458043	0.489805	0.0868935	0.307484	0.506966	0.506121	0.469739	0.248892	0.157329	0.298821	0.134721	0.612679
C12orf65	3.72586	1.98132	3.7512	3.49607	2.75732	2.96839	5.20388	3.84435	2.82054	5.80276	1.50972	8.25864
C12orf66	3.76267	3.7403	2.05098	4.56076	3.10595	4.37075	2.8001	1.95884	5.03372	1.4894	1.75805	7.20204
C12orf71	0	0	0.104253	0	0	0	0	0	0	0	0	0
C12orf73	2.14783	1.6523	1.53526	0.831659	2.06392	2.23598	1.95592	2.17246	1.83605	2.19764	1.21761	2.22393
C12orf75	9.4664	5.25732	8.10986	11.2791	16.8563	22.0318	6.06175	19.9144	5.84021	14.3654	4.95888	3.62496
C12orf76	8.28486	4.15773	3.64921	4.42415	3.63507	5.20943	6.11949	10.125	4.85642	2.65488	2.34183	5.20195
C12orf79	0.0333087	0.0256196	0.439989	0	0	0.0280144	0.264556	0.123306	0.0266124	0.282351	0.128193	0
C14orf1	27.6441	37.2448	11.3508	29.189	32.632	28.6907	29.815	19.3262	30.7334	36.1308	20.9399	41.0267
C14orf119	9.42187	18.3983	8.48966	8.46562	14.6457	13.9215	18.1878	14.7076	10.4153	19.9578	16.0112	16.9734
C14orf132	0.0087155	0.700818	0	0	0.0785726	0	0	0.0817355	0	0	0.533391	0.0123314
C14orf142	6.77752	15.534	7.58252	5.78285	11.5911	14.2351	10.4121	10.5415	7.9514	25.1844	12.1681	13.1284
C14orf159	34.0525	27.8003	41.3088	36.8561	36.287	36.2078	23.6958	17.1837	40.0872	20.7481	24.8461	90.8857
C14orf166	198.125	172.436	172.909	132.931	184.372	184.514	214.998	90.5575	129.803	182.481	111.364	233.637
C14orf169	11.2744	12.9809	6.96159	7.85053	13.1349	12.5969	14.9132	10.3578	11.9642	10.1768	7.78856	16.0208
C14orf178	0.141828	0.111463	0.37808	0.105637	0	0.229917	0	0.219	0.330639	0.456367	0	0.433159
C14orf2	224.813	174.448	292.661	134.855	182.338	187.474	238.194	149.143	148.351	402.528	158.469	130.979
C14orf28	0.867982	1.10251	0.711344	0.696104	0.710928	0.678321	0.947114	1.18654	1.32472	0.407859	1.06387	1.8962
C14orf37	0	4.97812	0	0.0501153	0.056023	0	0.178278	0.0815148	0	0	1.25065	0.119817
C14orf79	2.4585	1.26171	1.17234	2.18297	0.703272	2.37091	6.79293	2.0078	2.64155	2.26899	1.253	1.39135
C14orf80	8.22991	6.14494	19.3753	5.50821	6.8358	6.48473	16.8279	5.72936	8.07002	36.9258	5.85811	11.9424
C14orf93	6.76541	4.11531	16.7552	3.19866	3.83982	5.9249	6.53447	2.96252	4.1478	9.98295	4.02754	5.52233
C15orf26	0.342519	0.0935751	0	0.0349776	0.227408	0.151145	0	0.722077	0.0356294	0.147091	0.029238	0.0330694
C15orf27	0.078292	0.0407284	0.158662	0	0	0	0.146065	0.419743	0	0.0958247	0.486059	0
C15orf38-AP3S2	0.095761	0.480233	0.272755	0.428699	0.105036	0.0620247	9.74043e-15	0.621988	0.088786	0.090341	3.8914	0.179572
C15orf39	47.6007	82.044	53.7469	113.769	93.8103	72.5694	61.084	94.4177	42.6238	32.1778	27.0398	72.7039
C15orf40	11.2431	10.3126	7.0372	7.24275	10.7292	13.4718	13.7965	12.961	18.6795	11.0942	12.7754	7.98471
C15orf41	2.68722	2.84984	0.882887	1.3458	3.89274	3.3838	1.79259	1.56791	1.55272	0.622319	1.64186	0.911678
C15orf48	0.348505	3.02549	0.94032	0.605484	0.978125	0.076337	0.773227	59.5592	0.155771	26.6015	18.0318	0
C15orf52	2.55314	0.600175	2.79052	2.23102	3.16698	5.88514	2.37038	3.14829	3.17965	0.701929	2.46566	1.22043
C15orf53	0	0	0	0	0.111531	0.0293701	0	0.0804205	0.0278976	0	0.0498851	0.0495365
C15orf54	0	0	0	0	0.0365251	0.0182137	0	0	0	0	0	0
C15orf56	0.0334228	0.118868	0.323912	0.749201	0	0.110466	0.762148	0.051307	0.15792	0.109092	0.0419764	0.107387
C15orf57	13.6781	11.9131	6.4658	13.8898	10.1851	12.8222	12.9101	15.1711	9.00715	9.31679	11.5317	6.59194
C15orf59	0	0	0	0	0	0	0	0.0092382	0	0	0	0.00851995
C15orf61	19.6841	4.94405	3.89282	6.10745	5.61301	5.97093	9.47871	2.36173	5.82046	10.0046	5.76244	3.71547
C15orf62	0.056381	0.0391187	0.277803	0.273709	0.204672	0.115225	0.140336	0.169177	0.329124	0.544022	0.196572	0.0705663
C15orf65	0.096531	0.390504	0.443435	0.169452	0.471652	0.277357	0.223098	0.244265	0.268417	0.58011	0.371627	0.605104
C16orf13	89.0678	56.9888	160.204	63.4349	93.6546	90.3101	134.977	34.5209	54.0418	208.333	47.792	67.7049
C16orf45	3.34485	5.32303	0.237704	0.0257781	3.81528	5.38457	0.264224	6.73362	0	1.95683	1.3179	3.97936
C16orf46	0.889227	0.345828	0.818079	0.911705	0.762015	0.505225	2.39922	0.910842	1.21781	0.392388	0.368482	0.28787
C16orf52	1.42637	1.03469	0.512155	1.23389	1.14733	1.14214	1.22434	1.19639	1.70046	0.519871	1.14641	1.62094
C16orf54	62.2064	33.0179	32.2572	33.1405	12.4726	16.8256	66.6608	30.7152	45.5697	44.4821	30.8346	98.7741
C16orf58	63.676	25.2161	93.8088	24.506	26.8705	26.6059	50.541	17.1037	37.4502	43.3107	22.101	59.4211
C16orf59	5.93225	7.83219	5.49188	2.01212	7.95059	8.82015	9.66456	2.21272	3.36435	21.3559	2.71267	2.15394
C16orf62	12.1791	20.5375	12.4521	15.0607	20.7965	17.1598	15.8829	17.9302	8.74171	19.2458	19.0782	28.1019
C16orf70	10.2716	5.05303	28.1596	12.8137	11.7993	10.3052	14.1088	12.0515	12.8332	13.9449	14.8195	7.1107
C16orf71	0.167609	0.0986742	0.102614	0.077173	0.103671	0.040356	0.231613	0.0180153	0.121873	0.10805	0.103883	0.0365417
C16orf72	4.03847	8.68626	2.65229	8.24725	8.01668	5.53005	4.71643	13.363	9.09049	3.87621	9.5163	11.5247
C16orf74	34.8992	9.17106	36.2041	18.7818	2.95389	2.25068	53.0755	6.49023	27.6746	14.923	9.17017	1.09751
C16orf86	4.66761	3.4869	7.87704	10.5268	1.84218	3.15285	6.55253	3.14195	5.26021	5.73947	3.00102	1.68928
C16orf87	14.4672	14.1458	7.0122	10.7127	13.0047	9.72339	9.7748	9.83801	10.653	6.50491	7.09678	27.5318
C16orf89	0.0398121	0	0.067647	0	0	0	0	0	0	0	0	0
C16orf90	0	0	0.126387	0	0	0	0	0	0	0	0	0
C16orf91	16.4861	18.4333	16.3239	14.3459	13.1242	11.8636	20.8641	16.814	11.9236	27.3614	8.45991	20.969
C16orf93	12.8689	7.74723	47.8735	10.1278	3.35254	4.09317	25.6403	4.2727	4.04657	12.3306	3.63212	2.46136
C16orf95	1.49353	2.05076	1.38637	0.972613	1.34347	1.72691	4.41434	0.699221	1.11458	3.17621	1.71374	0.697005
C16orf96	0.163839	0.107875	0.469958	0	0.229823	0.410457	0.158756	0.0869221	0.28478	0.153899	0.12576	0.343209
C17orf100	0.386018	0.496378	0.254132	0.880871	0.499752	1.74698	0.468807	0.309308	0.918156	0.595101	0.501425	2.96952
C17orf104	0	0.0112514	0	0	0	0	0	0.0111165	0	0.139419	0.246879	0.020517
C17orf105	0	0	0	0.0740995	0.0790095	0.0777325	0.10036	0.0697305	0	0	0.0625595	0
C17orf107	0.0186896	0.0933545	0.0286246	0.200686	0.056023	0.0917924	0.0891389	0.0673672	0.105347	0.0481897	0.150798	1.82696
C17orf49	33.0641	89.3667	98.9684	102.748	85.7344	84.1627	110.536	138.981	65.9581	353.248	70.7537	90.4159
C17orf50	0	0.201609	0.204362	0	0.24978	0	0.454767	0.11165	0.121154	0.331503	0	0.122478
C17orf51	0.0378756	0.545491	0.0686732	1.76076	0.0198361	0.511473	2.13681	0.0806945	0	0.0173075	0.348105	0.263311
C17orf53	3.83896	4.06224	3.44925	2.40564	2.94104	4.13537	3.83745	2.40023	3.34546	5.93731	1.43837	1.01735
C17orf58	12.0353	6.81651	3.745	11.2902	3.66533	5.56391	10.2702	10.0988	6.55602	6.29888	5.78862	0.906524
C17orf59	2.95019	4.78197	7.51516	6.51602	5.17431	5.88525	8.71891	7.57165	5.60306	13.4985	3.57152	7.75068
C17orf62	64.7139	48.8453	93.3154	78.1488	40.4121	41.394	50.7493	67.2565	49.2546	65.5164	58.5789	54.508
C17orf64	0.293981	0.129512	0.21008	0	0	0.199119	1.31731	0	0.129527	0.260535	0.332912	0.0590975
C17orf67	1.92608	2.03578	7.72659	3.63022	2.10018	2.927	5.39346	4.317	2.97104	0.999526	0.515077	6.00779
C17orf74	0	0	0	0	0	0.0345816	0	0.0309115	0	0.238816	0	0
C17orf75	3.75099	1.98007	4.18352	1.13779	1.79367	1.65765	3.8419	1.83418	1.06102	2.44356	1.08552	1.85778
C17orf78	0	0	0	0.0286527	0	0	0	0	0	0	0	0
C17orf80	9.71538	6.56728	6.1128	10.687	8.80964	7.57508	6.74822	5.92716	8.0899	4.56139	4.18156	11.2871
C17orf82	0.692429	0	0	0	0.07835	0.193751	0.0485162	0	0	0.053833	0	0.0431875
C17orf85	3.79541	12.5077	6.3615	7.92717	10.4291	8.39378	8.30321	21.4566	9.0307	6.34983	7.02894	9.91614
C17orf89	143.038	71.8352	148.742	36.3132	75.9915	76.0861	120.204	31.9469	33.7308	149.439	41.0156	32.6068
C17orf96	1.00744	1.22002	0.697612	2.18262	4.5834	4.6273	11.1844	5.72933	8.42806	12.0535	0.608919	0.700437
C17orf97	0.707155	0.551828	0.784668	0.321075	0.256672	0.311123	0.893692	0.405066	0.340348	1.3388	0.894111	1.0209
C17orf98	0	0	0.20827	0	0	0	0	0	0.131185	0.166313	0.103859	0
C17orf99	0.355751	0.155328	0.393512	0.15844	0.116694	0	0.844342	0.731235	0.274726	0.158729	0.0506605	0
C18orf21	32.3642	25.0804	66.2345	20.4114	28.1906	21.8645	31.0258	18.2673	21.4393	28.1469	15.8164	19.1143
C18orf25	9.53566	12.8546	5.56711	9.91066	10.4806	10.9918	9.01854	13.0733	14.3438	4.20688	5.84053	11.6648
C18orf32	11.6942	21.3021	8.50486	17.1776	14.3869	12.3572	19.345	39.7896	19.849	11.3164	30.6072	24.7445
C18orf54	1.12322	1.08851	0.635683	0.836402	1.55933	2.32732	0.986429	0.662851	2.72401	1.00876	0.531248	2.36888
C18orf61	0.0257171	0.16264	0	0.363441	0	0.0216239	0.154855	0.280077	0.0196567	0	0	0
C18orf63	0	0.0103651	0	0	0	0	0	0	0	0	0	0
C18orf65	0.0972567	0.205998	0.0490056	0.178242	0.0825769	0.086537	0	0.304119	0.351521	0.188849	0.17823	0.0243246
C18orf8	13.3176	11.6641	27.5485	19.2646	16.0078	24.8615	21.226	20.7741	20.4516	17.9818	9.14664	29.7805
C19orf12	4.56597	2.76058	4.78381	4.11839	3.27303	3.81704	6.40055	3.55412	4.431	3.54892	2.94735	4.91554
C19orf18	2.46593	0.812245	10.6866	1.24788	1.35626	1.478	3.82274	1.69094	0.89413	2.78717	0.235312	3.99508
C19orf24	50.2221	32.9652	118.629	43.029	36.9554	39.3254	85.1001	34.2676	42.7957	122.291	33.6268	32.2171
C19orf25	9.26339	7.28416	7.06515	7.10461	8.59426	7.93758	12.3464	7.81572	6.52158	15.4456	6.46132	6.98437
C19orf26	0	0.272865	0	0.57094	0.109869	0.888502	0.40707	0.224946	0.40723	0.290192	0.019524	0.219349
C19orf33	0	0.150434	6.26453	2.03775	0	0.54016	1.55898	0.174844	0.8861	0.920883	0.56549	7.2918
C19orf35	0.068144	0.423397	0.108414	0.16229	0.310025	0.222765	0.674604	1.4933	0.297316	1.22448	0.632027	0.262559
C19orf38	2.74986	5.71671	4.9914	17.927	7.80546	24.9612	4.11714	13.0421	5.55555	6.18881	16.6843	0.994848
C19orf43	326.661	244.108	612.335	252.438	237.094	263.442	348.709	182.017	261.477	517.333	171.339	129.943
C19orf44	1.91839	0.904713	5.21941	1.5596	1.67664	1.77819	2.8075	0.921578	1.25113	1.04304	0.619391	1.84499
C19orf45	0.0726605	0.0266458	0.357727	0.0325616	0	0	0.0437285	0	0.0346142	0	0.0581643	0
C19orf47	8.44422	10.6372	10.136	8.37237	10.0686	10.8796	9.2922	9.03817	9.3437	12.4474	9.95098	8.95937
C19orf48	146.488	123.835	153.128	60.0986	150.874	105.676	115.848	43.324	69.7257	115.816	55.6061	52.3436
C19orf52	12.202	9.97128	7.2342	7.60884	8.43309	9.17438	14.6028	9.59505	9.01628	11.134	5.76523	8.80462
C19orf53	67.7452	71.697	69.6971	65.8918	84.0891	74.5333	87.5278	58.8378	61.0705	99.588	60.0652	38.742
C19orf54	4.22738	5.5564	5.47903	6.854	4.59788	4.31548	12.9006	4.6567	8.88567	5.75491	5.23571	3.11477
C19orf57	0.722127	0.818219	1.5862	0.975333	1.2894	2.66505	2.24479	0.685813	3.63808	2.55226	0.728263	1.23023
C19orf60	66.3494	40.5197	154.352	53.6233	47.0307	50.2629	77.0265	42.6859	56.197	98.4229	48.9417	46.3794
C19orf66	33.6136	21.8321	44.5536	48.8025	31.1643	32.4425	23.3421	26.3305	29.0929	17.333	17.3705	32.5873
C19orf67	0	0.0316015	0	0	0	0	0	0	0	0	0	0
C19orf68	3.4337	2.73168	1.87083	2.47991	3.30123	3.70196	4.10346	3.06563	3.42641	3.74898	2.44957	4.82165
C19orf70	59.855	34.206	63.6983	37	49.1683	44.1651	70.0346	25.2446	41.0707	88.4372	35.9754	26.0242
C19orf71	0	0.475326	1.87281	0.391792	0.541254	0.415786	1.41966	0.384931	1.23286	0.949234	0.185343	1.26874
C19orf73	1.19068	1.13306	2.6036	0.936926	0.957005	1.18503	1.92103	0.431758	0.979295	2.65026	0.376794	1.288
C19orf81	1.02219	1.94145	0	2.71482	5.12558	4.02076	2.50447	1.42558	2.32697	8.41738	1.40312	0.09899
C19orf84	0	0.0888465	0	0	0.227846	0.0479569	0	0	0	0.0637015	0.238962	0
C1D	12.8584	23.0321	5.23433	16.5948	16.428	12.91	13.2093	19.3361	17.7997	4.5213	15.6623	15.4078
C1GALT1	4.39349	4.27705	2.17312	3.41748	2.6677	1.79651	3.0118	4.37033	5.43321	1.87841	5.15742	4.23348
C1GALT1C1	10.1281	20.1495	2.48721	15.5669	13.5655	10.5548	10.8457	24.5277	17.9014	18.0041	18.5553	6.13527
C1GALT1C1L	0	1.39596	0	0.392286	0.111043	0.318587	0.263867	0.141829	0	0.339384	0.841573	0
C1QA	0.791964	1.933	30.9383	0.368488	1.38797	7.18037	1.40343	64.6793	0.71772	119.463	431.466	0.050227
C1QB	0	0.210321	1.10173	0.05631	1.16139	1.11192	0.735475	48.1099	0.179038	12.2674	313.391	0
C1QBP	77.5842	212.882	63.6545	159.147	278.986	221.105	183.408	84.4159	170.978	180.429	121.234	83.8991
C1QC	0.297198	2.40378	2.62755	0.195896	1.82542	2.24816	1.55448	125.541	2.62949	55.7893	886.404	0.117798
C1QL1	0	0.145245	0	0	0	0.0384506	0.441619	0	0.0392626	0.210379	0	0
C1QL3	0.028154	0.207837	0.0358672	0.0422703	0.044205	0.0457009	0.0284115	0.143486	0.0430439	0	0.0201196	0.300569
C1QL4	0	0.0268413	0	0.025576	0.028863	0.0560257	0.101002	0	0.082723	0.109204	0	0
C1QTNF1	0.0214026	0	0.0327362	0.0190267	0.0415555	0.0216014	0	6.8426	0	0.548601	0.0183628	0.192776
C1QTNF2	0	0.0407652	0	0	0	0	0.0286448	0	0	0	0	0
C1QTNF3	3.56084	1.09055	7.3662	0.906511	1.11904	1.11206	5.81041	1.34303	1.63822	2.00712	0.441141	2.4457
C1QTNF3-AMACR	0.719166	0.368897	0.540979	0.00158012	0.257901	0.26058	1.31627	0.271106	0.233964	0.232692	0.265893	1.6114
C1QTNF4	124.541	9.23428	47.562	34.9472	1.07957	19.1042	3.48432	6.16333	38.4466	1.49935	25.2699	30.0534
C1QTNF5	0	0	0	0.0834286	0	0.0136306	0	0.0806589	2.23488	0.173356	0.0737636	0
C1QTNF6	1.24625	1.10498	13.9269	2.05474	2.15278	1.92738	5.88054	1.1223	6.28448	3.80883	0.41506	1.49269
C1QTNF9	0	0	0.050234	0	0	0	0	0	0.0315228	0	0	0
C1QTNF9B	0	0	0	0	0	0	0.06331	0	0.050084	0	0	0
C1QTNF9B-AS1	0.944317	0.957339	0.485511	0.0918265	0.936808	0.705178	0.752244	0.303714	0.192788	1.31153	1.30594	0
C1R	3.66449	0.842429	10.1817	1.51165	1.6195	2.19877	4.03343	1.84536	1.29567	5.48447	1.49385	0.701726
C1RL	24.1638	13.3779	19.538	26.1412	17.5383	21.5182	41.7854	34.5959	30.6112	10.6883	7.49772	15.3138
C1RL-AS1	1.61316	1.8937	0.839336	2.78185	3.76051	1.97019	3.81733	1.87952	2.77166	0.81007	0.454614	2.07285
C1S	0.554926	0.17761	1.90747	0.496349	0.365482	1.21785	1.8612	0.983667	1.17669	1.49948	0.593837	0.186311
C1orf101	0.565412	0.175821	1.20891	0.440917	0.295731	0.167139	0.247382	0.114668	0.676759	0.0699525	0.104199	0.6127
C1orf105	0	0	0	0	0.072407	0	0	0	0	0.092726	0	0
C1orf106	0.273789	0.0811166	0.107563	0	0.173766	0.0128813	0.099154	0.0701169	0.0766422	2.3372	0.129841	0
C1orf109	4.15612	4.24425	3.029	2.78607	3.93428	3.70542	5.12348	3.58947	2.90287	3.52237	1.54529	6.67434
C1orf112	4.94805	6.52588	2.65794	3.03873	5.9186	7.14621	5.37558	3.74193	4.3852	7.39781	3.44308	5.41045
C1orf115	0.0427681	0	0	0.0172839	0	0	0.949151	0.4479	0	0.453022	0.683455	0.112409
C1orf116	0	0.048377	0.0344141	0.00953065	0.0514574	0	0.0128245	0.00887135	0.0295685	0.0285693	0.0239379	0
C1orf122	16.4096	18.0305	23.7228	15.5581	19.1767	15.8832	22.9144	61.0998	15.7829	47.2037	21.4191	13.8295
C1orf123	44.8107	32.565	52.8021	41.139	44.8855	44.4299	62.0874	23.2991	35.3925	63.9847	30.4427	39.5492
C1orf127	0.866406	0.0196096	2.02461	0.113173	0.201701	0.180696	4.84542	0.387605	0	0.89714	1.65149	0.148991
C1orf131	7.04098	10.4979	3.29487	6.10112	9.60088	9.51928	6.97895	8.04254	5.42256	11.8414	6.73935	10.8302
C1orf141	0.0977435	0.019921	0	0	0	0	0	0	0	0	0	0
C1orf145	1.12454	0.309322	2.1758	0.454954	1.52011	0.83122	2.35842	0.82525	3.63393	0.364323	0.210103	6.23568
C1orf159	11.5708	7.71483	25.159	4.73888	6.15597	8.56769	15.2195	7.0986	7.9073	20.2176	4.87643	7.80539
C1orf162	87.0991	19.7292	97.8534	42.7261	38.1977	27.7819	54.7092	110.081	11.0889	94.6963	156.976	7.24653
C1orf167	0	0	0	0	0	0	0.0141647	0	0	0	0	0.0102767
C1orf174	22.5853	20.0177	30.8854	11.456	15.9091	18.5584	13.9676	13.193	14.9586	15.0178	10.8825	28.355
C1orf177	0	0	0	0	0	0	0	0	0.068185	0	0	0
C1orf186	29.2175	13.0117	62.9221	17.6298	34.0779	10.1032	23.4978	10.7286	55.0223	64.5425	7.95068	39.9549
C1orf189	0.210769	0.0960725	0.809223	0.183355	0.097367	0.389391	0.358503	0.17141	0.0940635	0.395007	0.0868285	0.110153
C1orf195	0	0	0	0	0.213184	0	0	0	0	0	0	0
C1orf198	1.02053	4.1105	1.22567	1.467	3.06172	2.84168	9.25769	1.40054	4.78726	2.68944	6.29706	3.19484
C1orf204	0.187074	0.185312	0.272116	0.335044	0.137619	0.551453	0.361445	0.164521	0.087742	0.165267	0.130631	0.504943
C1orf21	0.0171256	3.48176	0.688095	5.46844	2.78503	5.44006	0.762885	8.3774	10.7811	1.91847	4.09015	4.62259
C1orf210	0.133724	0	0.067384	0.0393188	0.0447147	0.0860336	0.0517155	0.037054	0.204637	0	0	0.0376771
C1orf216	13.409	16.5386	26.9663	24.2188	15.1387	20.8272	37.4199	14.8648	23.275	19.8955	8.51459	28.4793
C1orf220	0.511791	0.372412	0	0.141691	0.151927	0.263045	0.781404	0.163051	0.254912	0	0.036482	0.0436324
C1orf226	0.0165284	0.140124	0	0	0	0.217538	0.116744	0.0115447	0	0.711589	0.76778	2.16249
C1orf228	97.9599	20.0024	111.15	103.725	34.6848	48.2751	32.6234	6.14668	7.12179	77.7837	12.4804	139.185
C1orf229	0	0	0.0398945	0	0	0	0	0	0	0	0	0
C1orf233	1.775	9.32417	8.66895	6.35599	11.9077	14.2772	9.78426	2.40128	9.72664	21.2404	3.90508	11.7579
C1orf234	0	0.152426	0	0	0	0	0	0	0	0	0	0.139319
C1orf27	8.88422	7.45767	10.8996	7.18391	7.55122	6.26733	10.869	7.95486	7.63458	8.61495	5.94488	9.93073
C1orf35	19.3237	10.8651	48.5849	7.50941	10.7078	13.8275	25.8126	7.75824	9.62864	37.987	6.21557	23.4997
C1orf43	102.838	106.93	52.8421	77.4304	101.693	99.8461	82.6262	124.998	99.3783	105.751	98.8412	93.7713
C1orf50	10.878	11.0442	9.5089	10.8993	11.8506	10.0014	13.8162	8.64578	7.80405	15.1924	6.12529	17.7237
C1orf52	6.1052	3.8544	6.69498	7.27281	5.48567	4.23334	6.98946	4.51631	5.79117	2.63644	5.24998	8.59291
C1orf53	2.10543	0.64566	1.68697	2.96427	1.4727	1.35034	2.02499	0.76086	0.101439	1.63432	0.67228	0.206457
C1orf54	17.3269	11.6976	15.159	49.7176	18.3809	36.0217	8.81931	10.7648	19.3597	5.1619	46.5397	0.705136
C1orf56	1.07553	0.767263	0.576144	0.787116	0.713	0.569344	1.04785	0.747301	1.16073	0.750659	0.652396	0.903473
C1orf61	0	0.0580215	0	0	0	0	0	0.129197	0	0	0.181581	0
C1orf68	0	0	0	0	0.0702195	0	0	0	0	0	0	0
C1orf74	0.450196	0.576577	0.202432	0.290952	0.41461	0.331356	0.801903	0.495737	0.829829	0.492602	0.250084	1.08081
C1orf95	0.0173527	0.0996302	0	0	0.0139635	0	0	0.0127102	0	0	0.0054497	0.0061354
C2	0.559921	0.0706601	1.46304	0.564479	0.0298627	0.198697	0.297768	2.77121	1.29434	1.40017	115.899	0.0780639
C2-AS1	0	0	0	0	0	0	0.219327	0	0	0	0	0
C20orf166-AS1	0.392346	0.420582	1.09082	0.0643457	2.16827	2.6519	16.7338	0	0	1.7114	0.0565512	2.35855
C20orf194	6.67707	3.29762	6.77974	5.8697	6.37932	4.02003	6.83652	3.72248	8.57803	1.37828	6.9721	5.45399
C20orf195	0.0587985	0.0975305	0.098844	0.622178	0.392789	0.22149	0.62192	0	0.106566	0.148331	0	0.385539
C20orf196	6.92835	5.0893	7.72618	3.55681	5.76356	4.22145	7.36897	5.3084	5.24679	3.90517	6.73862	5.06239
C20orf197	5.43766	5.48678	6.33371	32.1806	1.48974	1.64168	19.1734	2.13184	0.170408	6.78684	2.4793	8.23587
C20orf202	0	0	0.188169	0.0338238	0.0359003	0	0.0445025	0.0669238	0.14114	0	0.057293	0.0323966
C20orf203	1.01631	0.196977	2.76735	0.126777	0.366683	0.483009	0.938743	1.08241	0.48505	0.302416	0.0101191	0.425807
C20orf24	139.58	117.63	159.211	114.718	95.0024	94.2199	221.56	134.172	131.821	91.569	113.629	61.2015
C20orf27	46.492	31.1277	39.1703	136.493	57.8993	69.1793	46.2139	20.6001	43.249	43.5853	39.5444	22.0176
C20orf96	22.0171	8.94552	57.2824	13.01	14.4129	14.6799	36.8302	12.0013	12.2334	9.65429	7.58124	15.2696
C21orf2	18.4429	9.14459	58.5097	12.8035	8.40572	9.69358	25.088	11.7492	12.1882	28.143	13.6817	15.3668
C21orf33	70.4664	66.039	116.064	51.1596	68.1595	63.2306	86.513	54.6108	56.0617	120.655	54.9338	45.2519
C21orf58	14.289	9.21551	14.7235	4.8513	4.39712	12.3122	18.0071	6.34275	14.237	11.7716	3.06344	6.12567
C21orf59	44.4425	33.0918	26.2951	23.2355	28.6012	29.9634	50.7809	10.8127	23.0509	47.2844	18.0282	17.8349
C21orf62	0	0	0	0	0.0142901	0	0.0341828	0	0.0799545	0	0.0216379	0
C21orf62-AS1	1.57245	0.708486	1.50224	0.662791	1.21176	1.92796	1.64044	0.623337	1.84706	0.534933	0.467409	2.31328
C21orf91	1.57085	4.86953	1.20859	4.85044	4.00899	2.4556	2.23811	12.686	3.80972	2.517	3.1219	6.83156
[truncated: 18,087 more rows]

## Sheet: DrugSens
Drug name	AML182	AML185	AML186	AML187	AML188	AML190	AML191	AML192	AML197	AML198	AML212	AML223
ABT-199	270.07	355.88	324.64	373.45	342.55	461.29	238.56	301.85	251.13	509.09	512.69	287.29
ABT-888	486.01	505.54	560.47	552.56	527.99	582.62	565.06	561.63	626.07	580.66	577.07	465.13
AC-220	463.53	439.57	498.35	358.14	455.15	540.64	228.01	478.35	445.48	564.42	452.93	374.63
AMG232	393.83	448.69	455.39	428.29	401.51	452.68	446.02	472.16	477.32	622.48	552.5	530.27
AMG900	509.27	453.57	570.77	455.13	519.33	511.82	570.27	563.5	650.59	558.33	567.61	543.45
AP24534	518.6	477.55	495.97	393.42	386.47	272.05	268.3	297.47	356.53	488.68	497.08	370.81
ARQ-197	510.44	472.61	518.91	460.21	499.46	548.12	582.43	526.65	614.21	576.87	413.36	480.9
ASP2215	465.18	455.33	516.92	348.26	450.36	548.57	269.29	391.92	473.88	586.84	495.73	370.98
AT-7519	329.8	487.63	447.88	452.14	469.8	583.16	448.81	480.25	483.07	524.01	430.69	395.94
AT9283	508.65	560.91	616.68	438.58	592.68	559.62	514.32	529.24	622.75	639.64	478.9	462.69
AZD-7762	527.13	479.85	509.63	289.39	519.76	489.53	206.4	506.05	457.45	511.35	330.27	350.88
AZD-8055	547.26	547.89	550.48	350.3	498.48	447.79	490.99	476.04	439.53	519.81	311.64	444.69
AZD-8330	500.09	437.24	541.1	503.76	275.39	388.01	441.38	424.75	489.51	525.43	362.9	539.63
AZD2171	517.14	531.88	556.55	554.48	536.18	573.41	545.76	603.97	646.1	618.05	571.5	555.91
Acrichine	439.93	448.34	492.23	477.51	430.92	490.06	545.38	537.4	550.41	613.05	525.25	501.42
Arsenic trioxide	591.71	559.16	517.44	534.45	538.63	507.61	513.17	537.83	457.91	551.54	513.69	513.1
Axitinib	514.95	469.74	504.79	445.53	580.31	463.32	511.31	593.26	587.33	542.49	490.67	554.86
Azacitidine	555.54	522.61	498.89	535.64	471.53	526.2	516.7	528.75	504.32	531.05	585.37	430.12
Azacitidine + sorafenib	564.32	530.91	531.88	503.44	569.35	553.28	513.28	518.47	590.56	560.37	595.52	486.29
BAY 11-7082	587.96	514.19	507.07	515.08	524.25	527.33	500.36	562.63	448.83	453.25	539.27	483.61
BAY 11-7085	527.5	481.76	469.6	468.38	488.29	486.69	484.82	501.35	424.02	533.02	492.1	471.38
BEZ-235	514.13	499.78	550.95	382.95	493.64	471.6	490.89	542.43	513.09	609.22	417.36	488.9
BIBF1120	556.82	512.06	506.08	336.14	454.24	492.1	334.73	452.38	418.8	515.62	444.86	364.21
BKM-120	578.4	548.21	557.86	482.93	608.26	584.84	641.14	651.74	574.68	554	465.03	554.13
BMS-708163	637.74	641	599.19	665.92	624.81	608.05	746.71	672.71	688.77	652.61	618.83	645.94
BMS-754807	637.93	584.45	612.13	531.79	697.67	657.12	608	594.66	628.48	600.36	558.31	515.03
BSI-201	675.05	670.94	657.01	668.43	728.51	734.6	739.13	741.34	705.38	637.18	720.96	676.78
Belinostat	473.55	271.64	513.72	375	153.16	432.17	338.03	445.45	353.57	465.57	279.72	488.1
Bexarotene	575.31	549.56	560.38	515.16	574.49	542.35	555.84	491.67	586.09	567.59	695.6	542.36
Birinapant	481.65	403.97	479.44	481.8	561.28	485.69	452.48	554.36	660.03	363.21	358.16	546.63
Bortezomib	245.1	249.09	220.93	195.35	220.51	223.99	246.72	244.54	247.35	399.26	278.26	237.35
Bosutinib	561.72	488.64	523.75	454.93	488.07	305.31	533.03	503.4	549.33	556.68	428.14	542.91
Busulfan	651.4	595.58	582.24	637.89	642.96	582.36	589.1	627.47	628.22	660.73	610.19	644.68
CAL-101	637.79	621.83	610.83	509.13	677.82	648.83	675.65	706.72	569.23	671.75	567.93	568.28
Cabazitaxel	492.35	428.63	567.54	377.27	593.68	462.24	519.09	561.27	545.92	448.38	535.01	554.65
Cabozantinib	556.85	550.12	561.33	485.45	466.37	553.09	368.48	500.61	493.76	503.19	537.39	471.25
Carfilzomib	273.73	382.94	275.91	263.29	278.01	317.66	244.77	320.92	341.28	320.02	284.73	250.63
Ceritinib	556.46	567.75	534.23	521.47	575.92	599.76	615.78	705.9	610.58	600.06	564.49	572.93
Cladribine	436.02	446.6	295.76	338.79	533.18	339.4	342.5	315.79	261.29	495.8	456.27	571.84
Cladribine + cytarabine + mitoxantrone	382.48	480.01	410.97	381.71	517.33	332.7	391.23	339.89	358.58	538.63	474.1	564.13
Clofarabine	380.2	444.99	330.67	373.18	525.32	415.09	455.34	382.47	460.54	466.02	461.87	511.32
Clofarabine + cytarabine	523.02	481.76	464.31	365.82	569.83	452.64	460.68	394.73	587.76	532.51	475.26	572.97
Crenolanib	584.96	539.08	568.17	420.51	570.97	610.7	329.41	509.48	462.94	612.61	378.62	365.78
Crizotinib	581.76	579.86	574.73	525.64	623.61	557.07	608.89	605.27	617.2	551.22	566.16	555.55
Cytarabine HCl	504.62	489.15	490.85	442.95	594.74	482.17	386.63	422.06	656.64	594.3	518.83	611.9
DMH1	602.42	631.94	592.57	642.13	636.91	653.65	701.35	661.63	742.76	639.51	652.69	616.89
Dabrafenib	658.13	578.57	588.15	536.31	643.95	623.55	587.03	576.7	642.47	594.32	612.7	577.69
Dasatinib	617.41	568.01	613.04	352.59	667.45	288.38	618.71	626.26	571.34	569.51	398.26	617.71
Daunorubicin HCl	395.09	438.65	336.78	330.19	357.76	397.64	315.36	385.26	391.97	488.71	416.75	430.64
Decitabine	643.1	607.61	575.89	599.65	718.63	623.04	640.06	635.47	688.13	612.42	629.35	683.88
Dinaciclib	273.41	262	250.36	297.74	357.44	337.41	319.29	365.41	276.68	382.6	299.68	265.95
Doramapimod	491.99	545.38	549	538.95	544	596.82	566.01	585.21	620.53	591.63	661.94	502.41
Dorsomorphin	519.04	461.82	471.81	408.27	444.9	463.07	308.92	476.92	470.4	578.5	475.07	296.84
E7080	554.93	526.27	538.15	479.27	553.47	540.21	577.74	576.25	595.32	607.55	394.33	550.83
EMD-1214063	633.47	619.52	611.22	665.64	712.38	643.2	730.04	743.56	745.58	632.36	560.48	613.24
EPZ-5676	635.05	664.69	642.02	706.53	696.82	684.28	720.35	763.15	725.24	696.22	666.66	683.14
Erlotinib	625.22	612.29	595.04	619.24	601.11	632.11	596.46	654.42	645.07	596.17	395.17	512.25
Etoposide	605.22	646.51	600.27	514.4	634.29	596.26	547.45	634.44	665.28	573.89	608.43	683.35
Everolimus	561.83	541.26	575.16	439.38	570.48	485.15	684.17	533.46	590.99	590.21	272.85	548.68
Flavopiridol	292.29	439.77	409.78	442.27	454.82	475.2	468.52	443.48	420.31	464.37	412.64	347.7
Fludarabine	527.69	547.32	440.35	510.57	580.15	517.93	520.85	498.13	557.96	547.01	597.17	573.37
Fludarabine + cytarabine	541.45	472.8	498.16	265.9	553.23	478.56	484.83	513.22	616.35	593.76	362.24	574.69
Fludarabine + cytarabine + idarubicin	392.77	328.64	361.69	326.8	350.89	352.54	318.75	351.69	362.41	469.5	435.45	473.59
GDC-0152	673.39	591.36	674.22	722.44	706.63	687.29	677.13	671.73	693.41	536.04	652.4	709.76
GDC-0449	618.46	596.63	650.04	619.81	657.74	627.75	747.73	611.46	658.83	690.01	591.23	614
GDC-0941	565.99	552.57	575.99	471.31	566.09	578.96	634.1	595.39	515.39	594.39	484.41	508.12
GSK1210151A	567.58	525.88	566.32	549.08	515.3	574.32	712.88	501.88	546.43	546.77	497.56	564.93
Ganetespib	558.5	582.19	518.96	330.29	429.07	412.81	316.38	317.87	392.36	514.03	321.4	425.13
Gefitinib	626.05	640.65	619.32	606.29	635.01	641.63	667.38	628.58	720.93	684.48	681.36	611.69
Gemcitabine HCl	518.99	508.26	569.96	436.02	618.46	519.25	663.37	682.04	735.7	511.81	581.18	450.24
Hydroxyurea	630.71	622.76	665.47	680.93	657.09	674.99	752.38	699.25	736.2	703.29	663.69	623.88
I-BET762	570.88	524.23	599.96	545.61	525.59	530.59	733.99	521.74	526.13	603.56	467.83	458.45
Ibrutinib	662.33	650.62	635.68	649.64	639.22	599.21	610.99	657.19	687.91	694.64	580.69	585.64
Imatinib	656.64	632.64	694.34	578.41	724.83	529.35	721.46	706.95	685.51	635	616.03	600.79
Irinotecan	670.59	652.09	714.21	591.32	702.43	642.3	700.24	661.91	721.45	647.22	583.54	730.96
KPT-185	485.26	433.06	529.92	341.82	314.72	396.92	485.61	367.52	355.83	545.18	463.31	332.73
KPT-330	508.23	456.15	592.75	340.38	311.34	395.15	512.52	356.79	314.19	531.4	465.74	283.71
LDK378	630.58	659.83	665.59	685.02	655.16	673.26	748.29	665.75	712.72	645.3	648.2	590.84
Lapatinib	658.67	653.35	649.37	696.49	671.43	691.6	647.45	697.92	672.28	563.45	615.11	659.29
Lenalidomide	650.01	616.23	539.69	728.2	633.14	659.44	559.34	567.93	754.7	708.08	686.56	616.73
Lomustine	716.24	674.55	695.53	680.56	761.93	655.37	719.01	646.69	725.45	672.35	433.53	306.68
MG-132	531.74	566.66	543.85	503.73	471.37	548.13	548.63	543.64	543.2	551.16	442.29	579.84
MK-1775	590.79	548.73	622.38	555.14	548.01	559.87	557.74	528.98	588.64	639.73	555	504.27
MK2206	629.98	608.7	652.67	493.8	577.91	499.83	637.93	647.38	544.63	654.61	540.98	506.32
MLN8237	646.46	558.04	637.92	575.59	665.31	576.03	659.53	615.17	732.88	627.97	672.5	640.07
MS-275	541.69	481.43	471.51	442.4	414.17	460.77	466.71	442.89	488.37	554.92	417.53	429.35
Masitinib	689.97	658.05	721.24	568.03	735.05	593.96	734.27	687.15	692.86	682.34	615.52	643.9
Melphalan	600.59	588.76	517.38	489.14	542.4	561.9	556.72	554.4	518.51	654.44	581.79	611.85
Mercaptopurine	636.8	620.98	661.76	727.35	685.13	628.36	721.46	677.8	753.87	725.12	609.95	347.29
Methotrexate	612.85	598.2	610.48	641.89	660.46	628.65	640.81	598.09	636.31	645.71	597.72	591.86
Methotrexate + cytarabine	601.55	555.48	525.46	466.61	630.64	522.88	467.94	576.3	700.41	600.85	571.11	615.37
Mitoxantrone	531.33	500.14	352.16	260.3	317.85	375.47	270.97	314.65	357.81	669.09	475.03	510.23
Mitoxantrone + etoposide + cytarabine	536.43	516.26	472.26	368.36	499.49	388.46	357.8	442.55	514.49	539.36	525.95	535.92
Mocetinostat	488.11	418.23	427.65	391.33	377.45	421.11	443.78	381.99	407.37	495.27	300.66	296.48
NVP-AUY-922	518.51	540.65	518.52	288.72	350.44	340.16	321.1	376.3	342.13	505.71	249.71	396.11
NVP-BGJ398	659.31	609.67	670.23	496.42	694.97	654.73	693.63	594.85	679.43	640.79	553.31	643.82
NVP-BYL719	680.93	650.4	669.55	609.97	611.88	608.43	671.52	660.88	644.02	703.01	612.12	594.36
NVP-LDE-225	722.27	715.66	692.38	725.74	763.41	697.75	769.65	677.13	759.34	715.4	746.62	723.28
Nelarabine	668.45	634.51	689.56	677.89	672.76	635.25	753.26	691.11	720.2	746.52	490	602.72
Nilotinib	623.31	617.75	687.17	603.81	621.79	440.71	797.97	672.25	767.79	765.55	616.39	649.89
ON 01910.Na	627.38	494.77	556.62	516	508.7	577.29	557.88	522.93	556.01	541.18	613.6	469.32
OSI-906	609.88	574.74	573.18	558.35	650.75	604.46	660.91	600	631.75	668.83	540.49	567.23
OTX015	526.22	429.57	534.64	485.52	450.51	561.93	598.02	422.59	408.64	502.45	432.55	539.51
Obatoclax	631.49	625.99	673.98	648.13	642.92	564.11	626.84	619.75	704.05	617.55	557.91	635.61
Olaparib	668.35	607.08	657.96	646.58	737.37	660.06	705.39	695.36	792.68	724.65	643.1	646.7
Omacetaxine	435.19	332.57	309.75	291.35	245.23	336.42	262.69	305.08	214.12	435.19	364.09	311.23
Otava 7070707035	556.38	467.41	600.5	510.53	530.35	571.96	568.34	576.79	621.34	586.07	415.56	498.54
PD-0325901	568.42	510.42	640.68	609.76	391.86	501.41	688.35	578.95	658.43	562.71	514.98	550.51
PD0332991	646.93	572.88	623.93	543.53	684.27	634.84	668.98	641.94	619.87	691.77	501.07	549.7
PF-04691502	523.06	474.5	545.69	364.57	464.65	466.97	523.46	491.44	416.81	640.99	351.27	435.93
PFI-1	612.76	581.16	627.38	638.47	606.49	653.62	729.06	653.36	647.2	605.94	615.6	551.35
PIK-75	297.57	302.32	332.2	312.32	276.17	359.41	246.47	302.22	333.67	458.58	309.19	265.5
PKC412	591.25	492.1	557.31	432.18	498.62	527.58	432.95	528.33	490.76	534.31	421.73	397.35
PKI-587	551.53	599.73	582.85	537.4	586.05	581.02	575.43	673.79	706.09	590.62	400.27	542.15
PLX-3397	592.08	553.74	584.68	392.01	574.66	632.63	446.7	550.84	571.9	575.58	496.58	436.8
PLX-4032	728.74	665.99	666.81	713.08	742.33	736.44	733.9	662.11	721.54	670.05	658.94	627.47
PLX-4720	737.61	655.02	714.54	692.78	807.39	713.5	728.89	651.92	742.31	676.43	620.4	595.13
Paclitaxel	676.58	586.56	683.63	525.08	697.01	645.11	664.61	698.17	711.21	580.88	535.83	472.5
Pacritinib	566.09	456.01	528.88	445.6	495.09	566.99	441.08	530.41	378.82	560.51	515.78	443.88
Panobinostat	324.76	249.24	455.29	251.27	203.06	295.85	184.06	302.46	182.97	413.78	241.63	282.83
Pazopanib	709.76	618.08	672.34	508.12	697.02	710.65	657.94	648.22	646.89	705.52	602.48	646.61
Pemetrexed	635.37	608.11	649.45	685.99	693.98	652.31	762.55	673.5	725.33	666.67	585.17	641.25
Pentostatin	667.66	695.07	683.41	731.9	735.32	715.41	728.56	635.18	669.44	679.28	662.05	688.74
Pimasertib	491.23	408.71	534.65	535.66	304.72	394.27	586.61	428.51	565.27	557.08	417.66	457.67
Pomalidomide	732.11	745.98	594.93	680.59	784.34	696.12	483.3	686.54	713.92	570.43	637.73	595.37
Pp-242	604.84	586.9	607.86	479.69	573.71	577.37	609.48	605.15	507.82	614.42	419.54	523.14
Pralatrexate	694.38	676.6	681.52	655.77	733.93	681.13	717.04	705.19	748.76	691.81	666.62	602.51
Rapamycin	602.93	534.36	621.3	435.64	583.31	476.57	694.84	558.26	610.62	627.24	238.62	591.25
Regorafenib	625.86	590.62	598.89	475.09	543.58	548.37	491.59	592.89	610.24	684.67	572.26	510.18
Romidepsin	226.21	170.84	393.4	129.3	122.94	175.84	85.059	185.2	147.74	200.96	102.67	138.29
Ruxolitinib	669.75	567.14	669.4	627.07	669.75	701.31	673.57	608.87	643.14	732.23	351.85	625.88
SB 218078	593.06	509.58	586.68	473.49	476.3	535.02	480.54	502.04	580.57	521.41	523.64	433.73
SGI-1776	552.93	512.71	514.87	489.38	461.35	554.42	357.88	518.94	538.68	592.51	501.01	241.2
SNS-032	402.66	528.27	460.81	469.13	519.1	558.82	518.57	606.63	542.87	509.94	410.44	432.81
Side Car Control	447.61	429.93	440.76	392.09	435.53	404.76	384.85	440.59	501.2	499.52	460.26	515.63
Sorafenib	685.79	578.14	601.67	408.36	604.27	589.35	379.48	554.88	597.74	729.63	488.52	470.77
Staurosporine	480.62	369.88	518.16	301.16	329.74	389.13	314.8	427.89	324.02	516.77	334.64	264.3
Sunitinib	580.11	567.58	562.42	427.14	534.46	613.82	401.55	521.7	537.42	670.39	535.26	427.04
TKI258	440.5	394.89	419.72	373.52	332.9	470.92	303.88	429.09	398.71	479.79	450.1	399.08
Tanespimycin	443.55	465.11	481.07	405.37	318.25	433.52	289.98	427.41	513.63	520.89	301.33	430.21
Temsirolimus	643.71	607.58	660.37	488.23	663.56	534.89	676.85	552.59	667.92	644.18	316.42	639.41
Thioguanine	676.1	600.44	630.51	610.3	658.54	650.77	667.32	668	756.93	648.04	647.54	620.53
Tipifarnib	438.37	439.15	493.76	335.39	400.95	481.45	415.04	444.08	534.18	538.66	511.25	439.34
Topotecan HCl	569.73	491.13	617.17	448.64	654.85	490.33	503.67	560.12	725.93	491.67	474.43	528.89
Tosedostat	533.68	535.07	517.9	581.14	502.54	594.78	582.88	507.44	564.5	612.3	592.89	490.23
Tozasertib	493.94	486.71	574.22	480.58	474.19	520.42	433.5	545.18	606.88	604.05	301	430.72
Trametinib	538	432.65	587.81	578.87	319.26	451.72	687.78	494.96	647.52	572.59	441.29	541.09
Tretinoin	565.21	476.08	612.91	407.28	553.22	529.11	733.12	438.03	669.89	638.96	558.02	442.99
Vandetanib	656.71	588.56	614.01	592.21	630.64	576.09	575.98	605.63	712.42	640.94	661.73	580.36
Vinblastine sulfate	567.51	362.44	429.53	320.35	467.24	542.23	320.85	513.65	514.25	479.89	538.72	294.82
Vincristine sulfate	542.45	420.45	454.08	356.72	503.49	504.41	428.92	549.63	562.88	476.77	460.38	381.8
Vinorelbine tartrate	606.68	541.24	592.01	555.28	586.19	609.16	651.4	658.97	765.8	638.97	357.82	557.68
Volasertib	442.79	386.46	493.34	379.97	404.71	418.34	422.47	389.41	422.25	476.09	464.74	448.76
Vorinostat	580.42	493.13	589.9	512.45	496.67	535	521.29	488.56	491.31	557.54	486.12	552.99
YM-155	271.96	435.63	406.09	381.25	492.02	459.8	348.99	473.59	584.36	455.19	389.2	423
idarubicin	336.36	238.94	299.51	246.68	256.15	277.25	229.38	232.14	261.02	375.26	335.35	380.69
