# Supplementary material for: A machine learning approach to integrate big data for precision medicine in acute myeloid leukemia
Source: Nat Commun. 2018 Jan 3;9:42. doi: 10.1038/s41467-017-02465-5 (PMC5752671; doi:10.1038/s41467-017-02465-5)
Supplement: Supplementary file 9 — Supplementary Data 6 [file 41467_2017_2465_MOESM9_ESM.xlsx]

## Sheet: Sheet1
Supplementary Data 6: For each drug class shown in the columns of Fig. 6a, the list of significant genes in the order of the MERGE score, and the corresponding gene properties identified by the MERGE algorithm
Alkylating agent, Nucleoside analogue
GENE	SCORE	Azacitidine	Cladribine	Clofarabine	Fludarabine	Melphalan	Mitomycin C	#SIGPVALS	#CONSSIGPVALS	ENRICHPVAL	M	E	R	G	E
RAB31	5.19692	0.05699	0.032023	0.090541	0.034095	0.014298	0.096087	6	1	0.0206913	0	82	1	0	0.0808142
CCNG1	4.85263	0.028775	0.092626	0.12478	0.43343	0.044369	0.042706	4	1	0.0469875	0	72	1	0	0.0329161
TERF2	4.81973	0.12537	0.02818	0.042468	0.14548	0.018536	0.0073275	4	2	0.0191352	0	72	1	0	0.0396404
ZNRD1	3.96277	0.1595	0.089226	0.094201	0.050094	0.053964	0.077237	5	1	0.00518868	0	56	1	0	0.0255689
RNF113A	3.16205	0.042268	0.070164	0.099369	0.048978	0.022006	0.04634	6	3	0.000130807	0	40	1	0	0
SMARCC1	3.15171	0.020762	0.034906	0.03018	0.032005	0.0051236	0.014341	6	1	0.0482443	0	42	1	0	0.025767
ZNF697	2.81486	0.05089	0.018703	0.063429	0.054015	0.0084686	0.097028	6	2	0.00439713	0	34	1	0	0
MDM4	2.17001	0.066287	0.083117	0.080257	0.037339	0.029353	0.031332	6	2	0.0394726	0	25	1	0	0.0253628
CNOT6L	2.12389	0.0019466	0.042268	0.044196	0.060735	0.0097882	0.049518	6	1	0.0206913	1.33536	24	1	0	0
ADAM28	0.573895	0.073339	0.030223	0.024775	0.064633	0.0046754	0.036021	6	1	0.0206913	0	0	0	1	0
C11orf75	0.561245	0.025473	0.20172	0.12425	0.086555	0.050815	0.077701	4	1	0.0087412	0	0	0	0	0
C12orf66	0.561245	0.0061724	0.043882	0.065767	0.04341	0.0046586	0.040424	6	1	0.0320715	0	0	0	0	0
CAPN13	0.561245	0.33442	0.051366	0.075777	0.29232	0.092059	0.15948	3	2	0.00778169	0	0	0	0	0
CEP44	0.561245	0.011804	0.061943	0.057707	0.010084	0.0097527	0.044709	6	2	0.0320715	0	0	0	0	0
CISD3	0.561245	0.009218	0.088453	0.080971	0.084381	0.051332	0.10879	5	1	0.00231715	0	0	0	0	0
IGHV3-73	0.561245	0.2187	0.079138	0.03793	0.18991	0.12867	0.062607	3	1	0.0148447	0	0	0	0	0
LOC100128288	0.561245	0.15628	0.016149	0.03432	0.09745	0.013297	0.045177	5	2	0.0307278	0	0	0	0	0
LOC284023	0.561245	0.38097	0.014164	0.038364	0.041433	0.019591	0.044342	5	4	0.0388094	0	0	0	0	0
OSGEPL1	0.561245	0.038244	0.041384	0.058806	0.014356	0.01458	0.053547	6	1	0.00586284	0	0	0	0	0
RPL10L	0.561245	0.017206	0.11005	0.091215	0.034705	0.050932	0.066926	5	2	0.0102426	0	0	0	0	0
SMR3B	0.561245	0.2317	0.063771	0.039709	0.26797	0.032571	0.087131	4	2	0.0016203	0	0	0	0	0
SNHG8	0.561245	0.05442	0.11022	0.10606	0.077478	0.040765	0.051206	4	1	0.0266099	0	0	0	0	0
TXLNG	0.561245	0.090119	0.013216	0.030927	0.065861	0.0041315	0.02399	6	2	0.0258641	0	0	0	0	0
UBE2Z	0.561245	0.015194	0.080978	0.050966	0.0098606	0.0097171	0.023741	6	1	0.0320715	0	0	0	0	0
ZNFX1-AS1	0.561245	0.07575	0.11404	0.20849	0.08782	0.1112	0.099523	3	1	0.0377432	0	0	0	0	0
RANGRF	0.511623	0.30645	0.022761	0.029651	0.08977	0.050671	0.08186	5	3	0.00048115	0	0	0	0	0.0101431
LYRM7	0.506369	0.059697	0.075598	0.10387	0.12421	0.045096	0.041478	4	1	0.0266099	0	0	0	0	0.0112168
MDC1	0.506091	0.51668	0.047152	0.053048	0.15586	0.062607	0.046794	4	2	0.0087412	0	0	0	0	0.0112735
LETMD1	0.501929	0.046094	0.059004	0.090982	0.090973	0.036959	0.081962	6	1	0.00236367	0	0	0	0	0.0121244
NAA38	0.485879	0.050551	0.044455	0.089907	0.050934	0.0064936	0.040738	6	3	0.0482443	0	0	0	1	0.0179907
TUBE1	0.482081	0.066971	0.013905	0.040141	0.037462	0.0038731	0.027305	6	1	0.0206913	0	0	0	0	0.0161813
C6orf130	0.480295	0.0063945	0.036614	0.097207	0.059952	0.0098202	0.099532	6	1	0.00586284	0	0	0	0	0.0165466
TARS	0.475839	0.006715	0.073718	0.086529	0.081041	0.0044663	0.096643	6	1	0.0258641	0	0	0	0	0.0174573
TTC19	0.462151	0.059327	0.023558	0.022175	0.086472	0.0064893	0.01199	6	5	0.0100285	0	0	0	0	0.0202551
RSL24D1	0.451571	0.020387	0.060337	0.10828	0.063992	0.01662	0.059574	5	1	0.0388094	0	0	0	0	0.0224178
LSM2	0.447628	0.068375	0.020113	0.019881	0.048972	0.027786	0.087291	6	1	0.000348819	0	0	0	0	0.0232237
RPL3	0.441332	0.020137	0.045117	0.090665	0.093419	0.018753	0.046533	6	3	0.00586284	0	0	0	0	0.0245107
UTP6	0.422289	0.49704	0.18398	0.27199	0.63562	0.099039	0.05809	2	2	0.0309485	0	0	0	0	0.0284032
TMEM184B	0.420139	0.067767	0.08693	0.21407	0.29465	0.067768	0.26382	3	1	0.000853752	0	0	0	0	0.0288427
MANF	0.417985	0.021096	0.064333	0.14718	0.075667	0.025821	0.23608	4	2	0.0469875	0	0	0	0	0.0292829
ATP6V0E1	0.408273	0.034854	0.0469	0.04074	0.043406	0.0072551	0.027209	6	4	0.0206913	0	0	0	0	0.0312681
OAZ2	0.386726	0.076268	0.087895	0.070306	0.032583	0.013843	0.024326	6	1	0.0258641	0	0	0	0	0.0356723
ALS2CR8	0.378338	0.013126	0.054186	0.047345	0.04324	0.011707	0.016375	6	3	0.00168834	0	0	0	0	0.0373867
NRP2	0.355164	0.078986	0.0187	0.032151	0.0093449	0.010347	0.017939	6	1	0.0482443	0	0	0	0	0.0421236
C7orf55	0.283856	0.012779	0.014121	0.010662	0.02568	0.008141	0.018973	6	2	0.000130807	0	0	0	1	0.0592849
APEX1	0.279428	0.074081	0.10164	0.075585	0.075659	0.0538	0.02557	5	2	0.0102426	0	0	0	0	0.0576042
MCCC1	0.0460687	0.41284	0.053708	0.079658	0.27046	0.085354	0.030132	4	2	0.0266099	0	0	0	0	0.105304
CCNB1IP1	0.0076198	0.034302	0.044105	0.057197	0.06099	0.02749	0.054486	6	3	0.0128938	0	0	0	0	0.113163
FLRT2	-0.307822	0.042519	0.022948	0.058283	0.06431	0.023926	0.1305	5	3	0.0102426	1.20971	0	0	0	0.156836
CASP2	-0.827911	0.044717	0.073894	0.056747	0.017537	0.017592	0.080357	6	1	0.00586284	0	0	0	1	0.286533
GNPDA1	-1.0181	0.35144	0.030712	0.094536	0.052303	0.064745	0.046011	5	2	0.0239744	0	0	0	0	0.322823
CAMK1G	-1.41728	0.14636	0.068471	0.063548	0.068893	0.039449	0.025292	5	3	0.013871	1.40561	0	0	0	0.380244
BUB3	-1.69854	0.0085874	0.055624	0.052011	0.034945	0.0015547	0.02105	6	1	0.0482443	1.46344	0	0	0	0.43674
C6orf48	-1.75129	0.038617	0.034039	0.034101	0.027669	0.032466	0.020446	6	1	0.00236367	0	0	0	0	0.472689
RER1	-1.83836	0.034411	0.053959	0.056273	0.17914	0.0084661	0.037404	5	2	0.0388094	0	0	0	0	0.490485
POT1	-2.74054	0.014324	0.06175	0.05803	0.14719	0.01375	0.088801	5	1	0.00353179	0	0	0	1	0.677478
IFT140	-2.97702	0.31606	0.01612	0.019412	0.081304	0.020908	0.044003	5	1	0.00145469	0	0	0	0	0.723232
CRELD2	-4.16388	0.014387	0.019483	0.043997	0.011385	0.0049004	0.037342	6	4	0.0100285	0	0	0	1	0.968414
AKT_PI3K Inhibitor
GENE	SCORE	BEZ-235	PF-04691502	PI-103	PIK-75	PKI-587	#SIGPVALS	#CONSSIGPVALS	ENRICHPVAL	M	E	R	G	E
PRMT6	4.89794	0.99218	0.87654	0.92069	0.08796	0.069445	2	1	0.0401776	0	70	1	0	0
RPS19	0.415652	0.038546	0.43783	0.94423	0.043488	0.65186	2	1	0.0209169	0	0	0	1	0.0323454
anthracycline, Topoisomerase inhibitor, DNA Intercalator
GENE	SCORE	Daunorubicin HCl	Etoposide	Mitoxantrone	Topotecan HCl	#SIGPVALS	#CONSSIGPVALS	ENRICHPVAL	M	E	R	G	E
SMARCA4	5.35415	0.15532	0.071637	0.072584	0.084622	3	1	0.00561769	0	79	1	1	0.015782
MZF1	4.75205	0.033228	0.053074	0.019258	0.54539	3	3	0.0324938	0	73	1	1	0.0678866
TP53	3.33313	0.099232	0.1985	0.032267	0.5219	2	2	0.0127209	14.342	65	1	0	0.0140759
LEO1	3.27676	0.078344	0.030905	0.092787	0.097856	4	2	0.0362879	0.801343	45	1	0	0.0219083
BCL2	3.11401	0.11921	0.077406	0.04276	0.24126	2	1	0.0247691	0	50	1	0	0.128092
ILF3	3.04583	0.066506	0.083534	0.063149	0.043186	4	1	0.0132366	0	39	1	1	0.0145125
PRMT7	2.02856	0.074365	0.11353	0.048887	0.048991	3	2	0.00561769	0	25	1	0	0.0542771
CEP41	0.573895	0.029098	0.043343	0.039385	0.060308	4	1	0.00812772	0	0	0	1	0
CLNS1A	0.497394	0.067225	0.089346	0.094587	0.091671	4	1	0.00812772	0	0	0	0	0.0130514
GPT2	0.467607	0.041588	0.008715	0.022192	0.074606	4	2	0.0431999	0	0	0	0	0.0191398
LSM2	0.447628	0.030184	0.055846	0.030175	0.076623	4	1	0.00621532	0	0	0	0	0.0232237
TCP1	0.428171	0.086928	0.056083	0.074028	0.069284	4	1	0.0362879	0	0	0	0	0.0272007
QARS	0.427763	0.064063	0.21792	0.083768	0.28477	2	1	0.00435414	0	0	0	0	0.0272841
UBE2G1	0.413135	0.063372	0.22837	0.069053	0.42367	2	1	0.0127209	0	0	0	0	0.0302744
SPG21	0.4021	0.043169	0.25403	0.082135	0.2766	2	1	0.0401776	0	0	0	0	0.0325297
KLHDC1	0.391521	0.035638	0.073121	0.10387	0.50777	2	2	0.0127209	0	0	0	0	0.0346921
C7orf55	0.283856	0.0091885	0.04448	0.026335	0.074392	4	1	0.00341842	0	0	0	1	0.0592849
APEX1	0.279428	0.030968	0.061714	0.023295	0.080505	4	3	0.00812772	0	0	0	0	0.0576042
CXCL3	0.270066	0.17099	0.089832	0.055246	0.44189	2	2	0.0127209	0	0	0	0	0.0595179
NOTCH3	-0.77992	0.090873	0.0070778	0.017803	0.015233	4	1	0.0362879	0	2	1	1	0.358894
SPON2	-1.47629	0.049669	0.060142	0.031357	0.61862	3	2	0.024793	0	0	0	0	0.416478
FPR1	-3.56379	0.055294	0.123	0.039339	0.097872	3	1	0.0324938	0	0	0	1	0.845754
PAN3	-3.89262	0.094702	0.092907	0.068695	0.42093	3	1	0.024793	0	0	0	0	0.910383
PLA2G12B	-4.02061	0.089366	0.24144	0.058383	0.053852	3	1	0.0415094	0	0	0	0	0.936544
Bcl2 inhibitor
GENE	SCORE	ABT-263	ABT-737	Obatoclax	#SIGPVALS	#CONSSIGPVALS	ENRICHPVAL	M	E	R	G	E
CASP8AP2	4.34354	0.037208	0.083492	0.051079	3	2	0.0413643	0	64	1	0	0.0423546
SMAD7	4.06321	0.091567	0.076337	0.4576	2	2	0.0309485	0	60	1	0	0.0523482
RAB5A	3.62495	0.072309	0.091434	0.31712	2	1	0.0309485	0	48	1	0	0
ZNF420	1.10838	0.027698	0.061219	0.081678	3	1	0.0155383	1.9393	9	1	1	0.0223625
FBXO45	0.484689	0.046203	0.050224	0.21665	2	2	0.0427303	0	0	0	0	0.0156483
ILK	0.480843	0.052198	0.047454	0.038808	3	1	0.0486639	0	0	0	0	0.0164347
BCL7A	0.450911	0.067759	0.056548	0.06684	3	2	0.0194229	0	0	0	0	0.0225528
ZUFSP	0.45052	0.091669	0.018982	0.066791	3	1	0.0122087	0	0	0	0	0.0226327
SHQ1	0.447115	0.094982	0.084856	0.059977	3	1	0.0239051	1.35655	0	0	0	0
KCTD3	0.388774	0.037615	0.056878	0.020561	3	1	0.0486639	0	0	0	0	0.0352538
LIN9	0.279865	0.016407	0.039505	0.088993	3	1	0.0239051	0	0	0	0	0.0575149
DOPEY1	0.197093	0.045777	0.068526	0.078868	3	1	0.00704346	0	0	0	0	0.0744337
EPM2AIP1	-0.821857	0.055628	0.077237	0.054003	3	1	0.0290276	0	0	0	0	0.28271
CDK inhibitor
GENE	SCORE	AT-7519	Flavopiridol	PD0332991	SNS-032	#SIGPVALS	#CONSSIGPVALS	ENRICHPVAL	M	E	R	G	E
L2HGDH	0.485614	0.050218	0.062098	0.28396	0.53601	2	1	0.0401776	0	0	0	0	0.0154592
CHK Inhibitor
GENE	SCORE	AZD7762	#SIGPVALS	#CONSSIGPVALS	ENRICHPVAL	M	E	R	G	E
NUP88	0.367811	0.050718	1	1	0.0188679	0	0	0	0	0.0395385
GGT5	-2.76212	0.081862	1	1	0.0377358	0	0	0	0	0.679304
Farnesyl transferase inhibitor
GENE	SCORE	Tipifarnib	#SIGPVALS	#CONSSIGPVALS	ENRICHPVAL	M	E	R	G	E
SNAPC3	1.81135	0.080183	1	1	0.0188679	0	18	1	0	0.0158845
TNIK	0.561245	0.073607	1	1	0.0188679	0	0	0	0	0
UBFD1	0.501225	0.082524	1	1	0.0188679	0	0	0	0	0.0122684
MYL6B	0.395414	0.032699	1	1	0.0188679	0	0	0	0	0.0338965
FAIM	-0.434135	0.051391	1	1	0.0188679	0	0	0	0	0.203458
LENEP	-2.91918	0.04127	1	1	0.0188679	0	0	0	0	0.71141
Flt3 Inhibitor
GENE	SCORE	AP24534	Sunitinib	Tandutinib	Tozasertib	#SIGPVALS	#CONSSIGPVALS	ENRICHPVAL	M	E	R	G	E
FLT3	6.82335	0.029182	0.027556	0.077083	0.14722	3	1	0.0415094	16	135	1	0	0.100066
ADRBK2	4.10262	0.026036	0.042683	0.023132	0.084046	4	4	0.00812772	0	64	1	0	0.0915991
ZNF473	1.3334	0.097933	0.057582	0.19415	0.3564	2	1	0.0401776	0	12	1	1	0.0451993
ZDHHC15	0.860172	0.048947	0.048434	0.030126	0.054581	4	4	0.0249808	0	0	1	1	0
GPR34	0.573895	0.08228	0.082905	0.065859	0.036685	4	1	0.0204388	0	0	0	1	0
ATAT1	0.561245	0.072779	0.099563	0.21717	0.39617	2	2	0.0247691	0	0	0	0	0
FAM102A	0.561245	0.036126	0.080593	0.087918	0.069103	4	1	0.0249808	0	0	0	0	0
FCHO2	0.561245	0.051415	0.081414	0.075	0.083281	4	2	0.0104499	0	0	0	0	0
MYH3	0.561245	0.073781	0.081285	0.19735	0.37277	2	2	0.0401776	0	0	0	0	0
PITRM1	0.561245	0.087247	0.035928	0.090462	0.081003	4	1	0.00244173	0	0	0	0	0
ADIPOR1	0.478175	0.010576	0.0049713	0.025545	0.060026	4	1	0.0431999	0	0	0	0	0.0169798
PRCP	0.338739	0.071813	0.04292	0.031595	0.21724	3	3	0.0130522	0	0	0	0	0.045481
C15orf48	0.183155	0.057148	0.084197	0.074628	0.071733	4	1	0.0249808	0	0	0	0	0.0772828
HFE	0.121986	0.048134	0.018121	0.028885	0.050425	4	1	0.0362879	0	0	0	0	0.0897859
SOCS2	-0.258007	0.046491	0.048048	0.04189	0.037735	4	4	0.0132366	0	0	0	0	0.167457
CLEC5A	-2.35535	0.057354	0.015688	0.036845	0.024792	4	1	0.00466149	0	0	0	1	0.598744
GSK-3 inhibitor
GENE	SCORE	AT-7519	SNS-032	#SIGPVALS	#CONSSIGPVALS	ENRICHPVAL	M	E	R	G	E
LPAR4	0.573895	0.089726	0.30071	1	1	0.0377358	0	0	0	1	0
MAPK1IP1L	0.50327	0.017382	0.18005	1	1	0.0377358	0	0	0	0	0.0118503
RAD23B	0.432556	0.088213	0.62026	1	1	0.0377358	0	0	0	0	0.0263045
NXF3	0.432133	0.27537	0.044638	1	1	0.0377358	1.53462	0	0	0	0
RNASE2	0.305741	0.03308	0.2743	1	1	0.0377358	0	0	0	0	0.0522257
TNFRSF18	0.218536	0.83667	0.063494	1	1	0.0377358	0	0	0	0	0.0700506
CALCOCO2	-0.131321	0.072243	0.37106	1	1	0.0377358	0	0	0	0	0.141562
RNASE3	-0.448672	0.062913	0.51995	1	1	0.0377358	0	0	0	0	0.20643
SPON2	-1.47629	0.022959	0.055455	2	1	0.0399129	0	0	0	0	0.416478
C1QTNF3	-2.97515	0.0099988	0.057122	2	1	0.0399129	0	0	0	0	0.722849
HDAC inhibitor
GENE	SCORE	Belinostat	MS-275	Panobinostat	Vorinostat	#SIGPVALS	#CONSSIGPVALS	ENRICHPVAL	M	E	R	G	E
MNT	5.21953	0.069018	0.023102	0.016452	0.038525	4	3	0.00812772	0	78	1	0	0.0288842
BAZ2B	5.01366	0.038904	0.016648	0.030687	0.047419	4	2	0.00112695	0	72	1	0	0
RNF24	4.78221	0.0059004	0.020949	0.02233	0.028491	4	1	0.000119525	0	68	1	0	0
MZF1	4.75205	0.048075	0.02336	0.023167	0.1394	3	1	0.0324938	0	73	1	1	0.0678866
ZNF785	1.49081	0.056649	0.01201	0.067337	0.044755	4	2	0.0132366	0	16	1	0	0.0577492
ZNF763	0.918035	0.025815	0.099972	0.13308	0.049276	3	2	0.00165628	0	1	1	1	0
RAB3D	0.831745	0.056348	0.11853	0.057271	0.064567	3	3	0.000672757	0	1	1	1	0.0176378
PSMC5	0.80539	0.010316	0.056428	0.082036	0.1396	3	1	0.00017075	0	39	1	0	0.469878
CCDC167	0.561245	0.061175	0.072584	0.17433	0.31986	2	1	0.00435414	0	0	0	0	0
CMAHP	0.561245	0.092411	0.070819	0.020623	0.093389	4	1	0.000239051	0	0	0	0	0
DAGLA	0.561245	0.045299	0.34993	0.096477	0.14806	2	1	0.00435414	0	0	0	0	0
DNAJC16	0.561245	0.11311	0.030237	0.088425	0.20024	2	1	0.0127209	0	0	0	0	0
FNBP4	0.561245	0.04595	0.020113	0.034702	0.038311	4	1	0.0362879	0	0	0	0	0
LOC284023	0.561245	0.043516	0.028003	0.068029	0.056562	4	3	0.0249808	0	0	0	0	0
CLK1	0.512823	0.035191	0.040738	0.036068	0.033353	4	1	0.00244173	0	0	0	0	0.00989788
RPN1	0.488807	0.050178	0.030515	0.10069	0.19455	2	2	0.0247691	0	0	0	0	0.0148064
KIAA0430	0.452165	0.017406	0.097107	0.22958	0.067098	3	1	0.00017075	0	0	0	0	0.0222964
RNF38	0.436824	0.024933	0.052011	0.0077458	0.07448	4	1	0.000430291	0	0	0	0	0.0254322
USP48	0.379812	0.010363	0.017349	0.051013	0.062652	4	1	3.41501e-06	1.37263	0	0	0	0.0134802
INPP5A	0.29674	0.0058225	0.012483	0.02583	0.023427	4	1	0.00621532	0	0	0	0	0.0540655
MAN2A2	-1.30951	0.032583	0.086462	0.23509	0.097771	3	1	0.00017075	0	0	0	0	0.382388
ZIM2	-2.56892	0.13873	0.016615	0.045818	0.22935	2	2	0.00435414	0	2	1	1	0.724571
MLXIP	-2.60546	0.11138	0.05448	0.10589	0.07309	2	1	0.0127209	0	20	1	0	0.942346
SLC6A18	-2.96883	0.11923	0.41197	0.067717	0.076683	2	2	0.0127209	0	0	0	0	0.721556
ACSM1	-4.04287	0.021219	0.18593	0.087332	0.062774	3	1	0.00326133	0	0	0	0	0.941095
Hsp90 inhibitor
GENE	SCORE	NVP-AUY-922	Tanespimycin	#SIGPVALS	#CONSSIGPVALS	ENRICHPVAL	M	E	R	G	E
PDLIM1	3.86182	0.74824	0.065072	1	1	0.0377358	0	55	1	0	0.0343729
SEZ6L	0.471854	0.31807	0.045013	1	1	0.0377358	0	0	0	0	0.0182719
Immunomodulation, anti-inflammatory
GENE	SCORE	AS101	#SIGPVALS	#CONSSIGPVALS	ENRICHPVAL	M	E	R	G	E
DVL2	2.1444	0.052613	1	1	0.0188679	0	25	1	0	0.0305974
PEMT	0.46996	0.093015	1	1	0.0377358	0	0	0	0	0.0186591
DNAL4	0.464654	0.084575	1	1	0.0188679	0	0	0	0	0.0197435
SESN1	0.434034	0.082697	1	1	0.0377358	0	0	0	0	0.0260024
Kinase inhibitor, other (PDGFR, FGFR, KIT, IGF1R, ABL etc)
GENE	SCORE	AP24534	Axitinib	PD0332991	PKC412	Staurosporine	Sunitinib	Tandutinib	Tozasertib	#SIGPVALS	#CONSSIGPVALS	ENRICHPVAL	M	E	R	G	E
FLT3	6.82335	0.029182	0.63484	0.094509	0.070532	0.35314	0.027556	0.077083	0.14722	5	1	0.0159355	16	135	1	0	0.100066
ADRBK2	4.10262	0.026036	0.97999	0.056322	0.045054	0.28137	0.042683	0.023132	0.084046	6	5	0.00961424	0	64	1	0	0.0915991
GPR34	0.573895	0.08228	0.81992	0.027707	0.08514	0.53206	0.082905	0.065859	0.036685	6	1	0.0347948	0	0	0	1	0
FAM102A	0.561245	0.036126	0.82095	0.098501	0.040767	0.75108	0.080593	0.087918	0.069103	6	2	0.0454707	0	0	0	0	0
FCHO2	0.561245	0.051415	0.52301	0.037226	0.063314	0.45694	0.081414	0.075	0.083281	6	3	0.0137683	0	0	0	0	0
PITRM1	0.561245	0.087247	0.98991	0.15391	0.041496	0.25934	0.035928	0.090462	0.081003	5	1	0.0159355	0	0	0	0	0
SRSF3	0.561245	0.054574	0.56733	0.031613	0.081748	0.19404	0.13276	0.096911	0.049371	5	2	0.0328354	0	0	0	0	0
C15orf48	0.183155	0.057148	0.89117	0.057813	0.048434	0.1866	0.084197	0.074628	0.071733	6	1	0.0454707	0	0	0	0	0.0772828
SOCS2	-0.258007	0.046491	0.91606	0.030925	0.050763	0.24406	0.048048	0.04189	0.037735	6	5	0.0191915	0	0	0	0	0.167457
CLEC5A	-2.35535	0.057354	0.69963	0.10191	0.014509	0.26371	0.015688	0.036845	0.024792	5	1	0.0328354	0	0	0	1	0.598744
CLEC1A	-3.84261	0.044887	0.95064	0.030184	0.18435	0.51002	0.087823	0.082827	0.082708	5	1	0.0159355	0	0	0	0	0.90016
Met inhibitor
GENE	SCORE	ARQ-197	#SIGPVALS	#CONSSIGPVALS	ENRICHPVAL	M	E	R	G	E
HSF5	0.963249	0.075171	1	1	0.0188679	0	2	1	0	0
ELAVL1	0.48767	0.060893	1	1	0.0377358	0	0	0	1	0.0176247
STOML2	0.454543	0.06616	1	1	0.0377358	0	0	0	0	0.0218101
DBF4	0.299246	0.090199	1	1	0.0188679	0	0	0	1	0.056139
HHATL	-1.71051	0.065625	1	1	0.0188679	0	0	0	0	0.464353
microtubule inhibitor
GENE	SCORE	Paclitaxel	Vinblastine sulfate	Vincristine sulfate	#SIGPVALS	#CONSSIGPVALS	ENRICHPVAL	M	E	R	G	E
LILRA5	0.573895	0.078357	0.015649	0.014732	3	1	0.0290276	0	0	0	1	0
IL10	-3.46319	0.086535	0.034026	0.067274	3	1	0.0486639	0	0	1	0	0.881121
mTOR inhibitor
GENE	SCORE	AZD-8055	PF-04691502	PI-103	PKI-587	Pp-242	#SIGPVALS	#CONSSIGPVALS	ENRICHPVAL	M	E	R	G	E
PKD1	0.561245	0.39753	0.68833	0.69089	0.043027	0.078615	2	1	0.00725689	0	0	0	0	0
NFkB inhibitor
GENE	SCORE	BAY 11-7082	BAY 11-7085	#SIGPVALS	#CONSSIGPVALS	ENRICHPVAL	M	E	R	G	E
ARHGEF9	0.573895	0.089065	0.068491	2	1	0.0108853	0	0	0	1	0
BEX2	0.561245	0.28626	0.088177	1	1	0.0377358	0	0	0	0	0
C1orf54	0.561245	0.065186	0.074952	2	1	0.0152395	0	0	0	0	0
AIM1	0.498319	0.023974	0.044204	2	1	0.0261248	0	0	0	0	0.0128624
YY1AP1	0.486117	0.061694	0.21422	1	1	0.0377358	0	0	0	0	0.0153563
NDNL2	0.45531	0.09799	0.069676	2	1	0.0152395	0	0	0	0	0.0216535
C9orf85	0.392819	0.044184	0.045489	2	1	0.0108853	0	0	0	0	0.0344268
GGA2	0.32442	0.061693	0.091013	2	1	0.0152395	0	0	0	0	0.0484078
PMP22	-3.00945	0.066868	0.067521	2	1	0.0399129	0	0	0	0	0.72986
RGS3	-3.76074	0.053442	0.091277	2	1	0.0478955	0	0	0	0	0.883426
Pim Kinase inhibitor
GENE	SCORE	SGI-1776	#SIGPVALS	#CONSSIGPVALS	ENRICHPVAL	M	E	R	G	E
SRSF5	0.561245	0.078891	1	1	0.0188679	0	0	0	0	0
PKC inhibitor
GENE	SCORE	PKC412	#SIGPVALS	#CONSSIGPVALS	ENRICHPVAL	M	E	R	G	E
ANPEP	-3.96041	0.047214	1	1	0.0188679	0	0	0	0	0.92424
VEGFR1 or 2 inhibitor
GENE	SCORE	Axitinib	Sunitinib	#SIGPVALS	#CONSSIGPVALS	ENRICHPVAL	M	E	R	G	E
ACAP2	0.0447524	0.93928	0.071644	1	1	0.0377358	0	0	0	0	0.105573
